# Supplementary material for: Pseudomonas aeruginosa acyl-CoA dehydrogenases and structure-guided inversion of their substrate specificity
Source: Nat Commun. 2025 Mar 8;16:2334. doi: 10.1038/s41467-025-57532-z (PMC11890623; doi:10.1038/s41467-025-57532-z)
Supplement: Supplementary file 3 — Supplementary Dataset 1 [file 41467_2025_57532_MOESM3_ESM.xlsx]

## Sheet: Proteomics_final_dataset_2025
	Protein_Symbol	Function	Glc_1	Glc_2	Glc_3	Glc_4	C8_1	C8_2	C8_3	C8_4	C16_1	C16_2	C16_3	C16_4	C18_1	C18_2	C18_4	Glc_C8.Log2FC	Glc_C8.adj.P.Val	Glc_C16.Log2FC	Glc_C16.adj.P.Val	Glc_C18.Log2FC	Glc_C18.adj.P.Val
Q9I5G4	CmoB	tRNA U34 carboxymethyltransferase	10.89	11.02	10.93	10.88	11.05	10.99	10.99	10.96	10.91	11.06	11.02	10.93	10.81	10.91	10.82	0.066059	0.245046	0.0480303	0.393202	-0.0868835	0.133183
Q9HT89	PA5481	Uncharacterized protein PA5481	11.77	11.62	11.85	11.46	9.54	9.81	9.96	9.74	10.44	10.85	10.69	10.27	11.51	11.51	11.46	-1.91541	1.17459032240448e-08	-1.11348	2.27120527957465e-06	-0.18277	0.223114
G3XCX1	NarG	Nitrate reductase (quinone)	9.22	9.16	9.19	9.12	9.29	9.28	9.3	9.23	9.45	9.22	9.17	9.3	10	9.86	9.86	0.103287	0.131063	0.111398	0.0993072	0.733142	9.10384619730741e-08
Q9HXZ6	FtsB	Cell division protein FtsB	9.91	9.89	9.93	9.98	10	9.79	9.91	10.05	10.51	9.94	9.99	10.55	11.05	10.92	11.05	0.011332	0.94482	0.31914	0.0331323	1.08146	4.20891230245332e-06
Q9HT06	YidC	Membrane protein insertase YidC	11.86	11.92	11.9	11.85	12.42	12.07	12.09	12.06	12.34	11.87	11.93	12.33	12.76	12.69	12.65	0.275778	0.0422107	0.236596	0.0704309	0.813729	2.14109310849213e-05
Q9I2G0	PA1944	ATP-grasp domain-containing protein	9.83	9.84	9.72	9.62	9.91	9.84	9.73	9.87	10.1	9.76	9.73	9.94	9.67	9.65	9.63	0.0873491	0.350861	0.130158	0.155886	-0.103208	0.270951
Q9I700	BauA	Beta-alanine--pyruvate aminotransferase	11.16	11.04	11.21	11.29	10.68	10.64	10.69	10.79	11.69	11.41	11.58	11.68	10.76	10.89	10.69	-0.472224	6.57970544602244e-05	0.413678	0.000152483	-0.394473	0.000317143
G3XD87	NarH	Respiratory nitrate reductase beta chain	8.38	8.53	8.41	8.48	8.86	8.67	8.69	8.59	8.59	8.07	8.09	8.44	8.5	8.63	8.77	0.25337	0.0588292	-0.151404	0.238515	0.184481	0.164995
Q51455	CheY	Chemotaxis protein CheY	7.75	8.03	8.07	7.9	6.71	6.95	7.16	6.81	7.28	8.38	8.28	7.12	7.77	7.83	7.73	-1.02788	0.002207	-0.169523	0.559856	-0.160301	0.581487
Q9HUP7	PA4916	Nudix hydrolase domain-containing protein	11.08	11.01	11.08	11.02	10.48	10.49	10.5	10.51	10.49	10.46	10.5	10.64	9.85	9.94	9.94	-0.550707	1.11404307806957e-07	-0.524174	1.15822506362712e-07	-1.13413	6.79820810415387e-11
Q9I340	MtnC	Enolase-phosphatase E1	11.75	11.78	11.76	11.9	12.17	12.19	12.17	12.24	11.82	11.77	11.81	11.92	11.47	11.51	11.47	0.392147	4.06440765351799e-06	0.0304726	0.567271	-0.313599	3.21504593164177e-05
Q9HYL2	NosZ	Nitrous-oxide reductase	11.49	11.56	11.49	11.41	11.22	11.3	11.18	11.29	10.92	11.67	11.48	10.89	11.03	11.19	11.27	-0.241061	0.161252	-0.248553	0.143073	-0.326806	0.067362
Q9I1I5	Gcd	Glucose dehydrogenase	11.48	11.47	11.51	11.45	11.63	11.53	11.48	11.58	11.94	11.4	11.43	11.8	12.16	12.02	12.08	0.0789425	0.522563	0.169501	0.154704	0.613032	0.00014039
Q9I0B4	PA2728	AAA_12 domain-containing protein	9.55	9.61	9.59	9.52	9.41	9.62	9.58	9.53	9.66	9.41	9.43	9.64	9.61	9.57	9.64	-0.0294881	0.70941	-0.0322936	0.674494	0.03991	0.598869
Q9I3R9	PA1425	Probable ATP-binding component of ABC transporter	6.73	7.09	6.7	6.63	6.73	6.74	6.86	6.95	6.06	5.72	5.76	6.08	6.02	5.9	6.43	0.0302259	0.858979	-0.88554	3.82568534658367e-05	-0.670741	0.000598389
Q9I527	PirA	Ferric enterobactin receptor PirA	7.23	6.94	7.07	7.53	7.35	7.56	7.75	7.26	11.49	11.41	11.43	11.38	12.36	12.5	12.41	0.290244	0.0500596	4.2373	7.30150217749369e-13	5.23446	3.23174145360273e-13
Q9HXB1	Ivy	Inhibitor of vertebrate lysozyme	8.68	8.72	8.84	8.83	8.17	8.29	7.8	8.01	8.53	9.31	9.18	8.35	8.87	8.93	9	-0.69949	0.00425615	0.0778966	0.724002	0.165945	0.443306
Q9I3N0	CcmH	Cytochrome c-type biogenesis protein CcmH	8.08	7.94	7.75	7.81	8.22	8.09	8.29	8.31	8.82	8.12	8.01	8.84	9.09	9.11	9.06	0.33423	0.0922796	0.5499	0.00888466	1.19087	2.71991819525786e-05
Q9I0K0	NuoB	NADH-quinone oxidoreductase subunit B	11.43	11.51	11.39	11.4	11.43	11.4	11.31	11.41	11.26	10.92	10.8	11.18	11.59	11.57	11.66	-0.0448827	0.665175	-0.392104	0.000871286	0.172235	0.0949102
Q9HWE3	RpmC	50S ribosomal protein L29	13.59	13.48	13.42	13.4	13.8	13.52	13.72	13.58	11.58	12.75	12.71	11.82	13.31	12.94	12.93	0.181394	0.500528	-1.25917	0.000177882	-0.412309	0.127889
Q9HTN3	Dut	Deoxyuridine 5'-triphosphate nucleotidohydrolase	8.14	8.43	8.23	8.48	8.62	8.43	8.57	8.44	8.61	8.43	8.4	8.44	8.24	8.12	8.28	0.197114	0.0464382	0.151433	0.110015	-0.104635	0.277489
Q9I6Q5	PA0233	Probable transcriptional regulator	8.44	8.26	8.37	8.3	8.37	8.14	8.29	8.31	8.48	8.31	8.39	8.33	8.17	7.85	7.95	-0.0676563	0.438828	0.0335615	0.706308	-0.353899	0.000864956
Q9HVY9	PA4426	Uncharacterized protein	11.78	11.77	11.68	11.77	11.84	11.64	11.78	11.64	12.29	11.97	12.01	12.18	12.99	12.96	12.88	-0.0253617	0.779529	0.359508	0.000431436	1.19262	4.80006313232403e-09
Q9I3D0	PA1591	Uncharacterized protein	6.63	6.7	6.58	6.49	5.87	6.05	6.36	5.76	5.97	5.35	5.78	5.6	6.54	6.18	6.42	-0.59226	0.00261142	-0.928685	5.18805199979237e-05	-0.220783	0.199153
Q9HZX0	PA2877	Probable transcriptional regulator	9.48	9.58	9.48	9.68	9.8	9.82	9.77	9.76	9.61	9.58	9.51	9.64	9.36	9.34	9.31	0.23368	0.000825044	0.03208	0.579212	-0.215951	0.00150538
Q9I775	PA0057	Lactamase_B domain-containing protein	8.82	8.82	8.84	8.8	8.8	8.75	8.78	8.79	8.34	8.72	8.89	8.29	8.81	8.8	8.78	-0.0396913	0.761652	-0.26027	0.0363643	-0.0246678	0.847055
Q9I758	PpkA	Non-specific serine/threonine protein kinase	8.14	8.12	8.19	7.86	8.26	8.35	8.32	8.55	8.61	8.19	8.32	8.68	9.25	9.09	9.22	0.291551	0.0327445	0.371829	0.00800291	1.10706	1.04261698874193e-06
Q9HTC9	PA5437	Probable transcriptional regulator	7.58	7.78	7.5	7.72	7.51	7.81	7.56	7.8	6.96	7.26	7.27	7.29	7.39	7.24	7.19	0.0271573	0.827028	-0.450287	0.000901001	-0.372123	0.00458797
Q9HX23	RlmH	Ribosomal RNA large subunit methyltransferase H	9.28	9.34	9.37	9.14	8.56	8.4	8.19	8.21	8.81	9	8.79	8.17	8.98	8.73	8.75	-0.942454	9.13948646080209e-05	-0.588107	0.00296004	-0.459079	0.0168893
Q9I2T5	PA1809	Probable permease of ABC transporter	5.58	5.72	5.89	5.94	5.49	5.87	5.26	5.35	6.46	6.4	6.38	6.6	6.82	6.59	6.92	-0.291426	0.0578354	0.675522	0.000274873	0.996615	1.11387777257325e-05
P52477	MexA	Multidrug resistance protein MexA	12.64	12.58	12.65	12.54	12.88	12.7	12.85	12.71	13.1	13.07	13.03	12.96	13.23	13.14	13.17	0.183414	0.00673648	0.4395	3.35840734445652e-06	0.581055	3.16842682605783e-07
Q9HTC7	PA5439	Glucose-6-phosphate 1-dehydrogenase	10.05	10.13	9.95	10.19	10.38	10.34	10.31	10.42	10.35	10.36	10.34	10.33	10.06	10.18	10.04	0.281756	0.000345502	0.261211	0.00046958	0.0109028	0.864655
Q9I2B3	PpiC1	Peptidyl-prolyl cis-trans isomerase C1	10.38	10.36	10.41	10.42	10.49	10.44	10.58	10.44	9.83	9.56	9.56	9.62	8.76	9.02	8.76	0.0933931	0.272317	-0.749548	4.06780895729663e-07	-1.54496	3.9172870998324e-10
Q9HX10	PA4017	Uncharacterized protein	12.39	12.5	12.49	12.48	11.79	11.86	11.72	11.85	12.19	12.87	12.73	12.11	12.34	12.41	12.44	-0.660202	0.000896663	0.010466	0.949303	-0.0662284	0.691654
P42806	PrfA	Peptide chain release factor 1	11.13	11.17	11.08	11.1	11.23	11.18	11.12	11.15	11.15	11.14	11.18	11.18	10.74	10.77	10.82	0.0524777	0.231351	0.0409839	0.343871	-0.342867	2.29554775888871e-06
Q9HZ98	IbpA	Heat-shock protein IbpA	11.22	11.24	11.15	10.85	11.02	10.89	10.9	10.88	10.58	10.16	10.13	10.26	10.65	10.64	10.46	-0.191456	0.122257	-0.828671	7.06293365063587e-06	-0.526728	0.000600137
Q9HX49	PA3967	Uncharacterized protein	6.56	6.36	5.86	6.35	6.33	6.45	5.94	6.3	5.03	5.74	5.18	5.54	5.05	4.82	5.26	-0.0294698	0.89895	-0.909858	0.000468186	-1.23549	4.53326060707923e-05
Q9HVE9	PA4643	Uncharacterized protein	5.33	5.7	6.04	6.13	6.06	5.48	5.7	5.7	6.76	6.37	5.86	6.46	5.94	6.15	6.09	-0.0668092	0.795547	0.562184	0.0227607	0.255861	0.286082
Q9I3X9	PA1365	Probable siderophore receptor	9.89	9.82	9.8	9.94	10.23	10.23	10.3	10.1	12.93	12.6	12.56	12.53	13.34	13.42	13.35	0.352035	0.00143816	2.79305	6.83722700341222e-13	3.50642	2.11495644919107e-13
Q9HY04	TruD	tRNA pseudouridine synthase D	11.3	11.29	11.28	11.36	11.45	11.47	11.41	11.49	11.41	11.42	11.48	11.46	10.7	10.57	10.59	0.149838	0.0049796	0.135305	0.00788538	-0.684161	4.04987486865856e-09
Q9I266	PA2049	Uncharacterized protein	8.03	8.24	8.62	8.7	8.93	9	9.12	9.09	8.92	8.63	8.64	9	8.77	8.78	8.71	0.636416	0.000918526	0.400503	0.0153236	0.353782	0.0341856
Q9HYT5	PA3309	Usp domain-containing protein	13.55	13.49	13.67	13.38	13.11	13.47	13.19	13.4	12.01	12.07	12.25	11.79	13.53	13.48	13.6	-0.230738	0.0640154	-1.49199	1.21503176852118e-08	0.0141864	0.909073
G3XD35	WaaF	Heptosyltransferase II	9.33	9.47	9.34	9.4	9.36	9.27	9.46	9.5	9.12	9.04	9.05	9.33	8.77	8.71	8.81	0.0152617	0.863631	-0.248455	0.00544176	-0.618869	3.26979178101207e-06
Q9X2N2	Pgl	6-phosphogluconolactonase	14.64	14.66	14.58	14.69	9.53	9.48	10.7	10.87	10.19	10.23	10.34	10.25	9.97	9.96	10.06	-4.49914	2.60072568092402e-09	-4.39261	2.07203386203355e-09	-4.64801	2.34234810679659e-09
Q9HY64	ArnC	Undecaprenyl-phosphate 4-deoxy-4-formamido-L-arabinose transferase	11.85	11.83	11.86	11.83	11.87	11.76	11.85	11.84	12.71	12.5	12.53	12.89	12.84	12.82	12.85	-0.0147098	0.870194	0.816861	1.2683980666719e-07	0.995642	2.87178431242493e-08
Q9I4Q9	PA1065	Uncharacterized protein	10.04	10.1	10.2	10.19	9.6	9.65	9.12	9.15	9.33	9.42	9.4	9.25	8.98	9.08	9.05	-0.748733	4.50043423377093e-05	-0.780688	2.09349837415688e-05	-1.09324	1.11488957641307e-06
Q9I4W7	PA1006	UPF0033 domain-containing protein	10.5	10.63	10.62	10.6	10.15	10.24	10.22	10.35	10.43	11.07	10.92	10.41	10.42	10.59	10.7	-0.347068	0.0301723	0.118851	0.433347	-0.0204319	0.895876
Q9HZP8	FabV	Enoyl-[acyl-carrier-protein] reductase [NADH]	14.59	14.44	14.49	14.47	14.4	14.42	14.47	14.47	13.96	14.11	14.12	14.07	13.78	13.79	13.8	-0.0572278	0.278721	-0.431637	8.88136243313084e-07	-0.707328	8.74692843026509e-09
G3XD70	PA5279	Uncharacterized protein	9.52	9.37	9.44	9.34	9.62	9.65	9.72	9.62	9.17	8.91	9.1	9.16	9.13	9.24	9.15	0.236992	0.00407735	-0.330434	0.000255888	-0.243424	0.00351892
Q9HXP6	PA3748	Uncharacterized protein	8.66	8.77	8.66	8.74	8.96	8.7	8.66	8.59	9.58	9.07	9.09	9.61	9.99	9.77	9.66	0.0195456	0.906021	0.632761	0.000572017	1.09707	5.53994132326815e-06
Q9HT11	Soj	Chromosome partitioning protein Soj	11.46	11.46	11.45	11.39	10.98	11.17	11.1	11.07	10.85	11.21	11.08	10.67	10.99	10.94	10.99	-0.359684	0.00400788	-0.48838	0.000313041	-0.468343	0.000604903
Q9I2P3	PA1852	Uncharacterized protein	8.64	8.4	8.79	8.61	7.82	7.8	7.92	8.01	5.5	5.44	5.16	5.43	6.77	7.2	7.13	-0.723634	5.43319366559478e-05	-3.22795	3.75000096547522e-12	-1.58014	2.19216444173466e-08
Q9HUU5	UreC	Urease subunit alpha	9.83	9.87	9.88	9.85	10.17	10.11	10.18	10.13	10.1	9.88	10.16	10.2	9.66	9.86	9.9	0.288001	0.00206324	0.225132	0.00856035	-0.0503616	0.531997
Q9I4W5	Bcp	Thioredoxin peroxidase	11.07	10.9	11.19	11.15	11.33	11.29	11.38	11.36	11.19	11.06	11	11.15	10.64	10.69	10.7	0.262569	0.00227742	0.025044	0.741552	-0.401128	7.63817311759643e-05
Q9I2K7	PA1890	Probable glutathione S-transferase	9.35	9.44	9.42	9.43	8.86	9.01	8.79	9.12	9.28	10.31	9.94	9.11	9.73	9.83	10.02	-0.465321	0.0632718	0.251773	0.296154	0.450801	0.075186
Q9HXI8	IscS	Cysteine desulfurase IscS	14.21	14.3	14.12	14.14	14.35	14.19	14.27	14.29	14.4	14.34	14.38	14.31	14.15	14.18	14.16	0.0850785	0.131569	0.166441	0.0063399	-0.0275805	0.627653
Q9HWG5	PchG	Pyochelin biosynthetic protein PchG	7.16	7.15	7.22	7.5	7.12	7.01	7.09	7.09	10.22	10.27	10.44	10.65	8.42	8.71	8.26	-0.179006	0.180262	3.13749	7.18229266676255e-12	1.20666	5.40960369250984e-07
Q9HV77	SfsA	Sugar fermentation stimulation protein homolog	9.21	9.23	9.11	9.22	9.22	9.06	8.97	9.05	9.16	9.39	9.33	9.13	9.14	9.17	9.21	-0.119151	0.125926	0.0615331	0.424385	-0.0177073	0.827097
Q9HX37	YbeY	Endoribonuclease YbeY	6.11	6.69	6.16	6.7	6.65	6.82	6.62	6.47	6.4	6.43	6.45	6.37	6.03	6.28	6.05	0.224452	0.149603	-0.00490467	0.972889	-0.295721	0.0668774
Q9HZJ6	PA3010	Uncharacterized protein	5.16	5.76	5.81	5.85	5.76	4.94	4.98	4.93	5.98	5.63	5.85	5.38	5.85	5.31	5.64	-0.494606	0.0583702	0.0632422	0.80896	-0.0453906	0.863379
Q9I370	PA1655	Probable glutathione S-transferase	10.06	10.08	9.92	10.04	10.18	10.26	10.07	10.21	10.12	9.99	9.98	10.11	9.65	9.74	9.66	0.154839	0.0228021	0.0261729	0.69041	-0.343479	8.66151657051593e-05
Q9I347	PrmB	50S ribosomal protein L3 glutamine methyltransferase	8.73	8.84	8.74	8.72	8.9	8.99	9.22	9.07	8.85	8.73	8.85	8.74	8.74	8.85	8.7	0.288686	0.0015289	0.036459	0.640569	0.00700895	0.930113
Q9HT98	PA5472	Uncharacterized protein	11.4	11.38	11.34	11.45	11.56	11.65	11.72	11.68	11.12	11.39	11.39	11.33	11.31	11.4	11.39	0.255554	0.00228059	-0.0869565	0.218565	-0.0269976	0.713423
Q9HYZ7	MinC	Probable septum site-determining protein MinC	11.48	11.57	11.55	11.55	11.75	11.72	11.64	11.76	11.79	11.75	11.73	11.91	11.44	11.56	11.48	0.183933	0.00421771	0.257434	0.000259173	-0.0430099	0.449441
P72157	PurE	N5-carboxyaminoimidazole ribonucleotide mutase	9.77	9.91	9.79	9.96	9.87	9.97	10.04	10.21	9.3	9.05	9.2	9.44	9.04	9.15	9.06	0.165207	0.108944	-0.610263	2.30806033458279e-05	-0.774581	3.24989354627892e-06
Q9HVH9	PA4611	Uncharacterized protein	11.57	11.67	11.58	11.75	11.41	11.53	11.46	11.56	11.33	11.49	11.46	11.45	11.15	11.2	11.32	-0.154791	0.0296602	-0.212513	0.00436277	-0.419424	2.27810717347919e-05
Q9I172	PA2409	Probable permease of ABC transporter	10.24	10.23	10.15	10.17	10.71	10.55	10.85	10.74	11.34	10.76	10.88	11.33	11.71	11.68	11.58	0.515717	0.00173759	0.883608	1.2697197769799e-05	1.45723	1.27195968641144e-07
Q9HZI6	PA3020	Probable soluble lytic transglycosylase	11.6	11.64	11.67	11.83	11.38	11.38	11.39	11.51	11.95	12.06	11.91	12.01	12	12.07	12.2	-0.271607	0.00161732	0.297217	0.000626241	0.406362	5.90841887034482e-05
Q9I208	PA2107	Uncharacterized protein	7.92	8.04	8.29	7.96	7.22	7.1	6.95	7.06	8.09	7.77	7.8	7.44	7.96	8.15	7.72	-0.970608	2.28392787673573e-05	-0.279303	0.0733302	-0.112175	0.475004
Q9I5A2	PA0838	Glutathione peroxidase	10.61	10.77	10.64	10.68	10.13	10.3	10.17	10.22	10.8	11.05	10.87	10.69	10.36	10.55	10.47	-0.471206	7.17384435127402e-05	0.178939	0.0403309	-0.216263	0.0198745
Q9HYF2	PA3454	Probable acyl-CoA thiolase	11.1	11.12	11.21	11.14	10.92	10.92	10.86	10.92	11.08	11.15	11.13	11.07	11.65	11.52	11.58	-0.233977	0.000178001	-0.0316383	0.506122	0.440697	4.25629282289468e-07
Q9HUU6	UreB	Urease subunit beta	8.9	8.84	8.83	8.79	9.11	9.07	9.18	9.25	9.22	9.13	9.18	9.27	8.8	8.7	8.64	0.310436	0.000145666	0.358087	2.87837747795105e-05	-0.126324	0.0500936
Q9I753	TssK1	Type VI secretion system baseplate component TssK1	7.75	7.62	7.62	7.67	8.56	8.61	8.7	8.63	7.66	7.43	7.62	7.78	7.31	7.32	7.28	0.961447	1.49142994384768e-08	-0.0439762	0.569331	-0.362631	0.00024863
Q51373	GacA	Response regulator GacA	11.5	11.35	11.51	11.42	10.98	11.03	10.99	11.07	10.55	10.45	10.66	10.66	11.1	11.02	11.08	-0.428987	1.07419882052568e-05	-0.865083	3.83568915031895e-09	-0.380671	3.09569954771964e-05
Q9I6H5	SerA	D-3-phosphoglycerate dehydrogenase	13.43	13.46	13.4	13.41	14.29	14.22	14.2	14.21	14.26	14.36	14.33	14.29	14.07	14.13	14.13	0.805355	1.66340720253061e-10	0.884751	3.30874334287247e-11	0.686232	1.32331336201424e-09
Q9HTE2	PA5422	Putative glucose-6-phosphate 1-epimerase	11.74	11.74	11.67	11.73	11.77	11.67	11.74	11.71	11.82	11.77	11.83	11.73	11.59	11.58	11.49	0.00596972	0.908032	0.0682624	0.14788	-0.167299	0.00266142
Q9HVH6	PA4615	Ferredoxin--NADP(+) reductase	9.87	9.82	9.89	9.87	10.02	10.09	9.92	10.06	10.44	10.45	10.55	10.57	10.08	10.16	10.13	0.159871	0.00902079	0.641475	2.45113847980921e-08	0.261759	0.000270555
Q9HUK6	FimX	FimX	12.01	11.9	11.92	11.98	12.29	12.22	12.25	12.2	12.16	12.17	12.11	12.19	11.91	11.96	11.89	0.285458	1.75313849407778e-05	0.20402	0.000247921	-0.0345824	0.440102
Q9I3M2	PA1490	Probable transcriptional regulator	11.44	11.53	11.41	11.45	11.24	11.16	10.93	11.14	11.43	11.69	11.46	11.38	11.2	11.2	11.17	-0.339239	0.00112073	0.0307426	0.728194	-0.264167	0.00642654
Q9HT39	PA5535	CobW C-terminal domain-containing protein	6.87	6.82	6.78	7.41	6.46	6.73	6.12	6.84	6.08	6.57	5.29	6.94	6.87	7.35	7.35	-0.431405	0.220322	-0.748034	0.0363364	0.219897	0.535093
G3XCY6	GltR	Transcriptional regulatory protein GltR	11.15	11.17	11.12	11.12	7.54	7.72	8.73	8.74	7.66	7.28	7.36	7.85	7.66	7.93	7.87	-2.96091	1.25352009366962e-07	-3.60627	9.22646733599517e-09	-3.32501	4.21548691629713e-08
Q9I1E7	PA2331	CMD domain-containing protein	9.79	9.96	9.63	9.68	9.83	10	9.86	9.87	9.96	9.92	10.05	9.97	9.74	9.78	9.85	0.127544	0.110112	0.211278	0.0118786	0.0254277	0.754873
Q9I1W8	KatE	Catalase HPII	11.18	11.19	11.25	11.12	9.29	9.6	9.67	9.56	10.75	10.83	10.61	10.33	11.15	11.14	11.01	-1.65439	5.35910587966905e-09	-0.554173	0.000230341	-0.0821604	0.498294
P50601	TolB	Tol-Pal system protein TolB	13.3	13.22	13.26	13.16	13.12	13.19	13.16	13.25	13.49	13.74	13.65	13.5	13.38	13.43	13.42	-0.0550958	0.426171	0.361718	7.28693181189736e-05	0.176942	0.0174819
Q9I3B0	PA1612	Uncharacterized protein	9.45	9.5	9.51	9.53	9.06	9.27	9.29	9.27	9.29	9.75	9.71	9.22	9.53	9.46	9.37	-0.275349	0.0394122	-0.0062673	0.960428	-0.0482006	0.713423
Q9I5T1	Rpe	Ribulose-phosphate 3-epimerase	11.47	11.59	11.45	11.43	11.35	11.41	11.34	11.36	11.48	11.64	11.42	11.33	11.37	11.45	11.44	-0.120575	0.0968099	-0.0139934	0.850606	-0.0643575	0.371998
P21630	BraG	High-affinity branched-chain amino acid transport ATP-binding protein BraG	10.03	10.06	10.06	9.89	8.82	8.76	8.85	8.82	9.65	10.25	9.97	9.39	10.36	10.37	10.4	-1.1975	3.98695730986448e-06	-0.194974	0.215406	0.369785	0.0300929
Q9HTQ7	PoxB	Pyruvate dehydrogenase (Cytochrome)	8.03	8.04	8.28	7.95	11.31	11.29	10.89	10.84	8.03	7.96	8.24	8.03	8	8.1	7.88	3.00728	2.78609479926032e-11	-0.0100734	0.942404	-0.0801096	0.560652
Q9I472	CobO	Corrinoid adenosyltransferase	12.01	12.01	12.03	12.02	12.08	12.13	12.07	12.19	12	11.91	11.84	11.95	11.74	11.76	11.71	0.0973994	0.0532935	-0.0957882	0.0523404	-0.280424	4.71001010638005e-05
Q9HYZ0	PA3250	Uncharacterized protein	11.86	12.16	12.17	12.28	11.51	11.88	11.63	11.7	10.8	10.74	10.84	10.83	10.45	10.56	10.77	-0.433651	0.00158902	-1.31487	2.89714643686137e-08	-1.5215	1.09929986007609e-08
Q9HWK5	PpiC2	Peptidyl-prolyl cis-trans isomerase C2	11.8	11.72	11.77	11.87	11.54	11.6	11.5	11.61	11.66	11.8	11.81	11.6	11.57	11.57	11.57	-0.227797	0.00181607	-0.076944	0.206767	-0.220046	0.00242047
Q9HYD5	MaeA	NAD-dependent malic enzyme	11.65	11.57	11.59	11.52	11.16	11.15	11.14	11.15	11.48	11.61	11.47	11.27	11.3	11.29	11.2	-0.429613	2.82913475967478e-05	-0.120179	0.0875123	-0.317124	0.000403402
P20586	PobA	p-hydroxybenzoate hydroxylase	9.54	9.62	9.59	9.64	9.74	9.82	9.89	9.61	9.5	9.52	9.36	9.54	9.32	9.23	9.19	0.166142	0.0313282	-0.1193	0.102112	-0.352342	0.000234555
Q9HTC8	PA5438	Probable transcriptional regulator	11.17	11.06	11.14	10.99	11.49	11.54	11.54	11.36	11.17	11.06	11.1	11.15	11.37	11.36	11.25	0.389742	2.95786525911725e-05	0.0275381	0.675179	0.235715	0.00193691
Q9I0J8	NuoE	NADH-quinone oxidoreductase subunit E	11.1	11.12	11.18	11.01	11.12	10.97	11.15	11.06	10.99	10.59	10.64	10.81	11.45	11.33	11.44	-0.0306417	0.76065	-0.347799	0.00133665	0.299939	0.00486388
Q9HW52	PA4349	Uncharacterized protein	10.39	10.42	10.51	10.53	10.29	10.32	10.28	10.2	10.46	10.8	10.77	10.37	10.41	10.28	10.29	-0.190027	0.0679755	0.141202	0.159078	-0.132569	0.198075
Q9HYU4	FadD1	Long-chain-fatty-acid--CoA ligase	12.99	12.96	13.03	12.91	14.62	14.76	14.58	14.62	14.08	14.22	14.18	14.05	13.74	13.59	13.78	1.67124	1.0299138965327e-11	1.16292	3.0478751285779e-10	0.730076	9.34557180007698e-08
Q51564	DapF	Diaminopimelate epimerase	10.64	10.63	10.68	10.68	10.85	10.91	10.87	10.85	10.84	11.07	10.97	10.82	10.67	10.78	10.83	0.21001	0.00441944	0.266938	0.000610179	0.101185	0.12877
P38107	MucA	Sigma factor AlgU negative regulatory protein	9.46	9.35	9.38	9.2	9.58	9.41	9.38	9.49	10.08	9.54	9.58	10.04	10.27	10.02	10.21	0.120738	0.393304	0.464521	0.00307559	0.822303	3.87501860222713e-05
Q9HTU2	PA5252	Probable ATP-binding component of ABC transporter	13.39	13.4	13.42	13.4	13.42	13.52	13.4	13.38	13.28	13.03	13.14	13.25	13.05	13.09	13.1	0.0280237	0.667322	-0.229255	0.00151203	-0.318783	0.000141528
Q9I4H8	PA1159	Probable cold-shock protein	13.58	13.45	13.45	13.28	13.54	13.54	13.54	13.41	13.62	13.65	13.77	13.54	13.55	13.45	13.45	0.0676599	0.379393	0.203787	0.0118878	0.0411835	0.593948
Q9I0Y0	PA2502	Protein kinase domain-containing protein	6.97	6.9	6.94	6.91	4.32	5.21	5.2	6.14	5.42	4.87	5.68	5.6	5.19	5.32	5.13	-1.71084	0.000151332	-1.53544	0.000278696	-1.71287	0.000152083
Q9I2Y0	PA1759	Probable transcriptional regulator	11	10.88	10.92	10.91	11.04	11.01	10.99	10.96	10.5	10.53	10.45	10.52	10.63	10.61	10.61	0.0699846	0.102	-0.429849	9.51289465605414e-08	-0.313476	4.12956876311773e-06
Q9HT25	GlmS	Glutamine--fructose-6-phosphate aminotransferase [isomerizing]	13.49	13.47	13.43	13.42	13.95	13.94	13.86	13.82	14.07	14.06	14	13.93	13.79	13.84	13.66	0.441853	4.05751458487426e-06	0.56575	1.76593047246184e-07	0.310754	0.000103938
Q9HUU0	PA4873	Probable heat-shock protein	8.01	8.03	8	8.07	8.45	8.64	8.54	8.58	8.08	7.55	7.79	7.93	8.02	7.95	8.21	0.529105	0.000258421	-0.19243	0.0849361	0.0360044	0.754571
Q9I0C5	Cpo	Chloroperoxidase	10.87	10.88	10.83	10.77	10.32	10.32	10.28	10.24	10.98	10.85	10.78	10.6	10.81	10.91	10.78	-0.551819	7.52373456494284e-06	-0.0361304	0.653194	-0.00313699	0.970016
Q9HYC9	Dcd	dCTP deaminase	11.46	11.41	11.46	11.43	11.58	11.61	11.57	11.55	11.49	11.59	11.64	11.57	11.24	11.3	11.23	0.138357	0.00593057	0.130372	0.00722657	-0.182415	0.000891288
Q9HUW5	DsbD1	Thiol:disulfide interchange protein DsbD 1	7.89	7.84	7.8	8	8.06	7.81	7.68	8.11	8.39	7.89	7.97	8	8.64	8.7	8.61	0.0310904	0.827028	0.177882	0.170061	0.765884	4.11118401604251e-05
Q9I301	PA1736	Probable acyl-CoA thiolase	9.35	9.27	9.18	9.34	9.65	9.68	9.59	9.72	9.99	10.06	10.1	10.21	9.99	10.05	10.23	0.373173	0.000180861	0.799711	6.22996875679534e-08	0.801246	1.11405696413136e-07
Q9HVX2	PA4445	GTP cyclohydrolase 1 type 2 homolog	10.28	10.41	10.33	10.3	10.5	10.75	10.7	10.69	10.74	10.57	9.8	10.73	10.88	10.9	10.88	0.330632	0.0868255	0.132273	0.488714	0.557044	0.0085174
Q9HU06	PA5183	Uncharacterized protein	8.95	8.93	8.98	9.06	8.52	8.29	8.6	8.61	9.64	9.54	9.4	9.39	9.42	9.38	9.56	-0.47221	0.000134978	0.513977	4.51818085791417e-05	0.474997	0.000128322
Q9HXM5	GuaB	Inosine-5'-monophosphate dehydrogenase	13.01	13.13	13.04	13.08	13.16	13.18	13.21	13.17	12.92	13.07	12.99	12.86	12.79	12.75	12.83	0.115818	0.0422107	-0.103249	0.0607125	-0.270904	0.000179647
Q9HYI8	PdhA	Pyruvate dehydrogenase E1 component subunit alpha	7.43	7.36	7.44	7.46	7	7.32	7.27	7.1	7.01	7.01	7.11	6.98	6.57	6.74	6.56	-0.248469	0.00601344	-0.397962	0.000136678	-0.79917	2.24152101030825e-07
Q9I3E6	PA1571	Uncharacterized protein	12.36	12.36	12.38	12.43	12.16	12.14	12.13	12.19	12.06	11.86	11.85	12.13	11.78	11.71	11.79	-0.227324	0.00418293	-0.405896	2.92723386616678e-05	-0.620887	6.49230011741904e-07
Q9HZP4	PA2954	Uncharacterized protein	9.89	9.88	10.08	10.17	10.99	11.11	11.16	11.11	10.4	10.5	10.58	10.77	10.07	10.12	10.09	1.08961	4.40472076096749e-08	0.559483	2.80659058498117e-05	0.0925731	0.336135
Q9HVX9	PA4436	Probable transcriptional regulator	9.72	9.79	9.76	9.82	9.72	9.9	9.81	9.73	9.43	9.51	9.4	9.42	9.01	9.17	9.14	0.0189073	0.771003	-0.333412	4.8389691188558e-05	-0.664805	7.37282463430954e-08
P00099	NirM	Cytochrome c-551	9.32	9.53	9.57	9.6	9.35	9.69	9.97	10.01	8.81	8.69	8.89	9.03	9.31	9.37	9.66	0.246441	0.1324	-0.651385	0.000752735	-0.0612797	0.713423
Q9I610	PA0508	Probable acyl-CoA dehydrogenase	10.82	10.86	10.66	10.67	15.31	15.27	15.21	15.25	14.24	14.37	14.31	14.29	13.66	13.69	13.73	4.50995	4.57378517957167e-17	3.55004	5.03399532691498e-16	2.9409	1.62639437797328e-14
Q9HTY0	PA5210	Probable secretion pathway ATPase	10.24	10.23	10.25	10.24	10.27	10.36	10.21	10.28	10.16	10.09	9.95	10.23	10.06	10.08	10.01	0.0386051	0.560047	-0.13278	0.0424544	-0.190953	0.00800345
Q9I5A9	PA0830	Uncharacterized protein	11.88	11.73	11.92	11.89	10.16	10.08	10.47	10.49	8.86	8.41	8.93	9.42	8.27	8.31	8.32	-1.55592	1.97760679105873e-06	-2.94902	1.22293111835287e-09	-3.55528	3.96488469549025e-10
Q9I0M4	LolA	Outer-membrane lipoprotein carrier protein	12.86	12.93	12.94	12.83	12.59	12.72	12.58	12.61	12.59	12.85	12.74	12.5	12.59	12.62	12.52	-0.263729	0.00412026	-0.218302	0.0110578	-0.315421	0.00120005
Q9HUV9	PurH	Bifunctional purine biosynthesis protein PurH	13.97	13.96	13.95	13.96	14.06	13.98	14	14.01	14.04	14.17	14.11	14.06	13.82	13.88	13.86	0.0534799	0.217769	0.133378	0.00491018	-0.102685	0.0264868
Q9HW39	PA4362	Sacchrp_dh_NADP domain-containing protein	9.44	9.58	9.75	9.47	9.33	9.72	9.39	9.3	9.27	9.5	9.49	9.28	9.42	9.64	9.57	-0.126391	0.295066	-0.178761	0.132516	-0.020594	0.869189
Q9I5X8	PA0558	Methyltransf_11 domain-containing protein	10.94	10.87	11	10.94	11.04	11.27	10.99	11.03	10.71	11.11	11.07	10.81	10.68	10.57	10.7	0.142858	0.175345	-0.0164519	0.881613	-0.292321	0.0115095
Q9HXU2	PA3698	Uncharacterized protein	5.88	6.23	6.42	6.36	5.93	6.75	6.08	6.33	7.64	8.27	8.39	8.72	6.87	7.11	7.16	0.0506041	0.857919	2.03313	1.50330547719294e-06	0.828193	0.0050989
Q9HTP6	Lrp	Leucine-responsive regulatory protein	11.5	11.46	11.47	11.32	11.24	11.27	11.13	11.22	10.67	10.84	11.06	10.72	10.98	10.88	10.95	-0.222876	0.019413	-0.614876	5.55908289194609e-06	-0.500958	5.68466231829815e-05
Q9I767	PA0065	5'-nucleotidase	9.97	10.05	9.98	10.06	9.59	9.67	9.43	9.58	9.68	9.9	9.79	9.51	9.65	9.7	9.81	-0.449139	0.000188197	-0.295875	0.00360923	-0.294985	0.00467706
Q9I138	GlyA2	Serine hydroxymethyltransferase 2	10.2	10.06	10.12	10.18	10.36	10.25	10.25	10.38	9.95	9.83	9.74	9.92	9.75	9.73	9.79	0.169336	0.0148913	-0.280884	0.000372457	-0.38332	3.28961756093008e-05
Q9HUW3	PrmA	Ribosomal protein L11 methyltransferase	9.61	9.74	9.59	9.61	9.59	9.66	9.63	9.79	9.8	9.7	9.69	9.81	9.54	9.49	9.62	0.0304592	0.650723	0.112381	0.0836418	-0.0887786	0.179412
Q9I6V0	PA0182	Probable short-chain dehydrogenase	11.18	11	11.28	10.98	11.12	10.87	11.03	11.19	10.99	10.79	10.79	11	11.28	11.36	11.23	-0.05979	0.566891	-0.217379	0.0363051	0.175937	0.0945007
O30508	AruC	Succinylornithine transaminase/acetylornithine aminotransferase	13.06	13.15	13.1	13.02	12.92	12.9	12.87	12.92	13.25	13.46	13.41	13.25	12.87	12.96	13.01	-0.177419	0.0108691	0.257463	0.000687044	-0.138674	0.0394941
P42257	PilJ	Protein PilJ	10.91	10.83	10.82	10.76	11.17	11	11.09	11.13	11.44	10.86	10.87	11.36	12.07	11.88	11.91	0.263745	0.0666692	0.301733	0.0349533	1.11932	1.93805276498132e-06
Q9HUF7	RfaP	Lipopolysaccharide core heptose(I) kinase RfaP	11.19	11.22	11.33	11.27	11.34	11.5	11.49	11.38	11.16	11.32	11.27	11.11	10.97	10.72	10.86	0.173006	0.03244	-0.0390814	0.619028	-0.401994	0.000111782
P23620	PhoB	Phosphate regulon transcriptional regulatory protein PhoB	8.64	8.78	8.71	8.88	8.7	8.98	8.82	8.81	8.69	8.35	8.42	8.7	8.69	8.69	8.68	0.0730377	0.472953	-0.213193	0.0365795	-0.0664468	0.512106
Q9HZF3	PA3055	Uncharacterized protein	8.42	8	8.27	8.5	8.84	9.04	8.82	8.74	8.15	8.43	8.25	8.52	7.79	7.39	7.58	0.561968	0.00110733	0.0401563	0.78713	-0.711437	0.000164452
Q9HV11	PA4798	UPF0157 protein PA4798	10.43	10.41	10.39	10.53	10.41	10.54	10.54	10.7	10.2	9.73	9.86	10.03	9.86	9.91	9.88	0.105309	0.31775	-0.485795	0.000224107	-0.556189	9.49475988078317e-05
Q9HXW7	PlsB	Glycerol-3-phosphate acyltransferase	8	8.05	7.93	8	8.37	8.14	8.29	8.4	9.04	8.24	8.47	9.07	9.19	9.21	9.17	0.302443	0.0954289	0.708371	0.000827467	1.19194	1.15022488549876e-05
Q9I0Q4	PA2582	ProQ domain-containing protein	12.31	12.1	12.16	12.11	11.8	11.92	11.77	11.73	12.1	12.63	12.5	12.13	11.92	11.66	11.84	-0.366363	0.010719	0.170877	0.185751	-0.36486	0.0115491
Q9HXL0	PA3785	Uncharacterized protein	12.85	12.92	12.77	12.85	13	13.09	13.03	13.03	12.28	12.32	12.28	12.27	12.38	12.52	12.48	0.18989	0.00148391	-0.561451	3.37994419238554e-08	-0.388895	2.60173272222259e-06
Q9I5M2	PA0704	Probable amidase	8.63	8.56	8.47	8.66	8.57	8.64	8.61	8.58	8.44	8.51	8.4	8.31	8.2	8.23	8.32	0.0184737	0.786862	-0.166274	0.0130633	-0.330332	0.000112323
Q9I6H3	PA0318	FAA_hydrolase domain-containing protein	10.81	10.83	10.85	10.93	11.03	11.15	11.11	10.98	11.08	11.16	11.14	11.08	10.7	10.77	10.76	0.213814	0.000952181	0.261223	0.000137188	-0.109806	0.0490424
Q9I6W1	PA0171	Uncharacterized protein	10.42	10.37	10.35	10.45	11.71	11.69	11.75	11.84	11.95	11.86	12.14	12.15	11.03	11.08	11.31	1.34721	1.91701235436964e-09	1.62852	1.39564367668259e-10	0.743265	1.2043517363857e-06
Q9HW91	PctB	Methyl-accepting chemotaxis protein PctB	6.16	5.94	6.07	6.22	5.54	5.78	6.46	5.96	6.24	6.04	6.08	6.11	7.39	7.3	7.12	-0.165363	0.356414	0.0159269	0.931873	1.16706	1.31416602111599e-05
Q9I3K0	PA1513	Urate_ox_N domain-containing protein	8.33	8.36	8.44	8.24	8.5	8.41	8.36	8.28	9.01	9	8.83	8.94	9.37	9.29	9.26	0.0461789	0.527653	0.602068	6.73701558750174e-07	0.96409	8.45799956183323e-09
Q9HZF2	PA3056	HTH cro/C1-type domain-containing protein	10.39	10.4	10.55	10.37	10.86	10.16	10.8	10.87	10.61	10.49	10.35	10.53	10.52	10.54	10.46	0.246839	0.109149	0.0696571	0.656171	0.0817482	0.596021
Q9HT48	PA5525	Probable transcriptional regulator	10.11	10.15	10.1	10.18	10.04	9.99	10.03	10.05	10.03	10.14	10.11	10.08	9.94	9.9	9.88	-0.108545	0.0170993	-0.0454837	0.277329	-0.229723	7.87044333403079e-05
Q9HTG8	PA5396	Uncharacterized protein	10.57	10.67	10.6	10.69	7.78	7.29	8.41	8.36	7.4	6.95	7.11	7.44	7.16	7.19	7.08	-2.6738	5.31266402440856e-08	-3.4077	2.3038712506222e-09	-3.48976	3.66847613768902e-09
Q9I696	ChpA	Histidine kinase	8.47	8.6	8.42	8.4	8.74	8.69	8.56	8.54	9.06	8.56	8.6	8.95	9.19	9.24	9.17	0.160076	0.185448	0.319835	0.0121433	0.728799	2.81693522491178e-05
Q9I655	CreB	Two-component response regulator CreB	8.33	8.23	8.23	8.02	7.82	7.67	7.87	8.02	8.14	7.96	8.23	8.36	7.8	7.66	7.69	-0.356826	0.00480594	-0.0298718	0.797468	-0.488917	0.000511535
Q9I2B5	PA1994	Uncharacterized protein	8.7	8.8	8.82	8.79	8.19	8.26	8.17	8.27	8.46	8.88	8.86	8.56	8.52	8.54	8.54	-0.555634	4.7684138348218e-05	-0.0882042	0.35804	-0.247309	0.0183608
Q9HWX5	RibH	6,7-dimethyl-8-ribityllumazine synthase	11.02	11	10.89	11.1	11.1	11.35	11.36	11.39	11.15	11.09	11.07	11	10.91	10.96	10.85	0.299032	0.0014528	0.0766522	0.325187	-0.0946756	0.234115
Q9I407	AnsB	Glutaminase-asparaginase	13.58	13.57	13.47	13.55	13.28	13.26	13.2	13.27	13.27	13.3	13.22	13.18	13.12	13.15	13.14	-0.290736	2.55762051846378e-05	-0.301589	1.1936962742395e-05	-0.404828	9.60667798627787e-07
Q9I065	PA2778	Peptidase_C39_2 domain-containing protein	7.23	7.25	7.33	7.12	6.86	7.06	6.8	6.84	8.28	7.98	7.76	8.03	8.4	8.59	8.74	-0.34142	0.0110068	0.785243	1.17500151308906e-05	1.34925	7.41343729081973e-08
Q9I2R3	PA1832	Probable protease	10.35	10.4	10.38	10.34	10.58	10.54	10.62	10.57	11.26	10.76	10.82	11.06	11.29	11.22	11.1	0.208051	0.056038	0.603665	3.47855016460741e-05	0.832522	2.24162322930771e-06
Q9HYH5	PA3430	Putative aldolase class 2 protein PA3430	8.66	8.75	8.64	8.68	7.95	8.36	8.19	8.08	9.07	9	9.01	9.16	8.56	8.55	8.75	-0.536533	4.67630544736071e-05	0.380591	0.000630836	-0.0616022	0.513589
Q9HZ44	PA3196	Uncharacterized protein	10.03	10.23	10.21	10.11	9.38	9.67	9.52	9.43	10.1	10.81	10.76	9.96	10.33	10.4	10.5	-0.643011	0.00361157	0.264425	0.164631	0.265488	0.176332
Q51344	Asd	Aspartate-semialdehyde dehydrogenase	13.12	13.14	13.05	13.09	13.26	13.24	13.2	13.26	13.4	13.6	13.58	13.44	13.15	13.19	13.2	0.140615	0.0181563	0.406626	2.9621025188881e-06	0.0796869	0.159378
Q9I471	CobB	Hydrogenobyrinate a,c-diamide synthase	9.95	9.9	10.01	9.79	9.9	10.1	9.92	10.02	9.49	9.34	9.34	9.51	9.77	9.65	9.77	0.0736356	0.339572	-0.492403	1.09886130146881e-05	-0.183126	0.0256558
G3XD32	PA1872	Uncharacterized protein	6.86	6.91	6.93	6.4	7.23	6.76	6.96	6.76	7.01	6.77	6.79	7.12	6.95	7.12	6.71	0.152785	0.375784	0.150043	0.376845	0.154712	0.367617
G3XDB0	Crc	Catabolite repression control protein	9.47	9.59	9.68	9.45	8.94	9.44	9.04	8.95	9.15	9.99	9.67	9.06	9.61	9.5	9.66	-0.456192	0.0391621	-0.082608	0.704611	0.0426651	0.847175
Q9I308	PA1729	GATase domain-containing protein	9.94	9.94	10.07	10.09	10.36	10.37	10.34	10.27	10.12	10.13	10.18	10.27	9.8	9.81	9.81	0.323925	5.10201374938011e-05	0.163622	0.00765033	-0.204095	0.00223785
Q9HW15	SpeA	Probable short-chain dehydrogenase	12.94	12.78	12.96	12.84	14.02	13.93	13.84	13.91	13.88	14.14	14.08	13.93	13.47	13.52	13.61	1.04827	6.59917795332802e-09	1.12957	1.83486195392434e-09	0.653656	1.11488957641307e-06
Q9HT95	PA5475	Acetyltransferase PA5475	9.66	9.67	9.7	9.68	9.48	9.62	9.68	9.67	9.81	9.64	9.85	9.95	9.3	9.36	9.53	-0.0652943	0.429533	0.133375	0.101245	-0.28094	0.00307766
Q9HWW5	PA4063	Uncharacterized protein	10.62	10.74	10.63	10.75	10.16	10.19	10.09	10.09	11.57	12.45	9.77	12.39	12.48	13.06	12.95	-0.550977	0.289166	0.862407	0.0940765	2.14539	0.00076955
Q9I2T3	PA1811	Probable solute-binding protein	11.4	11.39	11.36	11.44	11.47	11.58	11.48	11.54	11.57	11.49	11.45	11.5	11.21	11.23	11.22	0.117366	0.0157098	0.104109	0.0255326	-0.180963	0.000981157
Q9HWJ0	PA4191	2-oxoglutarate-dependent ethylene/succinate-forming enzyme	8.85	8.98	8.99	9.09	8.56	8.76	9.01	8.94	8.88	8.82	8.99	9.12	8.32	8.36	8.52	-0.162321	0.159733	-0.0251637	0.832543	-0.578136	0.000156309
Q9I5D4	PA0804	Probable oxidoreductase	10.39	10.46	10.38	10.45	10.39	10.26	10.29	10.31	10.54	10.65	10.62	10.45	10.23	10.17	10.13	-0.105238	0.0714772	0.146277	0.0148909	-0.243327	0.00062009
Q9I0Q6	PA2580	Flavodoxin_2 domain-containing protein	9.04	8.84	8.81	9.03	9.17	9.31	8.99	9.08	9.29	9.16	9.23	9.35	8.84	8.9	8.79	0.203952	0.0293307	0.323015	0.00157344	-0.0868118	0.332034
Q9HWX4	RibB	3,4-dihydroxy-2-butanone 4-phosphate synthase	12.56	12.52	12.58	12.49	13.34	13.25	13.25	13.19	13.84	13.92	13.85	13.85	13.54	13.61	13.65	0.720367	3.62214887271375e-09	1.32749	2.27789497691785e-12	1.06418	8.17204502752707e-11
Q9I3X1	FabF2	3-oxoacyl-[acyl-carrier-protein] synthase 2	10.86	10.95	10.8	10.81	10.99	10.97	10.92	11.08	10.28	10.33	10.41	10.35	10.25	10.21	10.27	0.135302	0.0217586	-0.510179	2.70970822724773e-07	-0.610895	7.19696858634109e-08
Q9I4D1	KefB	Glutathione-regulated potassium-efflux system protein KefB	10.73	10.74	10.72	10.82	11.46	11.39	11.48	11.37	11.55	11.02	11.03	11.51	11.72	11.69	11.62	0.667836	0.0001103	0.523001	0.000625821	0.920987	5.31688542190744e-06
Q9HTH0	ClsA	Cardiolipin synthase A	5.72	6.22	5.9	5.71	6.01	6.15	5.99	5.89	6.42	5.61	5.75	6.75	6.53	6.34	6.47	0.122224	0.632749	0.240796	0.32593	0.559506	0.0335552
G3XD48	PA5008	Uncharacterized protein	8.3	8.3	8.45	8.5	7.95	7.92	7.93	8.02	8.86	8.89	8.85	8.76	8.49	8.38	8.21	-0.431002	5.62121337668019e-05	0.451432	2.58360184814633e-05	-0.0307631	0.694575
Q9HVY8	SspB	Stringent starvation protein B	7.96	7.99	7.81	7.77	8.12	8.21	8.48	8.29	7.93	7.83	7.79	7.85	7.55	7.5	7.74	0.392623	0.000725174	-0.0340655	0.723902	-0.286196	0.00673083
Q9HUP9	PA4914	Probable transcriptional regulator	9.9	9.94	9.73	9.73	8.16	8.06	8.41	8.43	8.16	8.36	8.31	8.16	8.29	8.12	8.28	-1.5561	2.84363167245578e-09	-1.57431	1.57062934551606e-09	-1.59199	2.82633376376783e-09
Q59646	NorC	Nitric oxide reductase subunit C	7.48	7.45	7.31	7.52	7.62	7.4	6.83	7.22	8.31	7.81	7.8	8.22	8.39	7.97	8.16	-0.172019	0.37711	0.593424	0.00505173	0.73193	0.00151277
Q9HX07	Mpl	UDP-N-acetylmuramate--L-alanyl-gamma-D-glutamyl-meso-2,6-diaminoheptandioate ligase	11.84	11.84	11.9	11.88	11.93	12.01	11.94	11.95	11.95	12.14	12.09	12.05	11.75	11.86	11.94	0.0941224	0.115642	0.190587	0.00377672	-0.0150733	0.80728
Q9HWV1	PA4077	Probable transcriptional regulator	6.83	7.02	6.82	6.96	7.07	7.04	7.2	7.12	6.85	6.58	6.62	6.89	6.17	6.11	6.42	0.201434	0.058848	-0.171934	0.0953157	-0.673174	1.44851465298344e-05
P72174	UvrB	UvrABC system protein B	9.77	9.87	9.65	9.65	9.97	9.84	9.7	9.89	9.3	9.22	9.45	9.51	9.27	9.39	9.26	0.114112	0.216158	-0.367916	0.000747445	-0.429355	0.000292421
P80358	AruG	Arginine N-succinyltransferase subunit beta	11.08	11.26	11.21	11.13	11.07	11.05	10.91	11.05	11.2	11.4	11.3	11.18	10.98	11.05	11.07	-0.152021	0.037194	0.0986655	0.152408	-0.139845	0.0557124
Q9I0Y9	MexE	Resistance-Nodulation-Cell Division (RND) multidrug efflux membrane fusion protein MexE	9.58	9.75	9.78	9.68	8.41	8.45	8.25	8.36	10.51	10.42	10.31	10.36	10.59	10.49	10.34	-1.3299	8.55956466027296e-10	0.702788	5.23521240407871e-07	0.777364	3.15523637200318e-07
P43335	PhhB	Pterin-4-alpha-carbinolamine dehydratase	9.64	9.46	9.64	9.76	9.72	9.81	9.69	9.67	9.5	9.46	9.52	9.61	9.1	9.17	9.15	0.0989877	0.158104	-0.101449	0.141886	-0.48525	7.60356561972834e-06
Q9I5T3	PA0605	Probable permease of ABC transporter	7.28	7.21	7.17	7.2	6.98	6.65	7.01	7	7.39	7.56	7.51	7.56	7.82	7.92	7.91	-0.304268	0.00295414	0.289048	0.00341109	0.665604	3.56292581991266e-06
Q51434	CheZ	Protein phosphatase CheZ	11.95	11.93	11.92	12.03	11.95	12.01	11.99	12.05	11.97	11.82	11.78	11.94	11.84	11.95	11.9	0.0412615	0.491459	-0.0794543	0.170764	-0.0625616	0.29177
Q9HTC5	PA5441	Uncharacterized protein	13.18	13.21	13.13	13.14	13.58	13.63	13.57	13.62	13.09	13.24	13.25	13.12	13.13	13.14	13.2	0.434702	1.30631203501149e-06	0.010758	0.84352	-0.0118089	0.82881
Q9HWJ7	PA4184	Probable transcriptional regulator	9.17	9.14	9.18	9.19	8.79	8.65	8.67	8.8	8.84	9.05	9.07	8.93	8.74	8.71	8.73	-0.442879	7.54644855290706e-06	-0.20235	0.00379893	-0.445055	6.57950994657943e-06
Q9I7A8	Def	Peptide deformylase	8.7	8.62	8.72	8.75	8.68	8.76	8.78	8.76	7.55	7.67	7.18	7.7	7.47	7.63	7.6	0.0472419	0.672981	-1.17354	4.65403693034545e-08	-1.12919	1.28977227647956e-07
Q9HV54	NusA	Transcription termination/antitermination protein NusA	13.56	13.57	13.53	13.47	13.52	13.47	13.45	13.48	13.63	13.69	13.59	13.5	13.38	13.37	13.38	-0.0515844	0.305124	0.0699054	0.157441	-0.15409	0.00630663
Q9HVK1	PA4583	Uncharacterized protein	12.17	12.17	12.11	12.18	12.54	12.59	12.44	12.48	11.86	11.63	11.77	11.65	11.61	11.5	11.48	0.354127	8.23099003656704e-05	-0.42874	9.38668895915507e-06	-0.630295	3.00407581420973e-07
Q9I3M6	PA1486	Uncharacterized protein	8.09	8.13	8.04	8.25	8.3	8.23	8.4	8.17	7.96	8.05	8.15	8.14	7.85	7.94	7.7	0.1506	0.0724126	-0.0471835	0.57071	-0.295503	0.00219775
Q9HZC7	PA3081	Uncharacterized protein	11.62	11.6	11.55	11.55	13.05	13.14	13.01	13.08	11.33	11.36	11.36	11.47	11.58	11.45	11.7	1.48953	1.84270632086073e-11	-0.201676	0.00436278	-0.00692968	0.916681
Q51473	IhfB	Integration host factor subunit beta	10.36	10.43	10.3	10.06	10.53	10.48	10.44	10.42	10.83	10.68	10.5	10.78	10.56	10.49	10.43	0.180188	0.0731731	0.412565	0.000517019	0.204303	0.0483732
Q9I5V0	PA0587	UPF0229 protein PA0587	11.94	11.87	11.93	11.81	11.47	11.57	11.46	11.48	11.39	11.33	11.33	11.21	11.17	11.08	11.04	-0.392363	1.30199758845345e-05	-0.572399	1.64029526755866e-07	-0.7939	9.23097785293413e-09
Q9I3F4	RlmM	Ribosomal RNA large subunit methyltransferase M	7.12	7.25	7.13	7.24	7.34	7.33	7.09	7.39	7.42	7.3	7.16	7.08	6.91	6.88	6.82	0.100922	0.281104	0.0548323	0.560692	-0.317868	0.00319222
Q9HXN5	PA3760	Phosphoenolpyruvate--protein phosphotransferase	10.06	9.97	10.03	9.7	9.43	9.49	9.33	9.35	9.59	9.67	9.6	9.55	9.93	9.95	9.99	-0.53911	1.3814636675679e-05	-0.340025	0.000566036	0.0148428	0.862083
Q9I0U1	PA2543	Translocation and assembly module subunit TamA	8.94	8.82	8.88	8.91	9.05	8.95	9.07	8.97	9.18	8.95	8.84	9.03	9.63	9.5	9.49	0.12465	0.114718	0.114845	0.138536	0.65406	1.25666654433195e-06
Q9I231	PA2084	Probable asparagine synthetase	6.86	7.04	7.05	6.67	7.03	6.99	6.59	6.53	6.89	6.49	6.84	6.44	6.51	6.75	6.68	-0.120797	0.479237	-0.235561	0.155517	-0.25491	0.137841
Q9HYL8	PA3383	Binding protein component of ABC phosphonate transporter	9.85	9.84	9.88	9.83	10.25	10.35	10.38	10.39	9.92	9.72	9.72	9.73	9.7	9.82	9.67	0.49256	2.66276686690943e-06	-0.0810016	0.193511	-0.119984	0.0685976
Q9HVY1	PA4434	Probable oxidoreductase	12.02	12.06	12.07	12.04	11.97	11.98	11.93	12	12.14	12.39	12.33	12.17	11.9	11.98	11.95	-0.0742267	0.232454	0.211982	0.00242465	-0.101833	0.109857
Q9HVW8	HisG	ATP phosphoribosyltransferase	10.86	10.92	10.95	10.88	10.85	10.88	10.88	10.88	10.97	11.18	11.15	10.91	10.89	10.91	10.8	-0.0309243	0.661054	0.151145	0.030101	-0.036428	0.595615
Q9HVL2	FklB	Peptidyl-prolyl cis-trans isomerase	12.01	12.05	12.04	11.96	12.26	12.25	12.18	12.27	12.34	12.56	12.52	12.38	12.05	12.08	12.27	0.226653	0.00431477	0.438527	1.41313064782939e-05	0.120169	0.0959118
Q9I1L9	LpdV	Dihydrolipoyl dehydrogenase	11.49	11.47	11.54	11.57	11.68	11.67	11.55	11.61	11.42	11.5	11.46	11.27	11.38	11.36	11.33	0.107898	0.0793644	-0.108268	0.0733079	-0.159532	0.0153453
Q9HYW7	PA3274	Uncharacterized protein	9.68	9.71	9.79	9.52	8	8.18	7.9	7.89	8.92	8.98	8.73	8.32	9.36	9.51	9.29	-1.68126	4.33418270470845e-08	-0.936763	1.23459825339766e-05	-0.283569	0.0646341
P40947	Ssb	Single-stranded DNA-binding protein	13.15	13.19	13.11	13.11	13.54	13.54	13.61	13.6	13.02	13.01	13.02	12.99	13.1	13.11	13.05	0.430985	1.04439915068429e-07	-0.129985	0.00407641	-0.0562542	0.177057
Q9HZ42	PA3198	Uncharacterized protein	8.9	9.04	8.91	8.9	8.78	8.92	8.88	8.96	8.81	8.34	8.3	8.78	8.7	8.49	8.51	-0.052548	0.695554	-0.380728	0.00638958	-0.372289	0.00913542
Q9I1X0	PA2145	Uncharacterized protein	6.27	6.17	6.24	5.76	5.32	5.45	5.11	5.14	5.76	5.88	5.43	5.59	6.51	6.49	6.31	-0.855022	4.7684138348218e-05	-0.446139	0.0059188	0.328332	0.0373832
G3XCW5	PA3031	Uncharacterized protein	9.74	9.66	9.73	9.82	9.91	9.79	9.99	9.68	11.05	10.66	10.9	11.16	11.51	11.5	11.48	0.103711	0.355565	1.20191	4.87301901995809e-08	1.75457	1.61913037661727e-09
Q9I6Z0	PA0142	8-oxoguanine deaminase	5.52	5.62	6.03	5.65	5.57	5.84	6.29	6.2	5.87	5.8	5.36	6.09	5.3	5.32	5.07	0.269551	0.204847	0.072377	0.740026	-0.475702	0.0343406
Q9HWW2	PA4066	Uncharacterized protein	10.64	10.76	10.8	10.61	10.13	10.27	10.01	10.31	10.94	11.59	10.82	11.09	11.23	11.51	11.46	-0.523419	0.00479107	0.408166	0.0174083	0.697891	0.000628491
P29365	Hom	Homoserine dehydrogenase	13.61	13.55	13.56	13.58	13.77	13.76	13.7	13.71	13.71	13.78	13.75	13.73	13.46	13.49	13.48	0.160611	0.000811228	0.167837	0.000421094	-0.0983382	0.0198745
Q9HZ93	PA3131	2-dehydro-3-deoxy-phosphogluconate aldolase	9.45	9.55	9.5	9.65	9.93	9.98	9.88	9.94	10.14	10.1	10.01	9.99	10	10.01	10.01	0.394922	9.5926106897118e-06	0.521904	3.33105238495975e-07	0.469916	1.61419495677041e-06
Q9HZL4	PA2990	Probable phosphodiesterase	11.14	11.1	11.05	11.07	11.15	10.98	11.06	11.15	11.28	11.34	11.24	11.19	10.54	10.51	10.53	-0.00514931	0.932045	0.170646	0.0043855	-0.563415	1.39154416118064e-07
Q9I2D9	PA1965	Uncharacterized protein	9.65	9.71	9.69	9.69	9.41	9.46	9.37	9.34	10.1	10.44	10.39	10.07	10.71	10.63	10.6	-0.291578	0.00408403	0.564795	1.27543980452554e-05	0.960886	9.10384619730741e-08
Q9I3R6	PA1428	N-acetyltransferase domain-containing protein	9.08	9.05	8.99	9.18	8.97	9.17	9.05	9.07	8.91	8.93	9.01	9.06	8.41	8.44	8.29	-0.0101987	0.89115	-0.0976857	0.150432	-0.696219	1.7396233372695e-07
Q9HVP8	CoaE	Dephospho-CoA kinase	10.62	10.56	10.6	10.71	10.56	10.58	10.59	10.69	10.68	10.66	10.61	10.74	10.29	10.44	10.33	-0.0200519	0.747196	0.0472173	0.415021	-0.266814	0.00034511
Q9HVB0	PA4685	Uncharacterized protein	12	11.95	11.96	12.06	12.33	12.33	12.3	12.33	11.93	11.96	11.9	11.97	11.83	11.94	11.83	0.327501	5.11689515617103e-06	-0.0519589	0.239842	-0.127942	0.0100009
Q9HZW8	PA2879	Probable transcriptional regulator	7.15	7.28	7.17	7.18	6.96	7.39	7.15	6.92	7.1	7.27	6.94	7.16	6.88	6.96	6.85	-0.0926135	0.412163	-0.0769224	0.493736	-0.300917	0.0140454
Q9HTE6	SoxA	Sarcosine oxidase alpha subunit	10.09	10.14	10.09	10.55	6.33	4.65	7.35	7.3	7.03	6.88	6.64	7.18	6.88	6.86	7	-3.81076	5.76799446113148e-06	-3.28762	1.53239651748913e-05	-3.30656	2.06749416898756e-05
Q9HVV6	PA4461	Lipopolysaccharide export system ATP-binding protein LptB	10.59	10.69	10.7	10.78	10.54	10.61	10.68	10.75	11	11	10.92	10.87	11.78	11.67	11.72	-0.0439355	0.521182	0.259146	0.000963701	1.03297	2.01997335512631e-09
Q9HX85	PA3931	Uncharacterized protein	13.26	13.24	13.33	13.36	13.05	13.21	13.24	13.22	12.79	12.88	12.97	12.9	12.63	12.73	12.74	-0.117245	0.0688906	-0.413303	9.01645943911312e-06	-0.597732	3.39742469777571e-07
Q9HTX3	PA5217	Probable binding protein component of ABC iron transporter PA5217	10.89	10.87	10.84	10.88	11.18	11.3	11.36	11.19	13.44	13.37	13.49	13.65	13.89	13.69	13.63	0.388572	0.000236615	2.61817	3.71776223092815e-13	2.86828	4.73220461234276e-13
Q06198	AlgU	RNA polymerase sigma-H factor	11.17	11.16	11.21	11.07	11.3	11.15	11.34	11.17	11.89	11.38	11.25	11.69	12.12	12.14	12.03	0.0903577	0.501528	0.400606	0.00544995	0.943141	5.72068822818289e-06
Q9HUL7	AmiB	N-acetylmuramoyl-L-alanine amidase	11.75	11.65	11.76	11.65	11.64	11.74	11.71	11.69	11.64	11.64	11.58	11.5	10.98	11.16	11.01	-0.00562585	0.933593	-0.115292	0.0597332	-0.651801	9.89267186209122e-08
Q9I457	PA1287	Glutathione peroxidase	12.1	12.01	12.03	11.86	11.73	11.73	11.76	11.77	11.55	11.43	11.52	11.5	11.08	11.14	11.1	-0.253925	0.000487942	-0.498284	5.42545297437207e-07	-0.891928	2.06563561204976e-09
Q9I2W9	PpsA	Phosphoenolpyruvate synthase	15.36	15.36	15.36	15.35	15.55	15.52	15.51	15.5	15.51	15.71	15.66	15.58	15.4	15.43	15.44	0.163942	0.00416077	0.25916	9.05325069941844e-05	0.0696281	0.17357
Q9I6D6	PA0358	PlsC domain-containing protein	8.9	8.85	8.96	9.12	9.39	9.44	9.35	9.52	10.17	9.39	9.65	10.23	9.92	9.87	10.17	0.46715	0.0185236	0.906077	0.000142748	1.03066	6.1924388470087e-05
Q9HUB9	UbiJ	Ubiquinone biosynthesis accessory factor UbiJ	9.92	10.03	10.05	10.11	10.01	9.95	9.91	10.04	9.91	10.05	10.13	10	10.27	10.35	10.34	-0.0518094	0.428406	-0.00567729	0.932455	0.292242	0.000393939
P42807	HemA	Glutamyl-tRNA reductase	10.17	10.11	10.08	9.95	10.46	10.37	10.32	10.3	10.09	9.95	9.91	9.88	10.09	10.09	10	0.286516	0.000952181	-0.121556	0.0869122	-0.0165597	0.824776
Q9I551	PA0906	Probable transcriptional regulator	10.12	10.17	10.08	10.07	10.08	10.17	10.12	10.14	9.76	9.74	9.87	9.54	9.71	9.71	9.6	0.0187397	0.809978	-0.385108	6.62657561332193e-05	-0.436604	2.86107688239262e-05
Q9HXY5	PA3647	Skp-like protein	13.17	13.12	13.09	12.95	12.68	12.89	12.88	12.82	12.89	13.37	13.26	12.84	13.03	13.04	13.2	-0.264667	0.0442918	0.00741605	0.953425	0.0101414	0.938529
Q9I617	BioF	8-amino-7-oxononanoate synthase	10.21	10.33	10.16	10.22	10.42	10.47	10.31	10.46	10.23	10.22	10.3	10.2	9.91	9.97	9.84	0.185793	0.00545181	0.0076459	0.904038	-0.326775	6.93475547846647e-05
Q59647	NorB	Nitric oxide reductase subunit B	5.84	5.87	6.09	5.99	6.57	6.19	6.45	6.01	6.45	6.34	6.38	6.42	7.08	6.83	6.69	0.356201	0.0148913	0.448495	0.0030609	0.920504	9.35644443818112e-06
Q9HX95	MoaC	Cyclic pyranopterin monophosphate synthase	12.45	12.41	12.47	12.42	12.14	12.23	12.14	12.13	12.14	12.1	12.15	12.15	11.94	12.02	12.02	-0.275537	1.61687450953352e-05	-0.298078	4.79589068289074e-06	-0.440602	1.42212146355613e-07
Q9HT14	AtpB	ATP synthase subunit a	10.63	10.78	10.77	10.74	11.26	11.11	11.24	11.19	11.69	11.22	11.21	11.57	11.98	11.82	11.79	0.472157	0.000836141	0.692969	2.16011544356414e-05	1.13277	2.37743057179563e-07
Q9HVK5	PA4579	DUF4105 domain-containing protein	9	8.84	8.96	9	8.86	8.66	9.09	8.97	9.36	9.05	9.23	9.23	9.44	9.66	9.61	-0.0577473	0.606148	0.265174	0.0191718	0.617675	5.06804703807087e-05
Q9HWF9	Bfr	Bacterioferritin	10.7	10.64	10.73	10.82	11.08	11.04	10.92	10.97	12.42	12.38	12.33	12.45	12.04	12.07	12.09	0.279213	0.000200052	1.66783	8.45104998297814e-13	1.34169	2.84371446277827e-11
Q9HXC9	PA3883	Probable short-chain dehydrogenase	6.52	6.76	6.45	6.46	7.13	6.92	6.93	6.99	7.27	6.8	6.93	7.3	6.87	5.94	6.7	0.4451	0.0384593	0.526394	0.0150475	-0.0473059	0.826831
Q9HWD4	RpsJ	30S ribosomal protein S10	13.6	13.53	13.53	13.49	13.56	13.48	13.51	13.44	12.24	12.98	13.07	12.17	13.1	13.1	13.11	-0.0391117	0.855925	-0.919271	0.000225848	-0.431076	0.0399581
P32265	NfxB	HTH-type transcriptional regulator NfxB	10.33	10.47	10.6	10.28	9.12	9.49	9.14	9.32	9.46	10.9	10.6	9.23	10.78	10.72	10.93	-1.15045	0.00398423	-0.372462	0.282055	0.387805	0.272482
Q9I3L9	CysP	Thiosulfate-binding protein	13.55	13.61	13.62	13.52	13.56	13.62	13.67	13.62	13.09	13.21	13.23	13.11	13.08	13.09	13.14	0.0410075	0.428565	-0.416096	1.01825675888783e-06	-0.471832	4.776650167422e-07
Q9HZ46	Glk	Glucokinase	10.83	10.79	10.73	10.8	8.11	7.99	8.54	8.57	8.12	8.32	8.31	8.21	7.96	8.37	8.23	-2.48765	6.31807864987155e-10	-2.54493	2.88511148937234e-10	-2.60105	5.6876038497628e-10
Q9HZP2	PA2956	Radical SAM core domain-containing protein	10.53	10.48	10.64	10.5	11.75	11.8	11.67	11.67	10.61	10.81	10.81	10.66	10.35	10.43	10.54	1.18828	9.57660313670793e-10	0.184442	0.0163779	-0.0979838	0.188038
Q9I023	PA2820	Uncharacterized protein	8.37	8.26	8.22	8.03	8.39	8.26	8.5	8.38	8.58	8.43	8.34	8.66	9.78	9.65	9.65	0.161334	0.110222	0.281048	0.00893369	1.471	3.49345217597727e-09
Q9I300	PA1737	3-hydroxyacyl-CoA dehydrogenase	12.22	12.18	12.22	12.28	12.62	12.55	12.56	12.64	13.15	13.33	13.23	13.22	13.21	13.2	13.4	0.369072	3.79215622454535e-05	1.00899	6.20966541843966e-10	1.04821	9.23374928187094e-10
Q9I3J3	PA1520	Probable transcriptional regulator	9.78	9.85	9.71	9.74	9.89	9.83	9.7	9.79	9.74	9.68	9.63	9.76	9.3	9.32	9.29	0.030971	0.603354	-0.068984	0.224925	-0.467705	1.67581188748695e-06
Q9HVD3	PA4659	Probable transcriptional regulator	10.75	10.35	8.94	8.6	10.72	10.29	8.85	8.38	10.76	10.36	8.82	8.41	10.35	9.64	8.1	-0.0978344	0.917572	-0.0696332	0.937405	-0.295308	0.739856
Q9I0P5	PA2592	Putrescine/agmatine-binding protein	10.29	10.32	10.31	10.24	10.49	10.59	10.58	10.62	9.88	9.79	9.87	9.94	9.78	9.78	9.78	0.28178	5.07203704088235e-05	-0.419507	6.26054691819624e-07	-0.5087	1.47796307926161e-07
Q9I524	RelA	GTP pyrophosphokinase	12.69	12.61	12.71	12.56	12.57	12.61	12.5	12.5	12.39	12.61	12.51	12.33	12.52	12.53	12.52	-0.0969207	0.171074	-0.184266	0.0133911	-0.118775	0.102349
Q9I2S3	FimL	Scaffold protein FimL	10.85	10.86	11.06	10.88	10.09	10.17	10.28	10.03	10.78	10.4	10.47	10.74	11.06	11.01	10.94	-0.768949	5.28187623195657e-06	-0.312291	0.00647555	0.0933582	0.378335
G3XCT4	PA3580	Cys-tRNA(Pro)/Cys-tRNA(Cys) deacylase	11.49	11.5	11.52	11.55	11.71	11.74	11.7	11.72	11.52	11.82	11.71	11.45	11.33	11.27	11.26	0.201188	0.0155998	0.109105	0.152408	-0.228912	0.00791234
Q9HWQ4	HpcG	2-oxo-hept-3-ene-1,7-dioate hydratase	8.97	8.87	8.88	9.13	9.05	8.89	8.93	8.89	8.59	8.6	8.87	8.69	8.55	8.57	8.61	-0.022401	0.806843	-0.273642	0.00358577	-0.384426	0.000368828
O69077	LysC	Aspartokinase	14.18	14.13	14.22	14.13	14.31	14.41	14.33	14.34	14.17	14.59	14.54	14.36	14.34	14.38	14.45	0.181451	0.0500596	0.249612	0.00931527	0.222954	0.0212029
Q9I2A0	LiuE	3-hydroxy-3-isohexenylglutaryl-CoA/hydroxy-methylglutaryl-CoA lyase	10.43	10.35	10.54	10.58	10.5	10.65	10.6	10.54	10.44	10.82	10.74	10.57	10.2	10.19	10.34	0.0984141	0.301597	0.166633	0.0790704	-0.229075	0.0245829
Q9I448	PA1296	Probable 2-hydroxyacid dehydrogenase	8.61	8.77	8.89	8.65	7.71	7.88	7.59	7.92	9.51	10.04	9.95	9.37	9	9.09	9.24	-0.956728	4.18492095596875e-05	0.984645	2.18659408905929e-05	0.375883	0.0314596
Q9I6K6	PA0284	Uncharacterized protein	10.21	10.3	10.22	10.08	9.97	9.98	10.02	10.14	9.96	9.97	9.9	9.92	9.46	9.38	9.6	-0.176281	0.0188722	-0.266481	0.00111899	-0.722617	1.4703346788745e-07
Q9HV55	InfB	Translation initiation factor IF-2	14.66	14.57	14.64	14.57	14.68	14.67	14.65	14.66	14.53	14.52	14.49	14.51	13.88	13.66	13.74	0.0550002	0.300319	-0.0979955	0.0647489	-0.85097	1.32331336201424e-09
Q9I6D0	PA0364	Probable oxidoreductase	11.8	11.77	11.84	11.93	11.34	11.21	11.35	11.48	9.83	9.57	9.74	9.81	10.58	10.41	10.6	-0.494262	4.92744890625713e-05	-2.10118	5.38896862652111e-12	-1.30562	2.54513731141611e-09
Q9I452	SseA	Probable 3-mercaptopyruvate sulfurtransferase	12.84	12.83	12.83	13.06	12.92	12.96	12.96	13.03	12.51	12.64	12.61	12.65	12.21	12.23	12.29	0.0784732	0.230951	-0.289902	0.000317812	-0.647424	2.15776780407892e-07
Q9HXG8	PA3836	Uncharacterized protein	11.8	11.95	11.86	11.97	12.12	12.29	12.24	12.33	12.92	13.15	13.03	12.95	13.27	13.55	13.32	0.349693	0.000983239	1.11972	7.51300311560739e-09	1.48751	7.59282665896055e-10
Q9I3X7	PA1367	Uncharacterized protein	9.14	9.21	8.85	9.04	9.26	9.43	9.26	9.33	9.02	9.03	9.04	9.06	8.69	8.66	8.75	0.257839	0.0047849	-0.0217194	0.79595	-0.359293	0.000443694
Q9I115	FoxR	Anti-sigma factor FoxR	7.35	7.21	7.17	7.24	7.66	7.76	7.22	7.24	9.49	9.05	9.31	9.33	9.82	9.66	9.55	0.227334	0.130327	2.0552	3.4225205501528e-09	2.43338	1.17283261187794e-09
Q9I271	PA2044	Uncharacterized protein	13.42	13.38	13.35	13.33	12.91	13.04	13.03	13.12	13.02	13.17	13.15	13.13	12.93	13	12.95	-0.346944	3.21731088901624e-05	-0.257306	0.000313857	-0.409772	6.1840878264285e-06
Q9HXI0	YajC	Sec translocon accessory complex subunit YajC	9.5	9.48	9.3	9.35	9.62	9.59	9.34	9.34	10.15	9.58	9.61	9.92	10.63	10.48	10.43	0.0620636	0.671967	0.406228	0.00776221	1.1057	2.41149080566027e-06
Q9HYH2	PA3433	Probable transcriptional regulator	9.63	9.56	9.53	9.56	9.53	9.51	9.47	9.42	9.51	9.62	9.62	9.24	9.04	8.97	8.81	-0.087164	0.347001	-0.0713516	0.436331	-0.629294	8.88804521486419e-06
Q9HVW4	PA4453	Uncharacterized protein	13.79	13.77	13.75	13.65	13.8	13.81	13.85	13.83	13.93	13.95	13.95	13.93	13.31	13.37	13.29	0.0772421	0.0872102	0.197277	0.000323773	-0.420671	3.53989015428505e-07
Q9HUY3	PA4827	Arylamine N-acetyltransferase	10.42	10.42	10.43	10.35	10.35	10.29	10.23	10.33	10.68	10.73	10.7	10.56	10.27	10.32	10.33	-0.105681	0.0511638	0.261972	0.000121902	-0.101868	0.0629021
Q9HWU9	PA4079	Probable dehydrogenase	7.9	8	7.79	8.09	8.25	8.13	8.15	8.2	7.96	7.89	8.15	8.08	7.64	7.86	7.56	0.23904	0.0191114	0.0758227	0.424385	-0.255925	0.0141871
Q9I026	PA2817	Uncharacterized protein	10.61	10.73	10.65	10.78	11.03	11.18	11.19	11.1	10.97	10.93	10.92	11.01	10.73	10.78	10.75	0.431031	3.3705016805877e-06	0.265638	0.000203023	0.061836	0.278633
Q9HVY6	PA4429	Probable cytochrome c1	11.79	11.73	11.75	11.62	12.44	12.2	12.31	12.25	12.2	12.1	11.93	12.01	12.52	12.38	12.5	0.578854	5.88335832773895e-06	0.338821	0.000494752	0.741872	4.6456882912558e-07
Q9I7C5	DnaA	Chromosomal replication initiator protein DnaA	12.76	12.68	12.76	12.7	12.6	12.52	12.56	12.56	12.33	12.42	12.36	12.37	12.37	12.37	12.4	-0.166669	0.00101586	-0.358947	5.50471179499984e-07	-0.346175	1.32842818816674e-06
Q9I568	PA0877	Probable transcriptional regulator	7.38	7.21	6.99	6.97	7.91	7.71	7.74	7.55	6.47	6.44	6.47	6.6	6.57	6.64	6.76	0.591494	0.000107609	-0.640454	3.6995439397449e-05	-0.481247	0.000617292
Q9HY32	PA3594	Probable transcriptional regulator	6.97	6.9	7.13	6.94	7.27	7.09	7.1	6.62	6.75	6.43	6.65	6.73	6.17	6.52	6.62	0.0313078	0.855925	-0.34739	0.0321474	-0.548306	0.00289424
Q51576	PA3106	Uncharacterized oxidoreductase PA3106	8.08	7.9	7.96	7.96	8.41	8.17	8.31	8.32	8.04	7.91	8.24	7.97	7.84	7.74	7.79	0.331168	0.00120755	0.0671446	0.427171	-0.181864	0.0425286
Q9HUP5	PA4918	Isochorismatase domain-containing protein	9.96	10.08	10.09	9.83	8.39	8.37	8.43	8.49	9.16	9.59	9.58	9.02	9.02	9.12	9.12	-1.56746	3.35961389055167e-08	-0.649368	0.000156094	-0.903049	1.03220819724168e-05
Q9I0K7	PA2631	Probable acetyl transferase	11.28	11.43	11.31	11.43	11.44	11.48	11.39	11.52	11.46	11.48	11.44	11.39	10.85	10.82	10.79	0.0905346	0.0966488	0.0788248	0.138713	-0.546302	1.71002176984647e-07
P26276	AlgC	Phosphomannomutase/phosphoglucomutase	12.44	12.57	12.5	12.51	12.2	12.3	12.21	12.3	12.35	12.55	12.55	12.4	12.49	12.57	12.53	-0.251078	0.00091361	-0.0433773	0.486397	0.0245274	0.699108
Q9HX39	PA3979	Uncharacterized protein	11.14	11.13	11.09	11.18	11.51	11.47	11.45	11.56	11.19	11.13	11.12	11.3	11.04	11.11	11.06	0.36084	1.17532697992799e-05	0.0490233	0.359249	-0.065481	0.22976
Q9I4U4	PA1030	RES domain-containing protein	9.35	9.4	9.33	9.34	9.42	9.44	9.29	9.3	9.42	9.41	9.3	9.39	8.97	8.91	8.98	0.0125832	0.827028	0.0255812	0.638797	-0.400183	3.60459318571149e-06
Q9HY12	PA3614	Uncharacterized protein	11.36	11.53	11.49	11.45	11.41	11.36	11.47	11.34	11.22	11.57	11.39	11.16	10.96	11.04	11.1	-0.0613574	0.519891	-0.119272	0.192237	-0.419941	0.00039031
Q9I3M5	PA1487	Probable carbohydrate kinase	9.13	9.19	9.19	9.15	8.64	8.55	8.76	8.77	8.76	8.88	8.67	8.8	8.65	8.62	8.7	-0.486258	6.10794645089304e-06	-0.392412	3.09694072789554e-05	-0.509632	3.55980152174308e-06
Q9HXG0	PA3846	Isochorismatase domain-containing protein	9.15	9.16	9.26	9.28	9.5	9.64	9.57	9.53	9.33	9.19	9.42	9.46	8.75	8.74	8.8	0.349501	0.00019935	0.138481	0.0554568	-0.446964	2.1530643305044e-05
Q9HVH1	PA4620	2Fe-2S ferredoxin-type domain-containing protein	6.59	6.77	6.86	6.99	6.93	6.85	6.64	7.35	5.57	5.25	5.25	5.26	5.43	5.61	5.76	0.144813	0.38591	-1.46491	4.20832435560327e-07	-1.1973	5.22294580148709e-06
Q9HYR9	ClpP2	ATP-dependent Clp protease proteolytic subunit 2	10.27	10.13	10.17	10.08	10.37	10.36	10.16	10.23	9.94	9.87	9.93	9.93	9.92	9.9	9.89	0.1174	0.0685092	-0.243283	0.000984915	-0.256269	0.000880698
P34002	AroB	3-dehydroquinate synthase	11.81	11.86	11.86	11.92	11.89	11.88	11.84	11.87	11.69	11.9	11.9	11.84	11.6	11.64	11.67	0.00828681	0.891467	-0.0291024	0.611884	-0.22687	0.000948586
Q9HX36	PA3983	Uncharacterized protein	8.2	8.08	8.08	8.03	7.95	7.93	8.11	8.05	8.2	8.13	8.14	8.23	7.98	7.79	7.86	-0.0836971	0.212317	0.0757454	0.25082	-0.222815	0.003741
Q9HT66	PA5507	Isochorismatase domain-containing protein	9.47	9.33	9.3	9.45	9.6	9.45	9.49	9.52	9.5	9.61	9.49	9.53	9.18	9.32	9.28	0.129323	0.0470764	0.147154	0.024003	-0.127003	0.0541718
Q9HXT1	PA3710	Probable GMC-type oxidoreductase	8.83	8.88	8.96	8.76	7.69	7.74	8.02	7.94	7.87	7.5	7.42	7.69	7.79	7.69	7.8	-1.0101	6.62116336377688e-07	-1.23504	4.69768389106598e-08	-1.09842	2.93940938751622e-07
Q9HWP6	PA4135	Probable transcriptional regulator	11.39	11.39	11.44	11.42	10.71	10.69	10.69	10.65	11.23	11.48	11.39	11.05	10.64	10.5	10.57	-0.723585	1.40310323537466e-06	-0.118587	0.169582	-0.841362	3.03779945635666e-07
Q9HWI6	PA4195	Probable binding protein component of ABC transporter	11.99	11.95	11.99	11.77	11.39	11.52	11.54	11.51	11.55	12.03	11.96	11.44	11.6	11.7	11.77	-0.434351	0.00476443	-0.179435	0.18082	-0.234228	0.0954767
Q9HVS5	PA4496	Probable binding protein component of ABC transporter	12.82	12.78	12.83	12.66	11.2	11.49	11.37	11.36	11.35	11.63	11.6	11.3	11.76	11.77	11.79	-1.41831	2.4858323051579e-09	-1.30144	3.87381592002695e-09	-0.999487	1.28191517384703e-07
Q9HY22	ErdR	Response regulator ErdR	10.56	10.58	10.59	10.63	11.14	11.88	11.15	11.15	11.03	11.1	11.13	11.13	10.7	10.83	10.87	0.739896	0.000254395	0.507513	0.0034692	0.211429	0.18246
Q9HYQ3	PA3342	Uncharacterized protein	7.59	7.42	7.57	7.71	6.98	6.58	6.81	6.79	7.08	6.64	6.4	6.67	8.09	7.84	7.8	-0.78119	0.000136862	-0.876605	3.44445094682679e-05	0.332196	0.0404233
Q9I2I9	PA1915	Uncharacterized protein	8.5	8.69	8.42	8.62	8.23	8.42	8.36	8.27	8.28	8.12	8.22	8.43	8	7.95	7.76	-0.236124	0.0217061	-0.295031	0.00526107	-0.655709	9.49289965787801e-06
Q9HYT6	RapA	RNA polymerase-associated protein RapA	12.58	12.63	12.52	12.54	12.71	12.71	12.67	12.65	12.44	12.68	12.59	12.4	12.4	12.42	12.48	0.117521	0.0855233	-0.0405913	0.551833	-0.134516	0.0559685
G3XCV0	FleQ	Transcriptional regulator FleQ	11.52	11.56	11.54	11.54	11.2	11.32	11.17	11.25	11.02	10.95	11	11.01	11.06	11.09	11.11	-0.30558	9.19748814044195e-06	-0.545719	1.2405873909551e-08	-0.456902	1.51235349341306e-07
Q9HW11	PA4395	UPF0234 protein PA4395	13.6	13.46	13.65	13.63	13.8	13.95	13.88	13.83	13.28	13.23	13.31	13.4	12.94	12.86	12.95	0.278113	0.000469843	-0.282496	0.000300025	-0.670611	1.06765126307714e-07
Q9HTZ9	PA5190	Probable nitroreductase	11.44	11.58	11.61	11.56	10.9	11.03	10.73	11.03	11.47	12.13	12.01	11.47	11.69	11.64	11.8	-0.625458	0.0012408	0.222105	0.162201	0.160219	0.323222
Q9HYY4	PA3256	Probable oxidoreductase	11.73	11.68	11.64	11.66	11.57	11.73	11.57	11.65	11.83	11.89	11.87	11.9	11.39	11.54	11.53	-0.0523549	0.346641	0.194921	0.00194089	-0.192199	0.00277822
Q9HU22	RmlA	Glucose-1-phosphate thymidylyltransferase	12.53	12.51	12.48	12.48	12.51	12.48	12.52	12.49	12.58	12.93	12.84	12.53	12.48	12.53	12.52	-0.00125988	0.98922	0.220416	0.0157288	0.0125903	0.888254
Q9HZC5	PepN	Aminopeptidase N	13.47	13.51	13.49	13.48	13.38	13.41	13.33	13.37	13.36	13.54	13.49	13.45	13.2	13.27	13.24	-0.115967	0.0231105	-0.0283383	0.560451	-0.252245	0.000106259
Q9HT58	PA5515	Uncharacterized protein	8.38	8.35	8.39	8.39	8.52	8.61	8.63	8.58	9.02	8.42	8.48	8.93	9.38	9.33	9.25	0.210879	0.111279	0.336006	0.0149967	0.945947	5.38002417090145e-06
Q9HT22	GlmU	Bifunctional protein GlmU	13	13.03	12.99	12.99	13.13	13.16	13.14	13.16	13.22	13.34	13.23	13.18	12.75	12.75	12.81	0.146177	0.00476021	0.243873	6.68100756162514e-05	-0.230829	0.000150656
P31961	Edd	Phosphogluconate dehydratase	14.33	14.38	14.32	14.32	10.96	10.99	11.53	11.53	11.22	11.28	11.21	11.21	11.02	11.02	11.02	-3.08838	2.01469964609392e-11	-3.10998	9.31203044370506e-12	-3.31772	1.66620880235645e-11
Q9I2J4	FemA	Ferric-mycobactin receptor, FemA	5.4	5.28	5.58	5.71	6.05	5.93	5.88	6.31	7.69	7.46	7.15	7.45	8.84	8.74	8.77	0.549618	0.00160182	1.94371	5.16926323224675e-09	3.28934	4.43070789836364e-11
G3XCZ6	FabD	Malonyl CoA-acyl carrier protein transacylase	11.9	11.89	11.91	12.04	11.2	11.23	11.31	11.28	10.86	10.79	10.77	10.89	10.48	10.53	10.58	-0.679986	2.2104856040893e-08	-1.10917	5.55771037553744e-11	-1.40544	1.34138803249457e-11
Q9I1C9	PA2349	Uncharacterized protein	8.24	8.31	8.35	8.31	6.62	6.41	6.55	6.51	7.54	7.47	7.62	7.65	6.97	6.98	7.12	-1.77964	4.09026071077142e-12	-0.734364	3.92789085677218e-08	-1.28007	2.36572175536948e-10
Q9HU11	PA5178	Uncharacterized protein	12.89	12.91	12.9	12.58	12.89	12.74	12.8	12.55	12.59	12.24	12.31	12.45	12.14	11.94	11.55	-0.0759285	0.625661	-0.420668	0.00917677	-0.945457	2.0165013656689e-05
O54439	AcpP1	Acyl carrier protein 1	12.71	12.86	12.87	12.93	12.53	12.66	12.52	12.66	12.37	12.63	12.6	12.33	12.36	12.41	12.38	-0.255127	0.00743406	-0.36072	0.000507903	-0.46615	7.82400637061668e-05
Q9I5W5	PA0571	DUF4375 domain-containing protein	9.57	9.49	9.68	9.83	10.15	10.18	10.2	10.27	9.13	9.05	9.06	9.4	9.35	9.32	9.38	0.559137	4.7684138348218e-05	-0.483689	0.000126242	-0.292371	0.00731934
Q9I465	CobT	Nicotinate-nucleotide--dimethylbenzimidazole phosphoribosyltransferase	9.67	9.75	9.72	9.84	9.87	9.88	9.85	10.09	9.85	9.84	9.75	9.97	9.56	9.67	9.58	0.175046	0.0264257	0.104764	0.155285	-0.14416	0.0639317
Q9HU80	PA5103	OpuAC domain-containing protein	10.31	10.3	10.12	10.13	10.09	10.17	10.22	10.33	9.72	9.56	9.77	9.79	9.73	9.72	9.81	-0.0120494	0.890477	-0.503304	1.38943730675093e-05	-0.458044	4.83159745672682e-05
P48372	GyrA	DNA gyrase subunit A	14.09	14.1	14.05	14.06	14.26	14.21	14.19	14.2	14.03	14.15	14.05	13.98	13.86	13.84	13.78	0.140724	0.00736562	-0.0198558	0.681552	-0.244592	0.000119906
P72170	PyrC	Dihydroorotase	11.42	11.36	11.31	11.39	11.32	11.16	11.35	11.37	11.75	11.8	11.81	11.75	11.68	11.71	11.65	-0.0746741	0.187468	0.407099	3.44997256303211e-06	0.310296	6.93195837254099e-05
Q9I000	PA2843	Phospho-2-dehydro-3-deoxyheptonate aldolase	12.74	12.74	12.7	12.75	12.92	12.85	12.83	12.88	12.78	12.82	12.9	12.66	12.65	12.73	12.71	0.135839	0.0245736	0.0572351	0.310162	-0.0376261	0.514603
Q9HTE1	PA5423	Uncharacterized protein	10.83	10.78	10.75	10.69	9.76	9.96	9.9	9.95	10.45	10.57	10.5	10.5	10.32	10.29	10.41	-0.870844	3.85724488299508e-09	-0.260021	0.000467755	-0.424977	7.76095617648219e-06
Q9HYX3	PA3268	Probable TonB-dependent receptor	6.26	5.78	5.96	6.42	6.77	6.98	6.67	6.76	8.84	8.13	8.23	8.3	10.13	10.02	10.11	0.690965	0.00160836	2.27161	1.21371518980348e-08	3.98472	6.73106176534482e-11
P13982	ArcC	Carbamate kinase	13.67	13.66	13.6	13.64	13.61	13.57	13.52	13.53	13.5	13.56	13.57	13.46	13.23	13.26	13.23	-0.0841007	0.0643082	-0.118347	0.0118076	-0.402723	5.35404361227633e-07
Q9HTD9	AdhA	Alcohol dehydrogenase	11.43	11.52	11.58	11.51	11.41	11.39	11.31	11.33	11.47	11.85	11.76	11.4	11.37	11.47	11.51	-0.146248	0.159057	0.11381	0.265401	-0.0569659	0.587081
Q9I4I2	NrdB	Ribonucleoside-diphosphate reductase subunit beta	13.42	13.42	13.42	13.39	13.55	13.6	13.5	13.54	13.41	13.49	13.46	13.52	13.33	13.35	13.39	0.134035	0.00558924	0.0560984	0.185823	-0.0573087	0.189256
Q9I2C3	PqqB	Coenzyme PQQ synthesis protein B	8.22	7.98	7.93	8.02	6.94	6.97	7	6.91	7.05	7.35	7.13	6.99	6.99	6.96	6.99	-1.08612	2.22287566264482e-08	-0.911918	9.10731322995963e-08	-1.06109	3.38841831881885e-08
Q9I3K7	MoaA2	GTP 3',8-cyclase 2	6.86	7	7.01	7.02	6.84	6.65	6.97	7.05	6.79	6.61	6.68	6.66	6.5	6.41	6.44	-0.0979719	0.277546	-0.288383	0.00373857	-0.524624	3.95312876738539e-05
Q9HZJ7	PA3009	Uncharacterized protein	10.16	10.04	10.09	10.36	11.05	11.11	11.04	11.12	10.3	10.35	10.38	10.44	10.23	10.22	10.29	0.916215	1.46343321237523e-08	0.202816	0.00901186	0.0816905	0.264023
Q9I442	PA1302	Probable heme utilization protein	6.84	6.42	6.39	6.38	6.5	6.9	6.8	6.42	10.17	10.07	9.94	10.01	10.59	10.72	10.68	0.148288	0.29631	3.54244	4.05644859729082e-12	4.15969	2.6651809992601e-12
Q9HXU4	PA3696	Uncharacterized protein	9.34	9.18	9.25	9.3	9.41	9.37	9.39	9.19	9.59	9.44	9.47	9.59	8.95	8.95	8.94	0.0730386	0.279741	0.255221	0.00112813	-0.316981	0.000269628
Q9HY05	SurE	5'-nucleotidase SurE	8.52	8.47	8.18	8.25	8.69	8.56	8.41	8.43	8.48	8.68	8.73	8.48	8.29	8.31	8.13	0.169282	0.131335	0.234222	0.0389382	-0.114751	0.307303
Q9HVE1	PA4651	Probable pili assembly chaperone	11.92	11.89	11.86	11.89	10.9	11.14	11.04	11.14	10.69	10.75	10.87	10.74	10.67	10.8	10.92	-0.838137	6.14501994843855e-08	-1.13172	1.46388026644769e-09	-1.09914	4.04987486865856e-09
O68282	Zwf	Glucose-6-phosphate 1-dehydrogenase	14.96	14.94	14.96	14.92	9.66	9.82	11.09	11.07	10.62	10.52	10.61	10.68	10.44	10.36	10.34	-4.53301	3.77605393504956e-09	-4.33563	3.83084410456806e-09	-4.56339	4.40624756385941e-09
Q9ZN70	Ppx	Exopolyphosphatase	10.84	10.82	10.78	10.32	10.53	10.63	10.76	10.77	11.26	10.6	10.36	11.03	10.45	10.66	10.53	-0.0185649	0.933706	0.123836	0.54893	-0.144268	0.48294
Q9I6W2	PA0170	SiaC domain-containing protein	8.38	8.4	8.14	8.47	9.38	9.54	9.44	9.42	10.05	10.12	10.17	10.25	9.03	9.22	9.48	1.09962	1.71528218798319e-07	1.802	4.66892378113961e-10	0.894544	1.50436153834902e-06
Q9I2U7	CysS	Cysteine--tRNA ligase	12.88	12.92	12.86	12.89	13.01	13	12.96	13.04	12.92	13.05	13	12.93	12.76	12.8	12.79	0.117559	0.0155153	0.0893036	0.049966	-0.102868	0.0319379
Q9HYQ1	RecQ	DNA helicase	10.17	10.17	10.1	10.09	10	10.03	9.95	10.01	9.96	10.18	10.06	9.94	9.85	9.84	9.84	-0.13656	0.0314222	-0.0965586	0.107212	-0.287654	0.000249371
Q9HVY0	PA4435	Probable acyl-CoA dehydrogenase	9.73	9.88	9.7	9.8	11.25	11.19	11.07	11.08	11.39	11.3	11.25	11.21	11.74	11.76	11.7	1.37108	5.57833103380735e-11	1.51165	9.31203044370506e-12	1.95607	2.41722432800306e-12
Q9HYB4	Nth	Endonuclease III	11.83	11.81	11.73	11.73	11.84	11.86	11.79	11.88	11.3	11.19	11.2	11.37	11.1	11.09	11.17	0.0670685	0.231494	-0.507487	3.10174337225964e-07	-0.65812	3.58639647427201e-08
Q9I6C0	FtsE	Cell division ATP-binding protein FtsE	9.71	9.68	9.65	9.74	9.91	9.82	9.76	9.91	9.79	9.59	9.56	9.73	10	10.04	9.92	0.158299	0.0268694	-0.0255995	0.713376	0.294619	0.000526649
Q9HTM5	PA5330	Uncharacterized protein	12.12	12.13	12.02	11.98	12.05	12.09	12.02	12.14	11.22	11.52	11.51	11.28	11.25	11.43	11.32	0.010748	0.907122	-0.682982	1.11262901343289e-06	-0.729172	9.58432151822102e-07
Q9HVS8	RoxR	RoxR	11.94	11.99	12.01	11.98	11.93	11.96	11.97	11.93	11.63	11.92	11.79	11.6	11.74	11.57	11.72	-0.0337548	0.671589	-0.247427	0.00369637	-0.302864	0.00112575
Q9I6U1	PA0193	TauD domain-containing protein	10.8	10.75	10.89	10.88	8.94	9.15	9.25	9.33	10.63	10.76	10.82	10.81	10.22	10.3	10.5	-1.66412	7.74560680407355e-10	-0.0732728	0.467443	-0.490649	0.00020532
Q9I0V9	PA2524	Sensor protein	8.03	7.8	7.81	7.81	8.71	8.45	8.81	8.56	9.34	8.62	8.78	9.11	9.8	9.59	9.67	0.771644	0.000229264	1.10418	5.80757180292575e-06	1.82805	5.26608675538459e-08
Q9HVT2	PA4489	Alpha-2-macroglobulin homolog	11.11	11.17	11.13	11.05	11.37	11.27	11.32	11.3	11.75	11.42	11.43	11.79	12.13	12.02	12.08	0.197054	0.0432154	0.483485	9.07415195407804e-05	0.962269	1.52859869666478e-07
Q9HT05	RnpA	Ribonuclease P protein component	10.81	10.89	10.99	11.04	10.76	11.03	10.99	10.81	11.15	11.47	11.32	11.05	10.89	10.7	10.86	-0.0350129	0.769468	0.31442	0.00841455	-0.117802	0.29239
Q9HX21	NadD	Probable nicotinate-nucleotide adenylyltransferase	10.95	10.96	10.92	11	11.21	11.16	11.26	11.25	10.98	11.03	11.06	11.09	10.73	10.77	10.68	0.263472	4.37178285199786e-05	0.0859749	0.0595276	-0.229268	0.000148707
Q9I0V6	PA2527	Probable Resistance-Nodulation-Cell Division (RND) efflux transporter	10.02	10.05	10.1	10.15	9.95	9.82	9.8	9.82	11.25	10.99	10.96	11.11	11	10.79	10.75	-0.230164	0.012474	1.00045	1.91623007624477e-08	0.769306	5.3965516463944e-07
Q9HUA3	PA5080	Proline iminopeptidase	11.9	11.93	11.99	12	12	12	11.97	11.97	11.97	12.26	12.16	12.03	11.82	11.87	11.9	0.0326309	0.638546	0.149376	0.0302574	-0.0909984	0.182556
Q9I001	PA2842	PABS domain-containing protein	9.08	9.04	9.1	8.99	9.32	9.39	9.31	9.35	8.94	8.77	8.84	9.13	8.67	8.76	8.72	0.290633	0.00148961	-0.133443	0.0821394	-0.334791	0.00051856
Q9I6H2	PA0319	Uncharacterized protein YjiK	8.17	7.67	8.07	7.76	8.13	8.04	7.97	7.97	8.41	8.15	8.01	8.02	9.07	8.92	9.04	0.108605	0.422953	0.229697	0.0857965	1.09032	1.59593413105191e-06
Q9HVP2	PA4535	Uncharacterized protein	7.72	7.89	7.64	7.87	7.73	7.88	7.45	7.84	7.34	7.47	7.2	7.28	7.06	7.16	7	-0.0563274	0.625661	-0.457734	0.000625821	-0.705596	1.92094057428099e-05
Q9I2X1	PA1768	Zn_protease domain-containing protein	11.16	11.17	11.23	11.15	11.37	11.52	11.59	11.43	11.58	11.15	11.06	11.62	11.05	11.1	11.02	0.297273	0.0275086	0.172537	0.170853	-0.122638	0.340118
Q9I2U1	ClpP1	ATP-dependent Clp protease proteolytic subunit 1	11.23	11.33	11.34	11.26	11.37	11.39	11.28	11.17	11.5	11.97	11.79	11.23	11.48	11.43	11.54	0.00981114	0.951298	0.333393	0.0254954	0.189814	0.194635
Q9I3A7	PA1615	Probable lipase	7.06	6.98	6.9	7.14	7.46	7.41	7.35	7.38	7.95	7.31	7.7	8.11	8.26	8.22	8.27	0.380992	0.0191067	0.75004	0.000134083	1.23004	1.67823792653496e-06
Q9HXY4	Opr86	Outer membrane protein assembly factor BamA	12.22	12.21	12.19	12.2	12.2	11.92	12.1	12.09	12.72	12.54	12.47	12.56	13.19	13.14	13.14	-0.124776	0.0867209	0.37135	8.70644827924229e-05	0.951999	1.01358369249908e-08
P22608	PilB	Type IV pilus assembly ATPase PilB	11.78	11.73	11.8	11.75	11.74	11.71	11.72	11.71	11.7	11.61	11.63	11.63	11.55	11.49	11.38	-0.0467173	0.340148	-0.123108	0.0157833	-0.290633	3.17138328575452e-05
Q9I6B3	TrmB	tRNA (guanine-N(7)-)-methyltransferase	11.8	11.98	11.89	11.74	11.49	11.53	11.49	11.54	12.08	12.5	12.36	11.95	11.49	11.26	11.57	-0.340241	0.0138924	0.368941	0.00748366	-0.414385	0.00447116
Q9HZH9	PA3027	Probable transcriptional regulator	10.8	10.87	10.77	10.81	10.24	10.3	10.31	10.32	9.79	10.31	10.28	9.92	10.41	10.48	10.59	-0.522436	0.000408105	-0.741073	1.23745137786263e-05	-0.321294	0.0122003
Q9HY77	PA3533	Glutaredoxin	13.15	13.2	13.16	13.2	13.19	13.12	13.16	13.18	12.77	12.82	12.77	12.83	12.36	12.42	12.46	-0.0135557	0.764673	-0.375663	3.9056232618731e-07	-0.762055	4.42513239136294e-10
Q9HUM7	Rnr	Ribonuclease R	13.28	13.27	13.06	12.96	13.52	13.51	13.56	13.44	13.82	13.77	13.7	13.72	13.1	12.8	12.88	0.366443	0.00107605	0.609905	8.73082078646294e-06	-0.219506	0.0267424
Q59654	PyrF	Orotidine 5'-phosphate decarboxylase	11.45	11.55	11.55	11.56	11.73	11.72	11.64	11.68	11.54	11.67	11.59	11.52	11.25	11.32	11.33	0.166007	0.00468861	0.0523432	0.306684	-0.226192	0.000513041
P43898	HemF	Oxygen-dependent coproporphyrinogen-III oxidase	10.93	11.02	10.92	10.93	10.84	10.87	10.83	10.93	10.85	11.05	11.04	10.98	10.8	10.88	10.94	-0.0789676	0.196203	0.0324321	0.60098	-0.0786654	0.201692
O68562	BamE	Outer membrane protein assembly factor BamE	9.02	9.17	9.1	9.06	9.11	9.32	9.36	9.3	9.22	8.94	8.92	9.04	9.43	9.35	9.33	0.180917	0.040855	-0.0572738	0.502377	0.280498	0.00396152
Q9I5H1	PA0758	HDOD domain-containing protein	11.29	11.27	11.27	11.17	10.97	10.95	10.93	10.8	12.78	12.96	12.91	12.58	11.96	11.94	11.71	-0.33865	0.00233497	1.55504	5.41252948650944e-10	0.618332	1.49128652903966e-05
Q9I5Q6	ErpA	Iron-sulfur cluster insertion protein ErpA	9.44	9.62	9.53	9.42	9.23	9.3	9.26	9.25	9.59	9.92	9.82	9.5	9.64	9.7	9.67	-0.241655	0.0170993	0.206095	0.032655	0.16642	0.088037
Q9I0L3	NudJ	Phosphatase NudJ	8.44	8.27	8.3	8.27	8.06	8.36	8.08	8.14	7.72	7.9	7.98	7.97	7.51	7.7	7.51	-0.161456	0.0927928	-0.429105	0.000273661	-0.745863	2.26142546250695e-06
Q9HXS4	PA3717	Peptidyl-prolyl cis-trans isomerase	9.18	9.16	9.21	9.24	9.45	9.39	9.55	9.42	9.13	9.08	9.17	9.29	8.13	8.24	8.35	0.257799	0.00154319	-0.026323	0.70843	-0.953126	6.03355389119683e-09
Q9HWB4	PA4286	BPL/LPL catalytic domain-containing protein	9.94	9.95	9.84	9.95	9.54	9.66	9.75	9.72	9.75	9.88	9.81	9.78	9.45	9.55	9.47	-0.256727	0.000617469	-0.118115	0.0520435	-0.431003	5.68452248160267e-06
Q9S586	Gph1	Phosphoglycolate phosphatase 1	8.31	8.09	8.11	8.25	8.59	8.71	8.67	8.8	7.94	7.44	7.51	8.07	8.31	8.43	8.34	0.502037	0.00241608	-0.452096	0.00403156	0.165599	0.249735
Q9HZV4	AtuH	Putative very-long chain acyl-CoA synthetase	6.63	6.89	6.82	6.44	6.37	6.58	6.9	6.9	6.39	6.15	6.03	6.51	6.4	6.42	6.59	-0.00687103	0.969948	-0.427213	0.0149551	-0.228462	0.178389
Q9HU01	PA5188	Probable 3-hydroxyacyl-CoA dehydrogenase	9.58	9.72	9.63	9.61	11.01	11.04	11.03	11.09	9.95	9.92	10.07	10.09	9.86	9.8	9.9	1.40313	1.14822634200277e-11	0.370885	1.13532117427138e-05	0.213622	0.00182156
Q9HXL2	PA3783	Isochorismatase domain-containing protein	9.52	9.37	9.59	9.69	9.89	9.83	9.88	9.8	9.56	9.65	9.64	9.73	9.21	9.16	9.12	0.303711	0.000747377	0.0969469	0.177672	-0.38265	0.000106692
Q9I2E3	PA1961	Probable transcriptional regulator	8.6	8.67	8.68	8.72	8.62	8.63	8.79	8.68	8.25	8.58	8.27	8.23	7.96	8.12	8.12	0.011605	0.904421	-0.337387	0.0011526	-0.601392	1.00412605125732e-05
Q9I1Z9	PA2116	Putative hydro-lyase PA2116	9.93	9.96	10.07	10.1	10.04	10.02	9.92	10.16	9.9	10.27	10.25	9.88	9.85	9.98	9.91	0.0189525	0.872646	0.0591389	0.594562	-0.103154	0.346666
Q9I695	PA0418	Uncharacterized protein	11.91	12.04	12.05	11.99	12.06	12.07	12	12.06	12.27	12.7	12.57	12.33	11.99	12.1	12.14	0.0523229	0.602569	0.471817	0.00015342	0.0809679	0.406458
Q9HV96	PA4701	APH domain-containing protein	13.03	13	13.03	13.05	13.29	13.28	13.23	13.29	13.15	13.23	13.25	13.22	12.91	12.96	12.89	0.243799	3.53418978893043e-05	0.184939	0.0002848	-0.109424	0.0147237
Q9I3I6	Smc	Chromosome partition protein Smc	12.35	12.33	12.29	12.27	12.35	12.35	12.26	12.3	11.96	12.1	12.09	11.88	12.06	12.05	12.02	0.00772698	0.905129	-0.300683	0.000113895	-0.262521	0.000491256
Q9HUT6	PA4877	Rho_N domain-containing protein	9.95	9.99	9.9	9.68	8.91	8.84	8.69	8.7	9.52	9.48	9.23	8.97	7.61	5.75	7.05	-1.09282	0.0047414	-0.580093	0.0886171	-3.07739	5.85060117713027e-07
Q9HVF9	PA4632	Peptidase_M48 domain-containing protein	11.62	11.49	11.52	11.42	11.79	11.75	11.78	11.81	11.94	11.43	11.55	11.82	12.02	12.06	12.09	0.267434	0.0192874	0.172529	0.103782	0.54424	0.000138351
Q9HUU1	PA4872	Oxaloacetate decarboxylase	10.42	10.39	10.43	10.53	10.31	10.48	10.37	10.46	10.52	10.75	10.68	10.65	10.3	10.34	10.33	-0.0439069	0.508068	0.200561	0.00489347	-0.123233	0.0682055
Q9HWC5	RplK	50S ribosomal protein L11	14.05	14.06	13.98	13.91	13.92	13.9	13.87	13.88	13.63	14.16	13.98	13.55	13.77	13.75	13.79	-0.109153	0.383695	-0.17136	0.162389	-0.228697	0.076366
Q9X2T1	TrxA	Thioredoxin	13.18	13.25	12.94	12.94	13.28	13.15	13.3	13.26	12.91	12.91	12.95	12.96	12.74	12.77	12.65	0.169933	0.0431395	-0.144156	0.0750069	-0.355881	0.000478993
Q9HZG0	RlmL	Ribosomal RNA large subunit methyltransferase K/L	12.4	12.37	12.4	12.42	12.43	12.39	12.39	12.39	12.45	12.71	12.59	12.4	12.31	12.19	12.29	0.0032265	0.965584	0.14204	0.0430882	-0.131384	0.0682221
Q9HU35	PA5149	Uncharacterized protein	9.59	9.6	9.69	9.65	9.78	9.86	9.9	9.71	9.86	10.09	10.02	9.78	9.51	9.54	9.55	0.179912	0.0268849	0.308053	0.000751205	-0.0978629	0.209583
Q9HYC7	MetG	Methionine--tRNA ligase	14.62	14.57	14.57	14.54	14.72	14.62	14.66	14.6	14.78	14.85	14.78	14.73	14.46	14.5	14.39	0.075103	0.130742	0.208827	0.000479946	-0.12143	0.0224963
Q9I6A8	PA0387	dITP/XTP pyrophosphatase	13.1	13.08	13.07	13.12	13.47	13.42	13.43	13.47	13.28	13.3	13.31	13.32	12.85	12.88	12.85	0.3548	2.56049801359416e-07	0.210732	3.26215370153251e-05	-0.233714	1.72875135110247e-05
Q9Z9H0	GlnD	Bifunctional uridylyltransferase/uridylyl-removing enzyme	10.25	10.17	10.28	10.26	10.34	10.33	10.31	10.3	9.99	10.1	10.07	10.05	10	9.84	9.9	0.0806383	0.115841	-0.188909	0.00134898	-0.327624	1.58909068957985e-05
Q9HU05	AroQ	Monofunctional chorismate mutase	10.02	10.03	10	10.09	9.98	10.05	9.96	10.1	10.29	10.65	10.28	10.5	10.58	10.8	10.71	-0.0107499	0.915589	0.396259	0.000442475	0.660442	6.01690723538539e-06
Q9I2S9	RnhA	Ribonuclease HI	11.62	11.58	11.54	11.59	11.71	11.7	11.64	11.79	11.54	11.64	11.53	11.48	11.34	11.34	11.29	0.126905	0.0201612	-0.0372322	0.467163	-0.25891	0.000146157
Q9I403	PA1341	Amino acid ABC transporter membrane protein	10.05	9.94	10.01	9.95	10.35	10.34	10.32	10.34	10.57	9.98	10.07	10.44	10.86	10.78	10.65	0.351441	0.0109375	0.275609	0.032764	0.776157	2.4513852898716e-05
Q9I0T9	XthA	Exodeoxyribonuclease III	12.06	12.06	12.02	12.11	12.25	12.25	12.22	12.28	12.17	12.36	12.3	12.2	11.9	11.99	12.03	0.189386	0.00327965	0.197897	0.0019484	-0.0901026	0.117557
Q9I4S6	PA1048	Probable outer membrane protein	11.33	11.15	11.3	11.29	11.2	11.29	11.2	11.23	11.91	11.76	11.61	11.91	11.94	11.98	12.29	-0.0379921	0.718693	0.528677	7.01885627674239e-05	0.802347	1.8017181840438e-06
Q9HXK3	PA3794	Uncharacterized protein	9.21	9.28	9.26	9.35	9.82	9.59	9.69	9.68	9.78	9.24	9.31	9.55	10.29	10.2	10.25	0.420257	0.00181039	0.194788	0.087383	0.972319	1.03344122946178e-06
Q9HV42	GrpE	Protein GrpE	12.96	13.01	12.91	12.88	13.05	13.01	13.02	12.97	12.77	12.9	12.72	12.69	12.73	12.75	12.69	0.0740285	0.203319	-0.170427	0.00666932	-0.215648	0.00173118
Q51390	GlpK2	Glycerol kinase 2	11.6	11.5	11.45	11.4	12.32	12.32	12.22	12.16	11.86	11.78	11.85	11.76	12.25	12.25	12.12	0.768512	3.35961389055167e-08	0.32477	0.000134083	0.716605	8.15334581106252e-08
Q9HWY5	XseB	Exodeoxyribonuclease 7 small subunit	10.76	10.76	10.74	10.74	11.02	10.98	10.99	10.98	11	10.86	10.79	10.83	10.27	10.26	10.25	0.245231	0.000188197	0.120356	0.020701	-0.489451	2.46988640081591e-07
Q9HYS6	PA3318	Uncharacterized protein	8.5	8.61	8.7	8.72	8.62	8.48	8.58	8.67	8.2	8.27	8.47	8.57	8.1	8.16	8.22	-0.0415109	0.674851	-0.252292	0.0126375	-0.468329	0.000194284
Q9HV53	RimP	Ribosome maturation factor RimP	10.72	10.77	10.86	10.68	10.43	10.27	10.37	10.32	10.88	11.04	10.94	10.62	10.69	10.54	10.51	-0.406949	0.00060226	0.111107	0.235721	-0.176496	0.0741231
Q9HUL1	MotA	Chemotaxis protein MotA	10.88	10.63	11	10.9	11.61	11.74	11.73	11.65	11.28	11.18	11.34	11.66	11.6	11.66	11.65	0.829418	5.49993466629294e-06	0.512465	0.000298947	0.781008	9.03102888370085e-06
Q9I6J5	SpuI	Probable glutamine synthetase	12.16	12.14	12.08	12.14	12	11.92	11.91	11.94	12.19	12.17	12.16	12.13	11.94	11.92	11.91	-0.189864	0.000254762	0.033314	0.403922	-0.208878	0.000111964
G3XCW7	PA1462	Probable plasmid partitioning protein	9.36	9.47	9.58	9.54	9.44	9.59	9.6	9.62	8.59	8.31	8.41	8.68	9.29	9.28	9.23	0.0733456	0.433268	-0.988226	5.65283253389189e-08	-0.218882	0.0273052
Q9HTT0	PA5270	PBPb domain-containing protein	8.32	8.36	8.36	8.3	7.72	8.24	8.09	8.18	7.01	7.33	7.41	7.15	6.88	7.25	7.09	-0.277403	0.0507566	-1.10945	1.06960268576058e-06	-1.25952	4.980428933171e-07
Q59650	MurE	UDP-N-acetylmuramoyl-L-alanyl-D-glutamate--2,6-diaminopimelate ligase	12.65	12.66	12.64	12.66	12.49	12.41	12.42	12.5	12.47	12.61	12.61	12.48	12.46	12.49	12.49	-0.194189	0.00108252	-0.107596	0.0322435	-0.168673	0.00304635
Q9HTL3	RecG	ATP-dependent DNA helicase RecG	12.34	12.3	12.31	12.28	12.46	12.49	12.39	12.4	12.37	12.45	12.42	12.41	12.03	12.02	11.97	0.129107	0.00605331	0.106337	0.0158635	-0.300204	5.8133803644887e-06
Q9HWV9	PA4069	dTDP-4-dehydrorhamnose reductase	10.53	10.5	10.51	10.43	10.47	10.46	10.55	10.42	10.96	11.02	10.97	10.63	10.65	10.7	10.64	-0.0181042	0.844708	0.403296	0.000187848	0.170872	0.0554477
Q9HZA2	PA3122	Probable transcriptional regulator	9.05	9.23	9.14	8.97	8.64	8.67	8.57	8.68	8.92	9.51	9.48	8.86	9.39	9.41	9.4	-0.457681	0.00737196	0.0917215	0.556023	0.297494	0.063653
Q9I3B4	PA1607	HTH hxlR-type domain-containing protein	8.88	8.86	8.83	8.77	9.05	8.95	9.03	9.1	9.12	9.05	8.97	9.01	8.63	8.69	8.6	0.195101	0.00224426	0.199681	0.00150981	-0.195803	0.0022758
Q9I4X1	PqsC	2-heptyl-4(1H)-quinolone synthase subunit PqsC	9.77	9.88	9.93	9.8	11.37	11.45	11.41	11.35	10.97	11.27	11.17	10.88	10.51	10.54	10.47	1.55016	3.06092095591488e-10	1.23119	2.35476874397272e-09	0.663329	2.92392194144606e-06
Q9I5U4	PdxA	4-hydroxythreonine-4-phosphate dehydrogenase	11.24	11.26	11.22	11.26	11.3	11.37	11.24	11.38	11.31	11.54	11.55	11.41	11.25	11.37	11.27	0.0768663	0.24511	0.210346	0.00385018	0.0547183	0.406458
Q9HW14	PA4390	Uncharacterized protein	10.37	10.41	10.48	10.37	10.26	10.14	10.34	10.31	10.97	10.68	10.62	10.72	11.4	11.4	11.43	-0.144808	0.0806828	0.34005	0.000527648	1.00533	2.19216444173466e-08
Q9HZA8	FolC	Dihydrofolate synthase/folylpolyglutamate synthase	11.46	11.45	11.51	11.45	11.45	11.59	11.49	11.45	11.08	11.05	11.14	11.17	10.7	10.75	10.78	0.0285488	0.578956	-0.356559	4.0966834074546e-06	-0.724256	4.21138988818105e-09
Q9I137	GcvP1	Glycine dehydrogenase (decarboxylating) 1	12.69	12.7	12.68	12.74	12.64	12.64	12.59	12.66	12.62	12.85	12.75	12.61	12.38	12.43	12.5	-0.0720571	0.250806	0.00472227	0.941293	-0.266991	0.000598389
Q9HY65	ArnB	UDP-4-amino-4-deoxy-L-arabinose--oxoglutarate aminotransferase	13.57	13.59	13.56	13.54	13.63	13.68	13.64	13.64	13.82	13.99	13.96	13.9	13.34	13.41	13.45	0.0837313	0.100998	0.351781	5.07592182099989e-06	-0.167906	0.00383213
P50599	TolR	Tol-Pal system protein TolR	10.24	10.11	10.03	10.06	10.46	10.22	10.33	10.24	11.78	11.31	11.25	11.47	12.21	12.13	12.05	0.202447	0.0914074	1.3449	2.90155512361061e-08	2.0224	7.52839181146531e-10
P40882	PA3753	Uncharacterized protein PA3753	8.09	8.07	7.92	8.04	8.05	8.09	8.07	8.43	7.69	7.42	7.34	7.55	7.42	7.39	7.7	0.131311	0.27387	-0.526848	0.000335229	-0.525762	0.000474216
Q9I754	PA0078	OmpA-like domain-containing protein	7.82	7.4	7.69	7.39	7.82	7.99	7.82	8.04	8.19	7.99	7.95	8.11	8.8	8.58	8.78	0.344392	0.00902079	0.485436	0.00066784	1.14636	3.10169086604915e-07
P57714	MetXS	Homoserine O-succinyltransferase	9.89	9.9	10	9.86	9.81	9.82	9.81	9.68	10.98	10.77	10.81	11.02	11.26	11.12	11.15	-0.131578	0.0800807	0.981009	4.99268323067535e-09	1.26511	7.45549159126728e-10
Q9HT65	PA5508	Probable glutamine synthetase	5.93	6.2	5.8	6.46	6.97	6.32	6.2	6.19	6.7	6.52	6.22	6.09	6.18	6.23	6.08	0.320848	0.157538	0.282468	0.204198	0.0622432	0.791197
Q9HYS4	PA3321	Probable transcriptional regulator	6.26	6.16	6.51	6.46	6.91	6.89	6.88	6.71	6.4	6.27	6.68	6.64	5.85	5.48	5.47	0.501064	0.00178006	0.150857	0.260651	-0.74654	6.95028082587099e-05
Q9HZV2	PA2895	Uncharacterized protein	7.77	7.41	7.76	7.95	8.26	8.26	8.29	8.08	8.41	7.91	8.19	8.34	8.38	8.19	8.71	0.499111	0.00624611	0.490466	0.00586412	0.704961	0.00056116
Q9I4J9	PA1136	Probable transcriptional regulator	6.52	6.6	6.78	6.42	6.84	6.87	6.22	6.8	6.17	5.85	5.87	6.37	6.11	6.52	6.47	0.101803	0.604381	-0.514829	0.0110858	-0.210518	0.273068
G3XDA4	PA0653	Uncharacterized protein	10.25	10.3	10.13	10.25	10.4	10.21	10.37	10.35	10.21	10.2	10.36	10.28	9.88	9.82	9.9	0.0998877	0.124915	0.0298352	0.652149	-0.364717	5.51165259616649e-05
Q9HZD1	PA3077	Probable two-component response regulator	9.98	9.93	9.92	10.13	9.76	9.84	9.8	9.94	10	9.8	9.81	10.12	9.41	9.57	9.49	-0.157748	0.0864617	-0.0609228	0.503215	-0.502677	6.34842514479195e-05
Q9I5I5	PA0744	Probable enoyl-CoA hydratase/isomerase	11.34	11.3	11.28	11.27	11.1	11.14	11.25	11.16	10.98	10.94	11.01	11.04	10.77	10.76	10.73	-0.135288	0.00866638	-0.306993	8.92948737439473e-06	-0.544477	4.07640666952344e-08
Q9HXH9	Tgt	Queuine tRNA-ribosyltransferase	11.75	11.76	11.77	11.72	11.8	11.77	11.83	11.82	11.8	11.94	11.82	11.67	11.54	11.68	11.58	0.0563019	0.369183	0.0573896	0.351505	-0.150314	0.0242735
Q9HZ35	PA3205	Uncharacterized protein	11.69	11.74	11.74	11.63	11.6	11.63	11.48	11.63	12.98	13.24	13.04	12.88	11.7	11.73	11.73	-0.110535	0.153184	1.33816	2.60046799061581e-10	0.0250511	0.75228
Q51423	PmpR	Transcriptional regulatory protein PmpR	11.07	11.13	11.05	11.28	11.4	11.42	11.4	11.4	11.08	10.99	11.02	11.1	10.58	10.58	10.61	0.273077	0.000206141	-0.0887101	0.111518	-0.544303	2.79445670455862e-07
Q9HWX7	ThiL	Thiamine-monophosphate kinase	8.46	8.59	8.44	8.74	8.87	8.9	8.69	8.85	8.68	8.5	8.49	8.81	8.54	8.65	8.56	0.273397	0.0110265	0.0641779	0.516976	0.0274533	0.788713
Q9I526	CysM	Cysteine synthase B	11.49	11.61	11.48	11.55	11.7	11.77	11.8	11.8	11.72	11.74	11.72	11.72	11.43	11.45	11.45	0.236881	0.000115564	0.194799	0.000441437	-0.0838244	0.076366
G3XD14	DksA	RNA polymerase-binding transcription factor DksA	13.25	13.26	13.11	13.22	13.62	13.66	13.6	13.7	13.24	13.21	13.21	13.34	13.03	13.11	13.05	0.436235	2.0288965694235e-06	0.0426426	0.434505	-0.144654	0.0154326
Q9HXW2	PA3678	Probable transcriptional regulator	10.35	10.36	10.45	10.46	10.45	10.43	10.49	10.45	10.83	11.07	11.08	10.91	10.34	10.42	10.43	0.0457144	0.493493	0.56636	5.23708873680903e-07	-0.0128727	0.850101
Q9I5W0	DnaG	DNA primase	12.08	12.09	12.2	12.01	11.75	11.94	11.82	11.82	11.5	11.55	11.51	11.4	11.79	11.87	11.84	-0.263775	0.000693763	-0.608082	1.58222986479055e-07	-0.25948	0.000784323
Q9I757	PppA	PppA	8.32	8.44	8.22	8.47	9.11	9.04	9.03	9.2	7.93	8.05	7.98	8.41	7.59	7.75	7.85	0.735695	2.31747750727621e-05	-0.268414	0.0274268	-0.630028	9.15009530329026e-05
Q9HXF6	PA3850	Uncharacterized protein	7.21	7.47	7.41	7.53	8.26	8.13	8.35	8.33	7.7	7.47	7.6	8.05	7.37	7.41	7.42	0.864849	9.52788256279086e-06	0.302832	0.0212316	-0.00191914	0.990387
Q9I5R6	Coq7	3-demethoxyubiquinol 3-hydroxylase	10.41	10.47	10.46	10.41	10.57	10.7	10.68	10.59	10.29	10.25	10.33	9.97	10.09	10.21	10.23	0.197869	0.0230954	-0.228211	0.00936149	-0.259862	0.00524097
P72154	TruB	tRNA pseudouridine synthase B	12.23	12.19	12.21	12.29	12.34	12.42	12.4	12.41	12.13	12.15	12.13	12.22	11.69	11.87	11.84	0.16172	0.00640034	-0.0714837	0.172085	-0.427849	1.78457213566405e-06
Q9HYE2	PA3464	Uncharacterized protein	7.56	7.36	7.66	7.43	7.19	7.42	7.33	7.35	6.84	6.72	6.4	6.76	6.9	6.9	7.12	-0.182121	0.120095	-0.823125	4.26423609470854e-06	-0.527916	0.000376109
Q9HUH7	WaaA	3-deoxy-D-manno-octulosonic acid transferase	8.99	9.15	9.15	9.17	9.33	9.18	9.22	9.34	9.89	9.63	9.45	9.73	9.83	9.75	9.7	0.157749	0.106895	0.562729	3.00752860324277e-05	0.647365	1.11449001642387e-05
O87014	Usg	USG-1 protein homolog	8.93	8.76	8.88	8.89	8.91	9.08	9.09	9.12	8.93	9.21	9.17	8.9	8.97	9	9.08	0.185305	0.0444309	0.185724	0.0396923	0.148819	0.103914
Q9HYC6	PA3483	Uncharacterized protein	5.48	5.63	5.47	5.59	6.13	5.98	6.06	6	6.4	5.36	5.24	5.36	6.32	5.91	6.25	0.499983	0.04304	0.0469712	0.848648	0.61766	0.0168747
Q9HT87	PA5484	Histidine kinase	8.41	8.22	8.52	8.29	8.41	8.57	8.42	8.63	9.41	8.77	8.85	9.16	9.72	9.59	9.68	0.149654	0.301575	0.68665	0.000180136	1.30696	5.49152930431052e-07
Q9I376	PA1649	Probable short-chain dehydrogenase	10.45	10.38	10.5	10.39	9.92	9.86	9.73	9.94	9.78	9.52	9.66	9.82	10.57	10.53	10.42	-0.564869	7.89254769465982e-06	-0.732091	3.24740729860583e-07	0.0765051	0.346803
Q9HY91	PA3518	HOASN domain-containing protein	12.88	12.59	12.03	12.11	10.67	10.57	10.83	10.89	11.77	12.1	11.98	11.87	11.84	11.74	11.73	-1.66317	6.35124867897312e-07	-0.473518	0.0157643	-0.633155	0.00334521
Q9I514	PurN	Phosphoribosylglycinamide formyltransferase	10.92	10.85	10.87	10.95	11.01	11.05	11.02	10.99	10.82	10.96	10.99	10.85	10.22	10.15	10.12	0.116317	0.0416744	0.00527605	0.927694	-0.734093	9.23097785293413e-09
Q9I4K9	PA1126	Uncharacterized protein	7.48	7.59	7.53	7.08	8.22	8.17	8.13	8.03	8.06	7.56	7.47	8.12	8.45	8.3	8.46	0.719666	0.000750116	0.386098	0.0298171	0.982833	5.18467596195215e-05
Q9I0H9	PA2659	PepSY domain-containing protein	12.45	11.94	11.91	11.64	11.54	11.68	11.58	11.61	11.03	11.04	11.05	11.17	11.09	11.1	11.07	-0.382581	0.0155158	-0.907129	1.62870574887061e-05	-0.894839	2.64376745068823e-05
Q9HXF4	PA3852	GST N-terminal domain-containing protein	10.43	10.41	10.28	10.38	10.68	10.57	10.58	10.55	10.6	10.42	10.51	10.78	10.18	10.22	10.13	0.224153	0.00986344	0.206174	0.0134657	-0.196524	0.0212029
Q9HZ62	MupP	N-acetylmuramic acid 6-phosphate phosphatase	11.94	11.82	11.99	11.97	11.76	12.02	11.91	11.89	11.43	11.64	11.73	11.59	11.43	11.4	11.53	-0.0314245	0.725397	-0.328523	0.000934179	-0.477397	5.34047612771082e-05
Q9HTB4	PA5456	Uncharacterized protein	4.59	5.01	5.33	4.5	5.04	5.19	5.36	5.14	5.66	5.11	6.08	5.62	5.91	5.92	5.83	0.325193	0.163784	0.761857	0.00332735	1.03062	0.000459332
Q9I0V1	PA2533	Probable sodium:alanine symporter	8.79	8.67	8.65	8.83	9.77	9.75	9.76	9.84	9.29	8.98	9.04	9.48	10.05	9.73	9.97	1.04522	7.52031684969288e-07	0.461175	0.000987849	1.1794	2.24806935243921e-07
Q9HVT9	GatC	Glutamyl-tRNA(Gln) amidotransferase subunit C	9.68	9.72	9.69	9.72	9.97	10.09	9.93	9.85	9.75	9.71	9.71	9.71	9.51	9.66	9.5	0.256877	0.000708353	0.0197306	0.756433	-0.145885	0.0263098
Q9HU62	PA5122	DUF4124 domain-containing protein	10.5	10.57	10.5	10.58	10.35	10.43	10.49	10.42	10.07	10	9.99	10.08	9.86	10.09	9.92	-0.112553	0.0713769	-0.500585	9.01834550716381e-07	-0.579864	3.39742469777571e-07
Q9I5U6	ApaG	Protein ApaG	9.11	9.02	8.91	8.97	8.84	8.86	9.03	9.03	8.88	8.76	9.07	8.88	8.76	8.81	8.72	-0.062453	0.459646	-0.1056	0.198236	-0.24122	0.00923724
Q9HXY6	LpxD	UDP-3-O-acylglucosamine N-acyltransferase	12.12	12.14	12.16	12.11	12.23	12.11	12.19	12.09	12.39	12.35	12.19	12.2	12.14	12.01	11.95	0.02409	0.740872	0.150905	0.030665	-0.0971903	0.161646
Q9HV21	PA4787	Probable transcriptional regulator	9.49	9.47	9.55	9.3	9.18	9.14	9.19	9.24	8.74	8.39	8.46	8.61	9.04	8.99	9.02	-0.263351	0.00572873	-0.902988	5.78902830076189e-08	-0.434878	0.000131688
Q9HV48	FtsH	ATP-dependent zinc metalloprotease FtsH	13	13.01	13.02	12.9	12.95	12.77	12.94	12.83	13.54	13.12	13.09	13.29	14.1	13.94	13.87	-0.110762	0.295435	0.276744	0.0130071	0.986313	3.9737655745636e-07
Q9I3P0	PA1472	N-acetyltransferase domain-containing protein	8.61	8.57	8.62	8.56	9.15	9.1	9.02	9.22	8.91	8.99	8.97	9.09	8.55	8.68	8.4	0.529821	5.25834694513529e-06	0.399873	4.98588075576513e-05	-0.047561	0.518589
Q9I520	PA0938	Uncharacterized protein	9.62	9.47	9.57	9.55	10.17	9.98	10.18	10.17	10.65	10.14	10.3	10.54	10.87	10.74	10.88	0.572168	0.000127349	0.856207	1.76027837025934e-06	1.27622	4.80029256267654e-08
Q9I0X9	PA2503	Uncharacterized protein	8.19	8.21	8.15	8.03	8.28	8.27	8.17	8.4	7.59	7.9	7.99	7.92	7.66	7.73	7.85	0.13233	0.184826	-0.297007	0.00600307	-0.402342	0.000911927
Q9I6X6	PA0156	Probable Resistance-Nodulation-Cell Division (RND) efflux membrane fusion protein	8.09	8.14	8.04	7.94	8.32	8.23	8.44	8.31	8.88	8.05	8.28	8.57	8.82	8.6	8.72	0.271738	0.0944668	0.393138	0.0188029	0.659693	0.000815928
Q9HZD8	PA3070	Uncharacterized protein	10.95	10.94	10.87	10.91	10.82	10.85	10.74	10.76	11.04	10.84	10.76	11.04	10.81	10.82	10.8	-0.123384	0.08765	0.00345112	0.960445	-0.108737	0.135472
Q9I2Y1	PabB	Aminodeoxychorismate synthase	9.34	9.37	9.25	9.39	9.6	9.67	9.44	9.58	9.57	9.4	9.46	9.44	8.98	9.08	9.04	0.234519	0.00227119	0.131761	0.0480273	-0.303121	0.000330597
Q9HUE4	MetY	Homocysteine synthase	12.66	12.72	12.75	12.64	12.58	12.55	12.42	12.39	12.85	13.24	13.13	12.66	12.84	12.88	12.85	-0.203408	0.0949799	0.279447	0.0247725	0.166318	0.174368
Q9HUL8	MutL	DNA mismatch repair protein MutL	12.63	12.56	12.59	12.5	12.58	12.64	12.54	12.6	12.26	12.04	12.2	12.34	12.35	12.35	12.32	0.0161647	0.82406	-0.362808	5.54541747511591e-05	-0.23287	0.00274417
Q9I3G2	CcoP2	Cbb3-type cytochrome c oxidase subunit	9.2	9.24	9.25	9.2	9.68	9.65	9.59	9.6	9.82	9.25	9.49	9.67	9.78	9.71	9.62	0.404289	0.0017375	0.331471	0.00548429	0.475597	0.000521813
Q9HTF8	PA5406	Uncharacterized protein	9.82	9.52	9.65	9.68	10.71	10.85	10.76	10.78	9.95	9.74	10.02	10.26	9.78	9.76	10.08	1.10227	5.91611744945025e-07	0.323409	0.012862	0.202122	0.11006
P52003	MexR	Multidrug resistance operon repressor	9.83	9.88	9.96	9.85	10.6	10.57	10.56	10.66	10.04	10.12	10.09	9.9	9.89	9.9	9.97	0.718656	2.22287566264482e-08	0.154676	0.0133939	0.0396094	0.508908
Q9HVR6	PA4505	Probable ATP-binding component of ABC transporter	10.11	10.13	10.11	9.97	10.13	10.18	10.16	10.23	10.15	9.89	9.9	10.26	10.8	10.75	10.74	0.0947866	0.289166	-0.0295657	0.747813	0.680132	3.01059157827904e-06
Q9I3M9	CycH	Cytochrome c-type biogenesis protein CycH	10.97	11	11.01	11.01	11.07	11.02	11.01	11.05	11.62	11.34	11.31	11.45	12.26	12.14	12.19	0.0394961	0.582992	0.432294	1.68140880396597e-05	1.20006	7.46575899964489e-10
Q9HU92	HutG	N-formylglutamate amidohydrolase	7.43	7.55	7.5	7.7	7.48	7.42	7.5	7.36	7.31	7.3	7.04	7.25	6.99	7.16	6.89	-0.10569	0.249919	-0.321026	0.00199463	-0.532522	4.0242243833574e-05
P21175	BraC	Leucine-, isoleucine-, valine-, threonine-, and alanine-binding protein	15.48	15.5	15.45	15.35	14.5	14.52	14.61	14.62	14.43	14.6	14.58	14.39	14.87	14.89	14.87	-0.885194	6.18077648844915e-09	-0.944204	1.92502783151984e-09	-0.567465	7.8991778488875e-07
Q9I1F0	PA2328	Uncharacterized protein	8.71	8.6	8.51	8.49	8.43	8.51	8.48	8.47	8.12	8.39	8.32	8.11	8.13	8.43	8.2	-0.10835	0.255995	-0.346687	0.00151765	-0.327352	0.00298015
Q14T74	PntAA	Putative NAD(P) transhydrogenase, subunit alpha part 1	10.67	10.74	10.59	10.67	13.63	13.54	13.42	13.47	13.85	13.84	13.72	13.83	13.57	13.6	13.63	2.84735	8.02705760009354e-15	3.14201	1.86933667403629e-15	2.93175	1.78148888469178e-14
Q9HWL6	PA4165	Probable transcriptional regulator	8.39	8.32	8.12	8.32	8.47	8.12	8.03	8.09	7.88	7.82	7.95	7.79	7.85	7.7	7.8	-0.110128	0.303082	-0.428256	0.000722576	-0.501896	0.000271219
Q9I6G2	PA0329	UPF0339 protein PA0329	11.95	12.02	12.13	12.18	11.95	11.88	11.87	11.9	12.15	12.14	12.11	12.08	11.53	11.56	11.43	-0.172658	0.0103988	0.0509065	0.405582	-0.563479	4.90519463490884e-07
Q9I389	KdpD	Histidine kinase	8.41	8.46	8.2	8.38	8.28	8.03	8.25	8.13	8.76	8.14	8.1	8.55	9.4	9.2	9.24	-0.189351	0.218923	0.0235944	0.883695	0.919248	3.09569954771964e-05
Q9I381	PA1644	Flavin_Reduct domain-containing protein	9.31	9.26	9.3	9.44	9.69	9.62	9.66	9.63	9.17	9.15	9.09	9.32	9	9.08	8.95	0.321071	0.000199473	-0.144718	0.031955	-0.31829	0.000220047
Q9KGU7	Dxs	1-deoxy-D-xylulose-5-phosphate synthase	12.62	12.61	12.65	12.56	12.89	12.84	12.74	12.78	12.61	12.66	12.64	12.48	12.62	12.57	12.54	0.20064	0.00241937	-0.0132126	0.822948	-0.0336938	0.559024
Q9I5U2	LptD	LPS-assembly protein LptD	11.83	11.83	11.81	11.78	11.71	11.75	11.81	11.66	11.87	11.69	11.6	11.64	12.3	12.24	12.32	-0.0809505	0.216133	-0.112785	0.0831975	0.478054	4.45731029490878e-06
G3XD20	MucD	Periplasmic serine endoprotease DegP-like	11.67	11.73	11.87	11.67	11.1	11.43	11.26	11.37	12.06	12.53	12.28	11.93	11.75	11.85	11.75	-0.443933	0.0033933	0.465843	0.00195525	0.0453353	0.738594
Q9I0Z1	PA2491	Probable oxidoreductase	12.72	12.74	12.78	12.8	12.47	12.5	12.39	12.45	12.51	13.2	13.06	12.45	12.49	12.57	12.59	-0.3058	0.0614874	0.0469437	0.777301	-0.206906	0.199425
Q9I4G4	NapB	Periplasmic nitrate reductase, electron transfer subunit	10.05	10.08	10.21	10.29	9.38	9.58	9.44	9.58	9.15	9.51	9.26	9.18	9.18	9.24	9.34	-0.660862	1.17532697992799e-05	-0.876481	4.04834552251922e-07	-0.902226	5.06287977072123e-07
Q9HV88	PhuR	Heme/hemoglobin uptake outer membrane receptor PhuR	8.45	8.47	8.65	8.68	8.87	8.94	8.38	8.41	13.46	12.99	12.88	13.12	13.42	13.38	13.53	0.0891243	0.60923	4.55368	1.92931385273771e-12	4.88175	3.17631088680554e-12
Q9I297	LiuB	Methylcrotonyl-CoA carboxylase, beta-subunit	12.61	12.67	12.63	12.62	12.71	12.63	12.56	12.52	12.6	12.75	12.68	12.46	12.45	12.47	12.39	-0.0251877	0.743769	-0.00628116	0.932504	-0.193532	0.0141887
Q9HV43	DnaK	Chaperone protein DnaK	15.98	16.01	16	15.89	16.01	15.98	15.96	15.91	15.93	16.02	15.94	15.83	15.88	15.9	15.8	-0.00631402	0.917572	-0.0431191	0.440108	-0.111741	0.0567973
P50987	ArgH	Argininosuccinate lyase	12.82	12.77	12.83	12.84	13.06	13.01	12.98	13.02	12.93	12.9	12.91	12.93	12.66	12.68	12.7	0.199277	0.000115564	0.0997276	0.0137088	-0.139527	0.00204827
Q9I1U3	PA2172	Uncharacterized protein	8.47	8.22	8.32	8.12	6.8	6.95	6.96	6.8	7.75	7.59	7.48	7.07	8.34	8.18	7.81	-1.40706	1.19202482523426e-06	-0.811991	0.000156089	-0.173602	0.304537
Q9I2U5	PA1797	Beta-lactamase domain-containing protein	7.45	7.61	7.34	7.39	7.49	7.59	7.46	7.21	8.39	8.14	8.17	8.33	7.75	7.88	7.49	-0.00991455	0.940672	0.812118	6.26662228617849e-06	0.255794	0.0421485
Q9HXI5	TrmJ	tRNA (cytidine/uridine-2'-O-)-methyltransferase TrmJ	10.46	10.39	10.43	10.38	10.74	10.72	10.62	10.72	10.79	10.91	10.82	10.84	10.43	10.49	10.45	0.287592	3.6338373243814e-05	0.42719	4.42410436773879e-07	0.0437787	0.369741
P28812	PA3568	Uncharacterized protein PA3568	11.55	11.63	11.63	11.67	9.17	9.21	9.58	9.57	9.07	8.89	9	9.08	8.97	8.98	9.11	-2.24163	6.12047491708372e-11	-2.61436	5.77236114180664e-12	-2.60074	2.12631081747315e-11
Q9HXC6	PA3886	Uncharacterized protein	10.22	10.37	10.28	10.38	10	10.01	10.04	10.18	10.37	10.59	10.47	10.31	10.03	10.13	10.18	-0.256062	0.00410041	0.12045	0.120195	-0.198508	0.0192343
Q9I4J6	PA1139	SCP domain-containing protein	10.51	10.47	10.45	10.52	10.57	10.54	10.58	10.6	10.37	10.41	10.39	10.44	10.32	10.28	10.34	0.0809803	0.0450685	-0.0876788	0.0285569	-0.175575	0.000394725
Q9HV41	RecN	DNA repair protein RecN	9.67	9.58	9.62	9.66	9.37	9.22	9.49	9.45	9.76	9.67	9.67	9.87	9.24	9.34	9.29	-0.245896	0.00340919	0.112895	0.119457	-0.337721	0.000326881
Q9HW45	XenB	Xenobiotic reductase	10.49	10.5	10.51	10.73	10.81	10.9	10.84	11	10.34	10.47	10.48	10.64	10.05	10.2	10.23	0.334273	0.0014528	-0.0747058	0.393202	-0.395484	0.000403402
Q9HTQ9	PA5295	Uncharacterized protein	8.64	8.83	8.73	8.62	8.3	8.37	8.25	8.43	8.81	8.76	8.79	8.87	8.66	8.7	8.6	-0.366687	5.14258044496728e-05	0.102679	0.107894	-0.0556384	0.388206
Q9I2S8	PA1817	SnoaL-like domain-containing protein	10.05	10.14	10.07	10.16	10.06	10.08	10.07	10.03	10.03	10.18	10.19	9.99	9.77	9.85	9.88	-0.0429479	0.489809	-0.00534524	0.932455	-0.269155	0.000474379
Q9HTD0	PA5436	Biotin carboxylase	13.59	13.58	13.63	13.59	12.99	12.99	12.99	12.97	13.12	13.32	13.21	13.03	12.9	12.99	12.96	-0.61323	2.56049801359416e-07	-0.429448	6.54374477317198e-06	-0.646478	1.59808169735548e-07
P57109	MaiA	Maleylacetoacetate isomerase	10.26	10.1	10.05	10.04	10.3	10.3	10.25	10.3	10.05	10.12	10.19	10.08	9.92	9.94	9.8	0.172872	0.0125109	-0.00447476	0.944712	-0.229479	0.00219403
Q9I0L4	Idh	Isocitrate dehydrogenase [NADP]	14.63	14.59	14.59	14.6	14.29	14.24	14.3	14.28	14.05	14.2	14.14	14.07	13.9	13.94	13.94	-0.324065	6.33426207992934e-06	-0.4853	5.46964429434796e-08	-0.673045	3.17466273088485e-09
Q9HZW4	PA2883	Uncharacterized protein	9.26	9.23	9.26	8.95	9.39	9.26	9.3	8.98	9.8	9.02	9.02	9.37	9.8	9.75	9.66	0.0567633	0.771003	0.125601	0.491751	0.5601	0.00620978
Q9HXY8	LpxB	Lipid-A-disaccharide synthase	10.89	10.83	10.95	10.87	10.8	10.99	10.79	10.88	10.38	10.73	10.53	10.41	10.47	10.49	10.56	-0.0224739	0.809177	-0.376644	0.000365552	-0.381501	0.000456291
Q9I3H6	PA1537	Probable short-chain dehydrogenase	9.77	9.92	9.95	9.92	8.33	8.23	8.5	8.5	7.36	7.1	7.23	7.42	7.93	7.83	7.8	-1.50042	1.20625638442373e-09	-2.61019	1.55678620898536e-12	-2.03542	6.88847212446301e-11
Q9HYC8	PA3481	Iron-sulfur cluster carrier protein	12.58	12.46	12.53	12.39	12.7	12.61	12.59	12.62	12.47	12.34	12.36	12.37	12.25	12.3	12.21	0.140757	0.0226539	-0.105488	0.0702453	-0.23362	0.000969838
Q9I2E5	UppP	Undecaprenyl-diphosphatase	9.93	10.12	10.07	9.96	9.65	9.5	9.57	9.39	10.4	10.29	10.12	10.37	11.17	11.02	11.24	-0.492671	8.04830835173922e-05	0.27599	0.00548721	1.11886	2.28180979470221e-08
Q9HZ87	PA3140	Uncharacterized protein	11.17	11.16	11.11	11.01	11.04	11.44	11.22	11.07	10.8	10.88	10.85	10.56	10.54	10.47	10.47	0.0805409	0.451786	-0.340954	0.00371092	-0.617803	4.04480788564554e-05
Q9I2N8	PA1857	Uncharacterized protein	7.42	7.78	7.51	7.78	8.07	7.94	7.89	8.06	8.35	7.96	7.85	8.4	8.55	8.65	8.66	0.3693	0.0174279	0.519251	0.00171568	0.994462	8.48077314938213e-06
Q9I2Z6	PA1741	GST N-terminal domain-containing protein	10.26	10.16	10.34	10.13	9.87	10.09	9.64	9.76	10.03	10.06	10.19	9.91	10.78	10.7	10.93	-0.381594	0.00283678	-0.173892	0.112635	0.577442	0.000110499
Q9HU69	PA5115	Methyltransf_25 domain-containing protein	8.87	8.79	8.77	8.81	9.03	8.98	9.18	9.13	8.64	8.45	8.64	8.69	8.04	8.13	8.12	0.268318	0.00131416	-0.205649	0.00651739	-0.714122	1.53588147396078e-07
Q9I2L6	PA1881	Probable oxidoreductase	7.9	7.65	7.77	7.96	7.52	7.69	7.6	8.08	6.88	6.86	6.88	6.87	6.57	6.95	7.24	-0.0990505	0.55264	-0.951225	2.76887897605456e-05	-0.898523	6.56717476448314e-05
Q9HYF4	Mqo1	Probable malate:quinone oxidoreductase 1	11.74	11.73	11.75	11.68	11.54	11.4	11.48	11.37	12.22	12.19	12.19	12.08	12.34	12.26	12.29	-0.278252	0.000146188	0.444137	1.06960268576058e-06	0.566831	1.48707336982578e-07
Q9HYU2	PA3301	Hydrolase_4 domain-containing protein	8.84	8.96	8.97	8.85	8.81	9.11	8.78	8.89	9.53	9.03	9.1	9.44	9.62	9.56	9.64	-0.0099209	0.943251	0.365381	0.00696284	0.701788	5.73548226018194e-05
Q9HV32	PmrA	Response regulator protein PmrA	12.11	12.12	12.1	12.16	11.98	12	12.01	12.03	11.62	11.57	11.62	11.66	11.62	11.61	11.59	-0.116088	0.00606941	-0.503047	4.99268323067535e-09	-0.514694	7.75931928200461e-09
Q9HY41	GlpK1	Glycerol kinase 1	9.39	9.4	9.47	9.41	9.95	9.81	9.8	9.84	9.59	9.74	9.78	9.51	9.57	9.62	9.57	0.436022	2.44015312858052e-05	0.24044	0.00247655	0.171007	0.0239372
Q9HXW3	PA3677	Probable Resistance-Nodulation-Cell Division (RND) efflux membrane fusion protein	9.14	9.03	9.16	9.04	8.51	8.29	8.58	8.53	9.81	9.43	9.51	9.79	9.58	9.36	9.54	-0.619325	5.98125414272485e-05	0.541317	0.000142868	0.39639	0.0022758
Q9HUG2	PA5003	Uncharacterized protein	9.26	9.47	9.39	9.29	9.36	9.37	9.23	9.19	9.26	9.73	9.56	9.1	8.7	8.81	8.76	-0.0659814	0.627779	0.0612127	0.649963	-0.596322	0.000385627
Q9HUN2	RplI	50S ribosomal protein L9	14.49	14.43	14.43	14.39	14.6	14.52	14.56	14.48	14.35	14.45	14.34	14.28	14.13	14.13	14.1	0.106643	0.0444309	-0.0797218	0.115384	-0.314406	2.45027520677663e-05
Q9HU56	SecB	Protein-export protein SecB	12.09	12.07	12.08	12.02	12.18	12.25	12.18	12.15	12.11	12.3	12.21	12.23	12.11	12.14	12.12	0.122131	0.0216088	0.150288	0.00574065	0.0554178	0.271014
Q9HUZ8	FdnH	Formate dehydrogenase iron-sulfur subunit	7.85	7.69	7.65	7.75	8.24	8.22	7.8	8.09	8.31	7.52	7.79	8	8.19	8.19	8.02	0.350604	0.0442576	0.17266	0.297673	0.399624	0.0262884
Q9I0L8	ClpA	ATP-binding protease component ClpA	13.66	13.62	13.63	13.45	13.59	13.5	13.51	13.49	13.85	13.79	13.72	13.68	13.63	13.66	13.57	-0.0659983	0.29709	0.16899	0.0115933	0.0332504	0.600747
Q9I663	DbpA	RNA helicase DbpA	11.99	11.97	11.98	12.06	11.94	12.01	12.01	12.05	11.86	11.79	11.84	11.84	11.24	11.32	11.27	0.0027503	0.955317	-0.166195	0.00121299	-0.724556	1.10654839097555e-09
Q9I5E9	PA0789	Probable amino acid permease	7.53	7.39	7.64	7.6	6.94	6.78	6.77	6.97	7.43	7.08	7.33	7.62	8.33	7.87	7.97	-0.672266	0.00022645	-0.174359	0.205334	0.520446	0.00173218
Q9I5E4	PA0794	Aconitate hydratase	13.76	13.74	13.75	13.77	14.06	14.04	14.01	14.03	13.33	13.39	13.38	13.4	13.09	13.13	13.18	0.279082	5.68719137844274e-06	-0.382834	1.21640875407654e-07	-0.621073	1.3318530139213e-09
Q9I2X0	PA1769	Putative phosphoenolpyruvate synthase regulatory protein	10.9	11.06	11.05	10.86	10.57	10.54	10.58	10.78	11.21	11.45	11.5	11.06	11.06	10.91	10.51	-0.353641	0.0206945	0.334381	0.0242062	-0.144382	0.317374
Q9I0X2	CatR	Transcriptional regulator CatR	8.8	8.82	8.81	8.91	9.11	9.02	9.04	8.95	8.56	8.77	8.7	8.53	8.42	8.33	8.34	0.19543	0.00910253	-0.19546	0.00771075	-0.472332	7.60356561972834e-06
Q9I139	SdaA	L-serine dehydratase	8.65	8.86	8.74	8.65	8.24	8.01	7.97	8.01	8.23	8.45	8.4	8.33	8.01	7.74	8	-0.669066	7.37030186259584e-06	-0.374217	0.000858189	-0.809783	1.03047339082948e-06
Q9HWK1	PA4180	Probable acetolactate synthase large subunit	10.52	10.45	10.55	10.45	10.71	10.72	10.74	10.75	10.75	10.76	10.76	10.81	10.53	10.53	10.46	0.236164	6.79662024714623e-05	0.276416	1.06007082426134e-05	0.0166035	0.704769
Q9HZ19	CsaA	CsaA protein	11.25	11.25	11.27	11.54	11.53	11.58	11.62	11.72	11.41	11.38	11.46	11.63	10.92	11.04	11.09	0.282783	0.0058434	0.140283	0.121238	-0.310942	0.00326996
Q9I067	PA2776	DAO domain-containing protein	7.6	8.08	7.88	7.83	8.5	8.65	8.39	8.75	9.35	9.56	9.66	9.44	9.35	9.36	9.53	0.727379	4.30115008339136e-05	1.65753	5.14831864735777e-09	1.5641	1.94004769986256e-08
Q9HXT3	WspA	Probable chemotaxis transducer	12.06	12.04	12.02	11.97	11.91	11.7	11.8	11.78	12.19	11.98	11.96	12.12	12.81	12.69	12.62	-0.221377	0.00768196	0.0425027	0.576546	0.687518	4.87221233441981e-07
Q9I3B8	PA1603	Probable transcriptional regulator	6.69	6.43	6.53	6.29	6.13	6.54	6.2	5.95	6.48	6.28	6.36	6.41	4.66	5.29	5.54	-0.279235	0.161284	-0.10626	0.600294	-1.32225	1.15175816535602e-05
Q9HXD3	NarL	Two-component response regulator NarL	10.49	10.52	10.58	10.56	10.26	10.36	10.28	10.39	10.23	10.32	10.27	10.33	10.01	10	10.1	-0.215397	0.000651513	-0.250789	0.000135235	-0.501552	2.29606554397735e-07
Q9I045	PA2798	Probable two-component response regulator	9.68	9.56	9.68	9.57	9.79	9.63	9.85	9.64	9.89	9.73	9.76	9.8	9.5	9.69	9.64	0.107631	0.154253	0.171948	0.0266891	-0.0122282	0.874494
G3XD00	CmaX	CmaX protein	6.69	6.21	6.57	6.12	6.51	5.97	5.93	6.26	6.88	7.19	6.57	6.21	7.86	7.79	7.7	-0.230477	0.331544	0.313647	0.176589	1.38325	3.80608475548219e-05
Q9HYQ0	PA3345	HPt domain-containing protein	6.18	6.35	5.94	6.23	6.58	6.48	6.33	6.65	6.29	6.25	5.74	6.03	5.88	5.41	5.55	0.334381	0.0451041	-0.0985692	0.545652	-0.562276	0.00270821
Q9HW81	PA4320	Uncharacterized protein	8.06	7.98	8.12	8.05	8.54	8.5	8.57	8.69	8.98	8.44	8.63	8.99	9.63	9.42	9.44	0.520609	0.000882935	0.704685	4.91923092294979e-05	1.44161	5.79343996251032e-08
Q9I5I4	PA0745	Probable enoyl-CoA hydratase/isomerase	12.59	12.73	12.61	12.61	12.5	12.54	12.54	12.47	12.5	12.38	12.38	12.36	12.12	12.21	12.16	-0.119444	0.0324441	-0.230984	0.000388881	-0.47027	7.03315534355235e-07
Q9HWV0	PA4078	Probable nonribosomal peptide synthetase	10.89	10.87	10.9	10.9	11.38	11.39	11.3	11.34	10.8	10.54	10.64	10.92	10.46	10.64	10.43	0.462453	8.74334326525792e-05	-0.165659	0.0564472	-0.37892	0.000485113
Q9HTL5	PA5343	Epimerase domain-containing protein	10.08	10.04	9.95	10.08	10.34	10.5	10.35	10.37	9.87	10.07	10.11	10.09	9.57	9.71	9.68	0.35291	0.000195	-0.00139205	0.984283	-0.381433	9.99909758697142e-05
Q9I6M2	PA0268	Probable transcriptional regulator	9.59	9.56	9.62	9.44	9.56	9.58	9.45	9.43	9.32	8.97	8.98	9.22	8.89	8.85	8.88	-0.0466413	0.618556	-0.431836	0.000182191	-0.680987	3.60743580729044e-06
Q9HVX1	AlgW	Probable periplasmic serine endoprotease DegP-like	8.62	8.7	8.64	8.76	8.76	8.74	8.71	8.78	9.2	8.78	8.84	9.2	9.76	9.62	9.55	0.0645317	0.558662	0.324458	0.00563967	0.959089	6.31127361827594e-07
Q9I418	IlvA2	L-threonine dehydratase	10.27	10.37	10.41	10.43	10.78	10.81	10.79	10.88	10.38	10.36	10.42	10.66	9.98	9.95	10.04	0.446679	3.36801217400451e-05	0.0840653	0.254702	-0.377491	0.000149795
Q9HTB3	PA5457	Uncharacterized protein	9.11	8.91	9.23	9.1	9.22	9.24	9.05	9.1	8.98	8.98	8.88	8.92	9.84	9.7	9.73	0.0659483	0.408115	-0.144767	0.0679539	0.666857	1.12609268553036e-06
Q9HY94	PA3515	Methyltranfer_dom domain-containing protein	11.3	10.9	10.42	10.43	9.17	9.03	9.18	9.49	10.43	10.72	10.6	10.45	10.19	10.05	10.16	-1.54527	2.77578406841267e-06	-0.209736	0.287908	-0.628484	0.0054193
Q9I2W5	SigX	ECF sigma factor SigX	10.87	10.76	10.87	10.85	10.9	10.97	10.94	10.84	10.43	10.64	10.47	10.45	10.14	10.17	10.09	0.0738217	0.22656	-0.340247	4.20309156484654e-05	-0.705918	4.23073785624099e-08
Q9HVT5	PA4486	CMD domain-containing protein	9.53	9.53	9.45	9.47	9.47	9.76	9.57	9.55	9.62	9.54	9.77	9.87	9.28	9.28	9.32	0.0938228	0.273737	0.206514	0.0199154	-0.202592	0.0263743
Q9HTM4	PA5333	Uncharacterized protein	10.23	10.28	10.17	10.16	10.72	10.69	10.71	10.83	10.96	10.2	10.3	10.92	11.4	11.26	11.23	0.527788	0.00596872	0.388069	0.0278639	1.08987	1.77941939138694e-05
Q9I727	CoxB	Cytochrome c oxidase subunit 2	10	9.88	9.96	9.78	8.17	7.95	8.19	8.12	9	8.3	8.4	8.61	9.34	9.05	9.13	-1.80007	2.67011259602599e-08	-1.33245	4.27130827543359e-07	-0.733292	0.000211119
P23926	Anr	Transcriptional activator protein anr	12.13	12.07	12.05	12.14	12.55	12.7	12.64	12.73	12.02	12.4	12.24	12.15	11.99	12.01	12.02	0.556952	8.97005065723327e-06	0.104959	0.187269	-0.0912565	0.263845
Q9I6K7	Sbp	Sulfate-binding protein	10.53	10.57	10.53	10.54	10.69	10.83	10.94	10.78	10.27	10.19	10.24	10.25	10.31	10.33	10.23	0.267584	0.000314673	-0.307999	6.77428903111035e-05	-0.254394	0.000486892
Q9I0T1	PA2553	Probable acyl-CoA thiolase	13.37	13.28	13.26	13.24	13.53	13.57	13.55	13.53	13.18	13.29	13.26	13.32	13.05	13.08	13.1	0.256	8.74334326525792e-05	-0.0239037	0.623307	-0.214527	0.000404096
Q9I3A8	GpsA	Glycerol-3-phosphate dehydrogenase [NAD(P)+]	11.16	11.19	11.29	11.23	11.29	11.27	11.25	11.27	11.49	11.63	11.59	11.46	11.13	11.11	11.15	0.0523055	0.312829	0.323746	1.39026116172014e-05	-0.0888182	0.0950799
Q9HWB6	RecB	RecBCD enzyme subunit RecB	11.83	11.81	11.76	11.78	11.68	11.59	11.62	11.62	11.64	11.72	11.67	11.52	11.49	11.51	11.46	-0.163787	0.00506051	-0.157578	0.00540953	-0.303231	3.90443345185081e-05
Q9HTQ8	Rep	ATP-dependent DNA helicase Rep	11.41	11.41	11.45	11.43	11.58	11.57	11.54	11.48	11.27	11.3	11.31	11.24	11.28	11.2	11.26	0.117371	0.0116816	-0.144929	0.00256965	-0.178005	0.000733971
Q9HX79	TauB	Taurine import ATP-binding protein TauB	8.79	8.76	8.95	8.96	8.49	8.82	8.6	8.92	7.86	7	7.63	7.94	8.51	8.51	8.55	-0.159403	0.424482	-1.26359	1.15813511916063e-05	-0.346255	0.0897208
Q9HXU9	PA3691	DUF4398 domain-containing protein	9.93	9.78	9.98	9.89	9.04	8.79	9.01	8.93	10.61	10.26	10.17	10.11	11.99	12.11	12.05	-0.950572	1.2161422822409e-06	0.394158	0.0021938	2.15367	2.70427197329125e-10
Q9I793	PA0039	Uncharacterized protein	13.12	12.91	12.91	12.85	12.6	12.79	12.79	12.85	12.13	12.16	12.21	12.25	11.95	11.94	11.97	-0.18722	0.0199299	-0.759599	9.96542202673664e-08	-0.990473	1.09929986007609e-08
Q9HX24	SltB1	Soluble lytic transglycosylase B	8.08	8.23	8.02	8.17	7.73	7.76	7.65	7.76	7.86	7.98	7.87	8.08	7.73	7.85	7.92	-0.395042	0.000107242	-0.176344	0.0239259	-0.287323	0.00144705
Q9HV90	PhuT	Heme-transport protein, PhuT	10.2	10.26	10.29	10.32	10.22	10.47	10.2	9.98	12.87	13.05	12.99	12.85	12.81	12.85	12.83	-0.0506742	0.615379	2.67273	1.63932852263191e-12	2.56392	8.21122465269905e-12
Q9HVN9	Ndh	NADH dehydrogenase	10.58	10.6	10.64	10.39	10.58	10.63	10.56	10.61	11.25	10.72	10.89	11.15	11.39	11.38	11.31	0.043935	0.717969	0.451746	0.000871286	0.81184	6.53707927998072e-06
Q9I5H5	PA0754	Uncharacterized protein	11.2	11.27	11.23	11.15	13.24	13.27	13.1	13.12	10.06	10.12	10.25	10.31	11.59	11.7	11.72	1.9691	3.8044115005452e-12	-1.02662	2.41157414477838e-09	0.456147	1.97698305347475e-05
Q9HVL6	RplU	50S ribosomal protein L21	14.93	14.92	14.88	14.87	14.95	14.9	14.89	14.86	14.69	14.96	14.87	14.65	14.62	14.65	14.6	-0.00181078	0.981112	-0.109485	0.113515	-0.277742	0.00104752
P37452	LexA	LexA repressor	12.62	12.59	12.61	12.63	12.65	12.67	12.63	12.66	12.09	12.06	12.1	12.09	12.17	12.23	12.2	0.0402147	0.261503	-0.527552	1.57062934551606e-09	-0.414879	4.11310873352981e-08
Q9I513	PurM	Phosphoribosylformylglycinamidine cyclo-ligase	11.93	11.95	11.92	11.82	11.74	11.72	11.62	11.77	11.55	11.78	11.83	11.59	11.5	11.65	11.71	-0.191809	0.0255203	-0.217239	0.0117138	-0.284085	0.00268921
P28810	MmsA	Methylmalonate-semialdehyde dehydrogenase [acylating]	12.82	12.87	12.82	12.87	12.36	12.37	12.35	12.29	12.34	12.38	12.33	12.35	12.13	12.18	12.3	-0.502553	1.25352009366962e-07	-0.494784	9.09514206797788e-08	-0.638085	1.10254884963894e-08
Q9HXE1	PA3865	Probable amino acid binding protein	10.91	11.02	10.82	10.96	10.54	10.82	10.49	10.77	10.22	10.55	10.34	10.39	10.18	10.44	10.38	-0.27186	0.0190175	-0.550429	0.000103298	-0.595273	6.95028082587099e-05
Q9HT45	PA5528	Tim44 domain-containing protein	10.76	10.71	10.73	10.78	10.59	10.54	10.54	10.46	10.99	10.64	10.62	10.91	11.47	11.32	11.33	-0.213312	0.0257512	0.0446272	0.629195	0.629044	7.56341960443054e-06
Q9I4B0	PA1228	Uncharacterized protein	7.05	7.2	7.14	7.07	7.99	7.81	7.62	7.88	7.07	7.02	7.13	6.76	6.08	5.77	5.46	0.710183	0.00017411	-0.117835	0.409591	-1.34524	3.90225836341463e-07
Q9I382	SelU	tRNA 2-selenouridine synthase	11.04	10.98	11.03	10.9	11.36	11.3	11.28	11.29	11.2	11.11	11.06	11.14	10.62	10.72	10.68	0.319687	2.54321156572498e-05	0.139503	0.011422	-0.314661	2.77799605607727e-05
Q9I0A3	PheS	Phenylalanine--tRNA ligase alpha subunit	12.55	12.57	12.5	12.56	12.9	12.9	12.89	12.93	12.78	12.73	12.65	12.72	12.39	12.49	12.44	0.360168	1.71103620835372e-06	0.175168	0.000847078	-0.107942	0.0239372
Q9I451	PA1293	Str_synth domain-containing protein	11.19	11.18	11.18	11.16	11.36	11.27	11.34	11.39	11.46	10.86	10.9	11.27	11.62	11.59	11.61	0.164493	0.187581	-0.0535492	0.674158	0.429288	0.00294512
Q9HVY3	RpsI	30S ribosomal protein S9	12.13	12.07	11.98	12.02	12.16	12.08	12.05	12.1	11.7	12.04	11.93	11.6	11.6	11.52	11.57	0.0472896	0.6328	-0.233253	0.0196111	-0.485706	0.000145505
Q9I631	PA0487	Probable molybdenum transport regulator	8.49	8.65	8.54	8.5	7.89	8.2	7.67	7.85	9.51	10.14	9.71	9.28	9.49	9.77	9.4	-0.644661	0.00319063	1.11492	2.74063208303488e-05	1.00905	9.52055719200304e-05
Q9I2E7	PA1957	AAA_28 domain-containing protein	8.49	8.38	8.41	8.44	8.75	8.53	8.85	8.62	8.12	8.22	8.23	8.31	7.53	7.54	7.8	0.257231	0.00996476	-0.211308	0.0247104	-0.806526	6.70966876862762e-07
O52762	KatA	Catalase	10.45	10.6	10.33	10.26	9.78	9.74	9.34	9.51	9.9	9.83	9.25	9.39	9.54	9.22	9.25	-0.818724	0.000346308	-0.817596	0.000256045	-1.07709	3.0159070078474e-05
Q9HZW0	AtuB	Putative dehydrogenase involved in catabolism of citronellol	6.74	6.75	6.88	6.92	6.96	6.95	6.99	6.6	7.18	7.05	7.03	6.71	6.45	6.7	6.48	0.0532149	0.691685	0.171361	0.176339	-0.279249	0.0401026
Q9I6K5	PA0285	Uncharacterized protein	9.18	9.1	9.1	9.22	9.44	9.27	9.33	9.42	9.61	9.17	9.1	9.48	10.13	9.96	10.02	0.213046	0.0695822	0.190008	0.0956273	0.884901	2.73209339801091e-06
P05695	OprP	Porin P	8.4	8.53	8.35	8.37	7.86	7.84	7.76	7.68	7.84	7.67	7.58	7.66	6.64	7.09	7.19	-0.628395	0.000111787	-0.726603	2.09349837415688e-05	-1.44407	3.00477592507418e-08
Q9I1H4	PA2301	tRNA_edit domain-containing protein	8.66	8.4	8.63	8.59	8.36	7.35	8.07	8.44	8.6	8.52	8.49	8.62	8.33	8.38	8.23	-0.514731	0.0224388	-0.013425	0.949954	-0.257702	0.229735
Q9I3K8	PA1504	Probable transcriptional regulator	7.11	7.49	7.41	7.36	7.55	7.76	7.4	7.49	7.39	7.37	7.35	7.08	6.66	6.93	6.82	0.210321	0.0877393	-0.0458515	0.713376	-0.537117	0.000459075
Q9HWE2	RplP	50S ribosomal protein L16	13.77	13.69	13.8	13.79	13.89	14.09	14.03	13.93	13.45	13.55	13.6	13.47	13.06	13.25	13.33	0.222598	0.00794754	-0.244908	0.00360923	-0.547835	5.15590114946568e-06
Q9HX48	RluE	Ribosomal large subunit pseudouridine synthase E	6.65	6.82	6.78	7	7.02	6.78	6.81	7.06	6.57	6.81	7	6.53	6	6.19	5.59	0.105592	0.520372	-0.0860174	0.599081	-0.884894	6.69861463361444e-05
G3XCU2	ArgR	HTH-type transcriptional regulator ArgR	6.19	5.72	5.76	5.91	4.44	5.19	4.62	5.1	5.54	6.17	5.93	5.04	5.55	5.03	5.95	-1.05699	0.00277081	-0.224911	0.461441	-0.384049	0.213945
Q9HUL3	RsgA	Small ribosomal subunit biogenesis GTPase RsgA	11.3	11.26	11.22	11.21	11.45	11.41	11.4	11.4	11.3	11.4	11.28	11.26	10.32	10.14	10.18	0.167761	0.00563915	0.0630429	0.235721	-1.03246	2.4472579780596e-10
Q9HXY1	Map	Methionine aminopeptidase	12.3	12.24	12.28	12.32	12.35	12.4	12.45	12.37	12.16	12.13	12.17	12.17	11.93	11.97	11.96	0.105657	0.0171047	-0.127244	0.00493322	-0.332259	1.78047867682767e-06
Q9HX05	PA4022	Probable aldehyde dehydrogenase	14.05	13.98	14.04	13.92	12.45	12.45	12.59	12.57	12.81	13.02	13.14	13.22	12.92	12.95	13.28	-1.48795	7.07098484482102e-09	-0.954255	5.27490040678612e-07	-0.956233	8.66718974578483e-07
Q9I1K7	PA2266	Probable cytochrome c	11.49	11.53	11.53	11.38	9.89	10.49	10.15	10.37	9.77	9.42	9.39	9.49	9.48	9.53	9.56	-1.25706	4.11389335012646e-07	-1.96504	1.94784913998822e-09	-1.95938	4.11936864100183e-09
Q9HYE7	PA3459	Probable glutamine amidotransferase	11.56	11.51	11.67	11.62	11.43	11.48	11.43	11.36	11.37	11.43	11.36	11.45	11.37	11.41	11.36	-0.162051	0.00488136	-0.188042	0.00140287	-0.207354	0.000887185
P20574	TrpD	Anthranilate phosphoribosyltransferase	6.31	6.43	6.35	6.5	6.72	6.54	6.69	6.59	6.8	6.72	6.42	6.96	6.56	6.25	6.29	0.233649	0.0624783	0.32532	0.011979	-0.0318597	0.80171
Q9X6W6	PyrR	Bifunctional protein PyrR	9.35	9.23	9.31	9.33	9.46	9.47	9.47	9.36	9.46	9.45	9.4	9.42	8.92	8.97	8.99	0.133227	0.0100566	0.12516	0.0122235	-0.345761	4.47006107744809e-06
Q9HX92	PA3921	Probable transcriptional regulator	10.92	10.9	10.88	10.91	10.45	10.53	10.51	10.37	9.84	9.56	9.78	9.88	10.37	10.44	10.36	-0.434549	3.44705011905722e-05	-1.13502	8.91158975552963e-10	-0.510126	7.1730313379025e-06
Q9HYK7	Fpr	Ferredoxin--NADP(+) reductase	11.42	11.45	11.44	11.47	11.53	11.41	11.51	11.57	11.46	12.09	11.92	11.54	11.42	11.45	11.58	0.0601857	0.661952	0.304047	0.0263209	0.037253	0.787346
Q9I384	PA1641	Uncharacterized protein	10.84	10.79	10.87	10.88	10.29	10.36	10.38	10.2	11.32	11.28	11.33	11.23	12.21	12.14	12.07	-0.536118	3.68854502118259e-07	0.442784	1.65040356175096e-06	1.29312	4.09393443607659e-11
Q9I106	DsbG	Thiol:disulfide interchange protein DsbG	10.12	10.14	10.02	9.95	9.52	9.58	9.54	9.57	9.77	10.3	10.12	9.53	10.34	10.31	10.29	-0.507247	0.00309559	-0.130729	0.376513	0.254718	0.0971482
Q9I587	FumC1	Fumarate hydratase class II 1	12.58	12.57	12.6	12.53	12.56	12.47	12.48	12.46	12.95	13.09	13.03	12.93	12.58	12.63	12.61	-0.0760608	0.130742	0.432495	5.23708873680903e-07	0.0389299	0.439153
Q9HZE0	GdhB	NAD-specific glutamate dehydrogenase	15.1	15.06	15.06	15.01	14.84	14.78	14.81	14.73	14.78	14.75	14.67	14.64	14.48	14.43	14.36	-0.267443	0.000139513	-0.349317	8.06183653024862e-06	-0.633147	2.87178431242493e-08
Q9HWG2	PchC	Pyochelin biosynthetic protein PchC	6.63	6.75	6.68	6.79	6.97	6.92	6.99	6.55	10.9	10.94	11.15	11.26	8.55	8.69	8.18	0.146176	0.317667	4.34794	6.94969892726036e-13	1.76036	2.67724511195323e-08
Q9I4H6	RrmA	rRNA methyltransferase	10.21	10.08	10.17	10.11	10.31	10.29	10.39	10.27	10.1	10.42	10.24	10.09	9.71	9.81	9.78	0.170351	0.0375929	0.0686054	0.3785	-0.375408	0.000238981
Q9HT57	PdxY	Pyridoxal kinase PdxY	10.04	10.22	10.19	10.04	9.83	9.56	9.84	9.8	10.21	11.03	10.89	10.16	10.53	10.54	10.71	-0.364543	0.0731731	0.448383	0.0285687	0.471297	0.027033
Q9X6P4	LpxA	Acyl-[acyl-carrier-protein]--UDP-N-acetylglucosamine O-acyltransferase	11.19	11.11	11.18	11.06	10.95	11.09	10.97	10.88	10.77	11.13	11.12	10.77	10.91	10.84	10.88	-0.164189	0.100474	-0.190558	0.0560333	-0.259377	0.0161345
Q9I0S8	PA2556	Probable transcriptional regulator	5.44	5.4	5.57	5.36	5.56	5.53	5.61	5.45	5.4	5.29	5.4	5.88	5.17	4.96	5.85	0.0932682	0.644874	0.0516243	0.79961	-0.115156	0.562114
Q9I5G7	LepB	Signal peptidase I	10.91	10.89	10.88	10.83	11.03	10.77	10.92	10.89	11.57	11.22	11.13	11.45	12.13	12.02	12.09	0.0239755	0.826631	0.467525	0.000226843	1.19964	3.3157608461147e-08
Q9I399	PA1623	Uncharacterized protein	11.96	11.98	11.99	11.99	12.02	11.93	11.94	11.99	12.19	12.36	12.3	12.12	11.64	11.68	11.63	-0.0112905	0.855925	0.265506	0.000220067	-0.330128	4.37351807069575e-05
Q9I4M3	PA1112	GSDH domain-containing protein	11.3	11.27	11.15	11.05	10.9	10.79	10.86	10.75	10.75	10.53	10.55	10.56	10.6	10.73	10.48	-0.366104	0.000651513	-0.593834	5.76715387303372e-06	-0.59032	8.99653757438126e-06
Q9I6D7	PA0356	HDOD domain-containing protein	9.51	9.62	9.57	9.68	9.59	9.61	9.58	9.7	9.53	9.27	9.33	9.34	9.16	9.2	9.27	0.0249883	0.736171	-0.227706	0.00329706	-0.38813	5.98289739834473e-05
Q9HUG1	PA5004	Probable glycosyl transferase	10.86	10.87	10.99	10.83	10.81	10.98	10.8	10.85	10.92	11.13	11.01	10.96	10.78	10.73	10.73	-0.029364	0.669749	0.115093	0.082509	-0.138399	0.0473258
Q9HX40	ThiE	Thiamine-phosphate synthase	8.67	8.8	8.71	8.83	8.79	9.06	8.95	9.07	8.76	8.58	8.55	8.78	8.09	8.36	8.28	0.214839	0.0306838	-0.0839875	0.370767	-0.510736	8.13972245399179e-05
Q9ZI86	Lnt	Apolipoprotein N-acyltransferase	7.91	7.92	7.76	7.75	8.32	8.24	8.15	8.25	8.84	7.9	8.06	8.59	9.07	8.91	8.72	0.400259	0.0489176	0.509906	0.0138914	1.06252	8.09654373985924e-05
Q9HWG4	PchF	Pyochelin synthase PchF	7.67	7.61	7.59	7.7	7.99	8.06	7.97	7.43	10.71	10.96	11.05	11.03	8.68	8.7	8.24	0.216086	0.188256	3.29184	4.7611431090358e-11	0.898243	7.01100223307772e-05
Q9I1M0	BkdB	Lipoamide acyltransferase component of branched-chain alpha-keto acid dehydrogenase complex	12.36	12.38	12.31	12.35	12.44	12.42	12.43	12.42	12.39	12.28	12.25	12.28	11.93	11.79	11.82	0.0759585	0.123688	-0.0514619	0.288718	-0.504482	1.48779603638695e-07
Q9I198	PA2381	Uncharacterized protein	6.49	6.12	6.55	6.25	6.06	6.59	6.14	6.42	6.18	5.03	5.35	6.1	5.6	5.79	5.71	-0.0501901	0.862843	-0.686288	0.0146381	-0.651102	0.0235287
Q9HVJ7	GdhA	Glutamate dehydrogenase	13.13	13.17	13.14	13.13	12.98	13.44	13.28	13.44	14.3	14.42	14.33	14.32	14.3	14.34	14.33	0.142677	0.138774	1.19789	1.00526587609872e-08	1.18	2.25405520930255e-08
Q9I5V4	PA0583	2-amino-4-hydroxy-6-hydroxymethyldihydropteridine pyrophosphokinase	10.74	10.67	10.77	10.95	10.9	10.92	10.97	11.02	10.71	10.74	10.76	10.82	10.18	10.33	10.34	0.172219	0.0233931	-0.0268035	0.716079	-0.500591	7.17686303557977e-06
Q01269	PheC	Cyclohexadienyl dehydratase	6.02	5.62	6.01	5.89	5.04	6.34	5.5	6.1	5.77	5.52	5.63	5.96	5.59	6	5.58	-0.141868	0.617995	-0.165747	0.55342	-0.160555	0.564849
Q9I2A1	PA2010	Probable transcriptional regulator	11.29	11.14	11.25	11.13	11.5	11.45	11.48	11.49	11.19	10.92	11.05	11.16	11.05	11.18	11.09	0.274729	0.00140781	-0.12351	0.0855714	-0.0963677	0.186995
Q9I454	PA1290	Probable transcriptional regulator	10.5	10.62	10.55	10.53	10.65	10.66	10.66	10.62	10.71	10.67	10.7	10.75	10.56	10.61	10.57	0.0994246	0.0257265	0.161459	0.00105369	0.0315878	0.456842
G3XD11	OprH	PhoP/Q and low Mg2+ inducible outer membrane protein H1	9.07	8.99	9.06	8.88	9.9	9.77	9.69	9.63	13.05	12.71	12.73	12.79	10.53	10.28	10.6	0.748704	8.45629938161627e-06	3.82031	1.30217593274452e-13	1.47097	7.63659706256233e-09
Q9I7C4	DnaN	Beta sliding clamp	12.87	13.07	12.85	12.83	12.72	12.63	12.56	12.63	12.78	13.15	13.09	12.69	12.77	12.78	12.87	-0.271174	0.0223923	0.0201023	0.862023	-0.103769	0.354904
Q9I7B5	PA0011	Probable 2-OH-lauroyltransferase	9.51	9.65	9.62	9.71	9.86	9.76	9.95	9.94	10.46	9.81	10.01	10.51	10.61	10.48	10.48	0.253615	0.100097	0.572551	0.00124796	0.89776	3.74977196148022e-05
Q9HU67	TypA	50S ribosomal subunit assembly factor BipA	13.9	13.9	13.87	13.87	14.19	14.14	14.12	14.19	13.86	13.87	13.88	13.94	13.62	13.7	13.73	0.27471	1.76685660287951e-05	0.00431252	0.924638	-0.198135	0.000323755
Q9I588	PA0853	Probable oxidoreductase	11.34	11.45	11.2	11.21	11.16	11.1	11.07	11.05	11.76	11.61	11.57	11.6	10.77	10.68	10.86	-0.208671	0.0113137	0.33488	0.000321931	-0.533298	6.41908223102189e-06
Q9HUM5	HisZ	ATP phosphoribosyltransferase regulatory subunit	11.47	11.48	11.49	11.35	11.62	11.66	11.59	11.65	11.26	11.72	11.57	11.19	11.16	11.22	11.35	0.178761	0.126986	-0.0163585	0.895233	-0.209866	0.0820211
Q9HW68	PA4333	Fumarate hydratase class I	13.77	13.8	13.82	13.8	13.95	14	13.95	13.99	12.88	12.97	12.96	13.01	12.73	12.76	13.01	0.176182	0.0131316	-0.838815	7.63740193447055e-09	-0.96324	3.41811214607719e-09
Q9HYP5	FlgM	Negative regulator of flagellin synthesis	12.4	12.44	12.49	12.51	12.51	12.45	12.53	12.5	12.38	12.26	12.27	12.36	12.17	12.16	12.15	0.0383709	0.425691	-0.14473	0.00544995	-0.299562	1.97698305347475e-05
G3XD46	FtsI	Peptidoglycan D,D-transpeptidase FtsI	9.2	9.21	9.11	9.17	9.3	9.16	9.21	9.41	9.23	8.7	8.94	9.16	9.69	9.52	9.8	0.0934846	0.448741	-0.168401	0.162213	0.495727	0.000900756
Q9HYG2	SsuD	Alkanesulfonate monooxygenase	10.89	10.87	10.95	10.88	10.54	10.62	10.48	10.58	11.05	11.17	11.19	11.1	10.61	10.73	10.85	-0.341782	8.60580289373733e-05	0.22806	0.00172164	-0.170554	0.0142264
Q9HU47	PA5137	PBPb domain-containing protein	10.05	10.12	9.96	10.06	9.76	9.79	9.87	9.88	9.19	9.26	9.31	9.32	9.32	9.36	9.34	-0.221798	0.000843292	-0.778497	2.13465252228598e-09	-0.70605	1.22054436136547e-08
Q9I4D7	PA1201	Probable transcriptional regulator	8.16	8.07	8.08	8.28	8.38	8.37	8.41	8.1	8.12	8.23	8.18	8.12	7.64	7.66	7.61	0.166377	0.045537	0.0131396	0.875833	-0.511108	1.74303906446553e-05
Q9HV12	PA4796	Uncharacterized protein	10.93	10.85	11.03	11.01	11.01	11.13	11.07	11.13	10.8	10.82	10.92	10.99	10.61	10.65	10.46	0.129235	0.0776242	-0.0751634	0.289701	-0.382901	9.13602646653223e-05
Q9I0D7	PA2705	Uncharacterized protein	9.88	9.9	9.88	9.8	10.6	10.74	10.32	10.54	10.25	10.66	10.55	10.29	10.53	10.58	10.6	0.684561	3.09524435039037e-05	0.573061	0.000110247	0.70189	2.34203450139979e-05
Q9HVG4	RsmC	Ribosomal RNA small subunit methyltransferase C	9.38	9.52	9.21	9.42	9.74	9.52	9.73	9.76	9.63	9.72	9.66	9.65	8.84	8.83	8.88	0.305109	0.00119338	0.282801	0.00161618	-0.534037	8.97480264234793e-06
Q9HYF3	PA3453	UPF0502 protein PA3453	12.07	12.12	12.23	12.14	12.12	12.07	12.01	12.11	12.23	12.88	12.71	12.33	12.53	12.58	12.63	-0.0599967	0.666061	0.399015	0.00613809	0.440673	0.00406526
Q9ZFK4	KdsA	2-dehydro-3-deoxyphosphooctonate aldolase	12.46	12.48	12.48	12.4	12.32	12.25	12.29	12.25	12.37	12.54	12.45	12.39	12.11	12.16	12.18	-0.17869	0.0022486	-0.0177926	0.72934	-0.306859	2.53693063738673e-05
Q9HZH8	MoeA2	Molybdopterin molybdenumtransferase	11.04	11.01	10.97	11.04	11.25	11.3	11.17	11.34	11.42	11.49	11.5	11.43	11.16	11.21	11.16	0.248784	0.000150957	0.447901	3.21502760766143e-07	0.161749	0.00423044
Q9I4Z2	QueC	7-cyano-7-deazaguanine synthase	10.38	10.52	10.68	10.51	10.04	10.14	9.89	10.07	10.26	11.01	10.86	10.19	10.65	10.68	10.75	-0.487095	0.0138311	0.0567888	0.764791	0.170939	0.351867
Q9I0N3	TusD	Sulfurtransferase TusD homolog	9.83	9.69	9.83	9.65	9.68	9.6	9.77	9.63	9.73	9.83	9.85	9.77	9.51	9.54	9.53	-0.0818784	0.189066	0.0451317	0.467474	-0.221362	0.00235599
Q9I0A5	PA2737	HTH merR-type domain-containing protein	9.56	9.7	9.65	9.78	9.74	9.9	9.85	9.93	9.59	9.85	9.67	9.28	9.55	9.44	9.42	0.181924	0.116751	-0.0754494	0.51549	-0.203899	0.0872627
P55218	MetZ	O-succinylhomoserine sulfhydrylase	12.22	12.22	12.22	12.27	12.38	12.36	12.31	12.33	12.17	12.41	12.32	12.25	12.1	12.07	12.08	0.11516	0.0431263	0.0573903	0.289446	-0.149677	0.012823
Q9HTR6	GlnK	Nitrogen regulatory protein P-II 2	12.25	12.02	12.01	11.95	12.46	12.42	12.39	12.43	12.31	12.24	12.35	12.36	12.15	12.15	12.09	0.365198	9.16982558082816e-05	0.257832	0.00121005	0.0726658	0.292434
Q9I6L3	PA0277	Peptidase_M48 domain-containing protein	9.09	8.98	8.98	9.18	9.61	9.63	9.76	9.68	9.25	9.32	9.48	9.68	9.55	9.63	9.72	0.610734	2.85906671533471e-05	0.374234	0.00130716	0.573153	4.92617204140527e-05
Q9I543	PA0914	Uncharacterized protein	6.31	6.65	6.28	6.29	6.06	6.54	6.21	6.29	6.47	6.6	6.21	6.57	6.14	6.26	6.59	-0.108637	0.495342	0.0803948	0.613691	-0.053109	0.741065
Q9HZC4	PA3084	Uncharacterized protein	10.61	10.61	10.52	10.63	10.68	10.81	10.71	10.79	10.6	10.67	10.78	10.59	10.25	10.15	10.13	0.153254	0.0211273	0.0675737	0.272692	-0.414379	1.15737162342337e-05
Q9I4A4	PA1234	Uncharacterized protein	10.45	10.4	10.47	10.61	10.67	10.68	10.62	10.69	10.54	10.67	10.67	10.58	10.2	10.25	10.24	0.183976	0.00554343	0.13408	0.0274163	-0.24848	0.000680314
Q9I6D4	PA0360	Uncharacterized protein	8.15	7.84	7.81	7.95	8.4	8.54	8.3	8.38	8.1	7.78	7.83	8.17	8.01	7.92	7.85	0.465997	0.00103084	0.0316446	0.794591	-0.00818087	0.946387
Q9HWC1	CoaX	Type III pantothenate kinase	10.15	10.11	10.14	10.18	10.15	10.24	10.17	10.22	10.4	10.51	10.49	10.54	10.01	10.06	10.15	0.0530819	0.295087	0.34226	6.55262850950129e-06	-0.0672397	0.189051
Q9I755	TssM1	Type VI secretion system component TssM1	10.14	10.12	10.1	10.15	10.83	10.75	10.84	10.77	10.79	10.29	10.39	10.66	11.19	11.09	11.02	0.66995	1.9356543423524e-05	0.405832	0.00103268	0.970596	4.81284925819326e-07
Q9HXU6	PA3694	Uncharacterized protein	10.29	10.4	10.44	10.23	10.16	10.13	10.08	10.13	11.03	11.25	11.02	10.97	11.88	11.77	11.85	-0.215677	0.00955191	0.728562	1.66783783616592e-07	1.49383	1.79480784535905e-10
Q9HU66	ThiI	tRNA sulfurtransferase	11.99	11.96	11.99	11.94	12.18	12.17	12.1	12.13	12.03	12.05	11.97	11.96	11.58	11.5	11.48	0.174762	0.00112451	0.0336549	0.446529	-0.446049	1.89686695234072e-07
Q9I4W3	DapA	4-hydroxy-tetrahydrodipicolinate synthase	13.24	13.21	13.23	13.25	13.39	13.34	13.37	13.41	13.18	13.35	13.34	13.27	12.95	13.02	13.04	0.146175	0.00834516	0.0532219	0.28313	-0.229609	0.000347728
Q9HVT7	GatB	Aspartyl/glutamyl-tRNA(Asn/Gln) amidotransferase subunit B	13.88	13.97	13.85	13.95	14.11	14.24	14.12	14.2	13.87	13.98	13.87	14.05	13.64	13.82	13.84	0.255177	0.00170977	0.0318194	0.65095	-0.145381	0.0447522
Q9HZ63	UbiG	Ubiquinone biosynthesis O-methyltransferase	10.65	10.65	10.75	10.53	10.9	10.86	10.86	10.9	10.75	10.41	10.57	10.68	10.72	10.55	10.66	0.235654	0.00987673	-0.0409032	0.630139	0.00171649	0.986309
Q9I1C6	PA2352	Probable glycerophosphoryl diester phosphodiesterase	11.65	11.65	11.58	11.71	11.68	11.9	11.9	11.89	10.63	10.83	11.02	10.95	10.84	10.82	11.08	0.193997	0.0658377	-0.791459	1.74524284081765e-06	-0.734575	5.77810818980884e-06
Q9HWX0	PA4058	Uncharacterized protein	8.66	8.57	8.8	8.8	9.28	8.98	9.17	8.98	9.55	9.27	9.25	9.5	9.8	9.84	9.89	0.395687	0.00153582	0.686691	9.38668895915507e-06	1.13875	8.5478404990351e-08
Q9HVC5	Prs	Ribose-phosphate pyrophosphokinase	13.47	13.45	13.55	13.49	13.5	13.51	13.4	13.46	13.34	13.56	13.47	13.34	13.21	13.14	13.1	-0.0220831	0.738197	-0.060446	0.323536	-0.338121	7.29937046212345e-05
Q9HVT3	PA4488	Uncharacterized protein	8.73	8.63	8.75	8.68	9.06	9.34	9.1	9.34	7.98	7.87	8.18	8.39	7.91	7.88	7.75	0.511767	0.000702365	-0.593743	0.000149482	-0.851695	7.26022751157325e-06
Q9HU13	PA5176	Nudix hydrolase domain-containing protein	11.94	11.9	11.83	11.82	12.13	12.1	12.09	12.15	11.93	11.97	12.01	12.02	11.63	11.69	11.66	0.24188	9.21435140276298e-05	0.107628	0.0224202	-0.216389	0.000246321
Q9HV99	PA4697	DUF4124 domain-containing protein	11.59	11.53	11.44	11.35	11.23	11.32	11.36	11.29	10.94	11.2	11.05	10.79	10.99	11.1	11.03	-0.177293	0.0649264	-0.48202	9.12322886126762e-05	-0.436334	0.00029751
Q9HXL6	PA3779	Uncharacterized protein	12.24	12.26	12.22	12.26	11.86	11.91	11.95	12.01	11.67	11.64	11.58	11.78	11.71	11.82	11.71	-0.311675	7.85167916283109e-05	-0.577312	1.03202816453475e-07	-0.496475	8.6903859710975e-07
Q9I1T9	PA2176	Uncharacterized protein	7.3	7.25	7.27	6.96	6.44	6.08	6.71	6.73	7.66	6.92	7.01	7.4	7.11	7.45	7.13	-0.70355	0.00339514	0.0547165	0.800624	0.0350066	0.871851
Q9HZZ4	OhrR	OhrR	10.11	10.1	10.16	10.1	9.95	9.91	9.91	9.81	9.48	9.59	9.62	9.42	9.51	9.58	9.55	-0.225007	0.00129848	-0.592424	9.37781377374959e-08	-0.574178	2.33436032990816e-07
Q9HYB8	RnfC	Ion-translocating oxidoreductase complex subunit C	9.68	9.61	9.64	9.64	9.99	9.67	9.84	9.84	10.02	9.71	9.66	9.93	10.08	10.1	10.13	0.192284	0.0490569	0.188003	0.0492421	0.458501	0.000211885
Q9I1F5	PA2323	Probable glyceraldehyde-3-phosphate dehydrogenase	14.17	14.11	14.09	14.09	10.24	9.82	10.89	10.97	10.85	10.88	10.89	10.82	10.55	10.57	10.52	-3.6334	9.8336142997908e-10	-3.25243	1.99401185054421e-09	-3.56614	1.54142669542558e-09
G3XCV6	CmpX	Small-conductance mechanosensitive channel	9.33	9.41	9.36	9.33	8.89	8.96	8.91	8.72	9.01	9.03	9.06	8.82	10.27	10.21	10.33	-0.483976	1.19231306370543e-05	-0.375053	8.77457704267703e-05	0.914187	1.77006044252344e-08
Q9I3I5	ZipA	Cell division protein ZipA	11.48	11.48	11.44	11.5	11.63	11.59	11.67	11.62	12.03	11.79	11.72	12.01	12.39	12.29	12.26	0.152959	0.0511743	0.409012	6.13947264679375e-05	0.835804	7.39790457561575e-08
Q9I3F9	PA1558	Uncharacterized protein	8.99	8.86	8.95	9.04	9.55	9.68	9.62	9.44	8.7	8.7	8.71	8.96	8.32	8.48	8.28	0.611577	8.49686899755763e-06	-0.189829	0.0350761	-0.595563	1.00754556518829e-05
Q9HU36	PA5148	Probable Fe(2+)-trafficking protein	11.97	12.02	12.88	12.15	12.52	12.11	12.06	12.12	12.13	12.21	12.2	12.07	11.95	11.94	12	-0.0541333	0.797918	-0.103137	0.604685	-0.293232	0.142656
Q51404	FumC2	Fumarate hydratase class II 2	7.19	7.49	7.55	7.6	7.82	7.67	7.5	7.61	11.94	12.43	12.32	11.85	11.9	11.99	11.75	0.189644	0.229779	4.67578	6.94969892726036e-13	4.42268	4.0443763581077e-12
Q9I4G6	PA1171	Probable transglycolase	13.23	13.23	13.08	13.04	13.33	13.36	13.36	13.46	12.55	12.61	12.61	12.57	12.36	12.55	12.51	0.236656	0.00224315	-0.558611	6.77929690242886e-07	-0.669278	1.78803369497114e-07
Q9HXZ4	PyrG	CTP synthase	13.67	13.63	13.64	13.68	13.65	13.59	13.64	13.62	13.5	13.52	13.52	13.56	13.3	13.37	13.34	-0.0320239	0.416095	-0.131867	0.00264146	-0.320191	1.45742678983356e-06
P38098	CarA	Carbamoyl-phosphate synthase small chain	11.31	11.27	11.22	11.19	11.48	11.48	11.45	11.51	11.28	11.4	11.32	11.4	11.08	11.16	11.15	0.231532	0.000266062	0.10313	0.0390296	-0.118753	0.0244955
P57668	Tpx	Thiol peroxidase	12.24	12.22	12.17	12.29	12.82	12.66	12.69	12.76	12.77	12.69	12.72	12.77	12.42	12.46	12.43	0.501479	2.27843104019235e-07	0.507902	1.20575283721367e-07	0.205242	0.000988037
Q9I641	PA0477	Probable transcriptional regulator	9.04	9.17	9.24	9.18	8.89	8.79	8.96	8.95	8.96	9.49	9.29	8.82	9.21	9.06	9.2	-0.259181	0.0684019	-0.0185274	0.90042	0.0041762	0.978336
Q51368	TonB	Protein TonB	7.17	7.45	7.33	7.3	7.78	7.36	7.79	7.79	10.03	9.86	9.87	9.93	10.83	10.85	10.83	0.371753	0.0031086	2.61335	6.28647114307408e-12	3.5255	1.10895454104787e-12
G3XD27	PA5055	GBBH-like_N domain-containing protein	11.95	11.92	11.82	11.99	12.03	11.97	11.97	12.02	11.81	11.67	11.63	11.75	11.52	11.53	11.43	0.0763075	0.190847	-0.206856	0.00182446	-0.42733	4.33579901275177e-06
P51691	AtsA	Arylsulfatase	8.28	8.16	8.32	8.5	7.69	7.74	7.82	7.9	8.17	7.9	8.04	8.25	7.8	7.76	7.96	-0.526184	0.00014891	-0.226716	0.0334654	-0.473065	0.000377785
Q9I537	PA0920	Phosphatidylglycerol lysyltransferase	6.6	6.51	6.81	6.42	6.86	6.43	6.45	6.43	7.51	7.13	7.08	7.55	7.48	7.22	7.14	-0.042767	0.806843	0.73388	0.000268387	0.693486	0.000590547
Q9I0C4	PA2718	Probable transcriptional regulator	7.12	7.04	7.1	7.12	6.98	6.95	6.78	6.82	6.59	6.35	6.19	6.3	6.3	6.33	6.25	-0.209636	0.0249195	-0.735182	7.71787873641999e-07	-0.799477	5.50228383311971e-07
Q9I6P6	QuiC1	3-dehydroshikimate dehydratase	7.15	6.85	6.72	6.78	6.21	7.01	6.91	6.72	6.28	6.16	5.92	6.22	6.39	6.03	6.25	-0.162686	0.391319	-0.730189	0.000963701	-0.653209	0.00285504
Q9HV49	FolP	Dihydropteroate synthase	11.2	11.19	11.31	11.16	10.97	11.14	11.06	11.05	11.08	11.54	11.45	11.14	11.08	11.18	11.11	-0.158344	0.139287	0.0895474	0.398135	-0.0905337	0.395697
Q9I2Q0	Tsi1	Immune protein Tsi1	8.12	8.32	8.07	7.99	8.41	8.52	8.34	8.7	7.98	8.08	7.91	7.89	7.91	7.95	7.93	0.369544	0.00159313	-0.158587	0.105	-0.193736	0.0599671
Q51547	PhoU	Phosphate-specific transport system accessory protein PhoU homolog	12.43	12.41	12.38	12.38	12.1	12.28	12.09	12.14	12.21	11.92	11.94	12.2	12.06	12.12	12.11	-0.247531	0.00637778	-0.334455	0.00060045	-0.304817	0.0016395
Q9HUB8	UbiB	Probable protein kinase UbiB	9.56	9.65	9.72	9.64	9.62	9.75	9.82	9.68	10	9.48	9.55	9.87	10.48	10.22	10.28	0.0758715	0.550809	0.0853458	0.493032	0.684401	6.63315658526986e-05
Q9HVJ4	PA4592	Probable outer membrane protein	9.31	9.38	9.38	9.3	8.77	8.66	8.69	8.61	9.19	9.73	9.58	9.14	9.43	9.36	9.39	-0.656978	0.000114662	0.0665597	0.604587	0.0509586	0.693842
Q9HZY5	GreB	Transcription elongation factor GreB	10.84	10.93	10.82	10.75	10.75	10.78	10.67	10.72	10.7	10.88	10.7	10.64	10.71	10.69	10.61	-0.108316	0.102183	-0.108386	0.0967508	-0.169157	0.0176252
Q9HZY7	PA2857	Probable ATP-binding component of ABC transporter	9.18	9.13	9.33	9.2	9.47	9.29	9.22	9.28	9.78	9.66	9.44	9.74	10.37	10.41	10.27	0.10492	0.25527	0.442206	0.00016181	1.14113	2.06689737875742e-08
P24735	AmpC	Beta-lactamase	12.32	12.27	12.29	12.22	12.13	12.17	12.13	12.11	11.72	11.92	11.83	11.65	11.65	11.66	11.69	-0.1407	0.0296602	-0.496729	1.05210946878191e-06	-0.608559	2.22470113713671e-07
P42512	FptA	Fe(3+)-pyochelin receptor	8.93	9.03	9.06	9.01	9.08	8.88	9.07	9.04	11.18	10.92	11.1	11.19	10.28	10.32	10.19	0.0131326	0.876785	2.09328	1.92931385273771e-12	1.26015	1.24313546816975e-09
Q9HTV3	UbiD	3-octaprenyl-4-hydroxybenzoate carboxy-lyase	8.1	8.11	7.91	7.9	7.98	8.16	8.03	7.98	8.17	8.15	8.21	8.21	7.57	7.28	7.51	0.0338924	0.700848	0.180973	0.0352849	-0.552674	1.31416602111599e-05
G3XDA7	FtsQ	Cell division protein FtsQ	9.31	9.42	9.41	9.5	9.68	9.65	9.76	9.76	9.83	9.45	9.46	9.87	10.28	10.29	10.33	0.30298	0.00936208	0.24493	0.0253204	0.887496	1.20298894059408e-06
Q9HTM0	SpoT	Guanosine-3',5'-bis(diphosphate) 3'-diphosphatase	12.95	12.93	12.86	12.82	13.04	12.98	12.98	12.91	12.9	12.9	12.83	12.82	12.41	12.34	12.34	0.0847966	0.102576	-0.0275886	0.599115	-0.529516	1.48779603638695e-07
P24474	NirS	Nitrite reductase	14.31	14.32	14.27	14.3	14.31	14.33	14.33	14.33	14.1	14.21	14.17	14.05	13.98	14.09	14.04	0.0236107	0.629158	-0.167424	0.00193736	-0.26784	5.38524974831788e-05
Q9HY11	PA3615	AMP nucleosidase	10.72	10.72	10.65	10.71	11.13	11.03	11.04	11.07	10.89	10.84	10.75	10.86	10.41	10.5	10.49	0.367549	4.22569940091222e-06	0.134304	0.0107491	-0.235583	0.000246222
Q9HZ14	PA3226	Probable hydrolase	11.32	11.25	11.37	11.24	11.5	11.61	11.5	11.4	11.1	10.93	11.07	11.2	10.91	10.89	10.82	0.211267	0.00809561	-0.218365	0.00556866	-0.418995	4.1913438960559e-05
Q9I0M5	PA2613	Replication-associated recombination protein A	11.42	11.4	11.46	11.43	11.27	11.37	11.24	11.18	11.3	11.64	11.5	11.3	11.25	11.19	11.29	-0.161954	0.0620123	0.00620003	0.942666	-0.184236	0.0392981
Q9HZI0	PA3026	FAD-binding PCMH-type domain-containing protein	10.3	10.23	10.24	10.29	10.01	10.08	10	9.82	9.78	9.69	9.75	9.76	9.38	9.33	9.35	-0.286766	0.00021464	-0.518705	4.67095580433261e-07	-0.910112	2.16859830423029e-09
Q9I088	Eco	Ecotin	12.82	12.83	12.75	12.72	12.94	12.92	12.94	12.96	12.73	12.75	12.72	12.68	12.61	12.67	12.57	0.162681	0.00219417	-0.0564886	0.206116	-0.162715	0.00227494
Q9HZ00	PA3240	Putative quercetin 2,3-dioxygenase PA3240	9.76	9.71	9.74	9.95	10.22	10.04	10.1	10.14	9.57	9.42	9.52	9.75	9.32	9.19	9.33	0.332544	0.0014572	-0.223408	0.0152386	-0.508365	4.23847817411618e-05
Q9HT47	PA5526	Uncharacterized protein	7.45	7.42	7.17	7.52	7.25	7.01	7.19	7.22	8.32	7.98	8.31	8.42	8.92	8.73	8.84	-0.226251	0.0614874	0.864741	2.8764006910692e-06	1.43248	2.57640993657343e-08
Q9HX51	PA3965	Probable transcriptional regulator	11.4	11.45	11.57	11.42	10.84	10.89	10.69	10.75	10.43	10.84	11	10.52	11.23	11.38	11.27	-0.667987	9.12467290736015e-05	-0.764638	1.84603782120963e-05	-0.167086	0.188139
Q00512	XcpR	Type II secretion system protein E	9.74	9.68	9.76	9.57	9.79	9.98	9.95	9.84	10.34	9.96	9.92	10.32	10.38	10.37	10.26	0.200171	0.0784852	0.44516	0.000766035	0.651562	3.98031533689533e-05
Q9I508	PA0950	Arsenate reductase	11.77	11.81	11.71	11.71	11.76	11.77	11.76	11.73	11.37	11.21	11.21	11.09	11.22	11.26	11.11	0.00697682	0.9244	-0.530123	1.26899486018575e-06	-0.553137	1.33989422323837e-06
Q9HZV8	AtuD	Putative citronellyl-CoA dehydrogenase involved in catabolism of citronellol	9.5	9.59	9.5	9.64	9.6	9.65	9.56	9.56	9.81	9.98	9.84	9.58	9.71	9.78	9.66	0.0356428	0.679561	0.246506	0.00634999	0.158645	0.0668774
Q9HXY0	PA3659	Probable aminotransferase	10.97	11.02	10.96	10.96	11.18	11.09	11.21	11.18	10.95	10.95	10.88	10.89	10.87	10.92	10.94	0.189915	0.000624026	-0.0567446	0.195894	-0.066125	0.146476
Q9HVX8	PA4437	Uncharacterized protein	9.08	9.13	8.95	8.99	8.09	8.28	8.23	8.4	7.79	7.65	7.61	7.78	8.35	8.33	8.37	-0.789262	1.95229920855025e-07	-1.33217	3.78020443571859e-10	-0.692331	7.95800460274961e-07
Q9HWD9	RpsS	30S ribosomal protein S19	13.18	13.23	13.09	13.13	13.45	13.3	13.36	13.31	12.17	12.77	12.59	12.1	13.2	13.08	13.18	0.196804	0.169339	-0.747582	7.76602755270452e-05	-0.000579199	0.997181
Q9HXC4	PA3889	Glycine-betaine-binding protein	8.26	8.26	8.28	8.01	7.81	7.83	7.81	7.99	8.4	8.32	8.28	8.2	8.19	8.22	8.04	-0.344946	0.000861934	0.0963785	0.247942	-0.0541333	0.526953
Q9HUU7	PitA	L-methionine sulfoximine/L-methionine sulfone acetyltransferase	8.82	8.89	8.95	9.09	9.25	8.66	9.09	9.2	9.21	9.22	9.28	9.2	8.73	8.86	8.84	0.112723	0.370942	0.289662	0.0248416	-0.127876	0.309068
Q9I5T7	PA0601	Probable two-component response regulator	11.17	11.11	11.11	11.05	10.9	10.84	10.74	10.87	10.47	10.04	10.06	10.26	10.65	10.68	10.59	-0.273514	0.00909519	-0.903399	1.93024075177713e-07	-0.472155	0.000173687
Q9HV37	LldD	L-lactate dehydrogenase	7.8	7.75	7.71	7.67	7.54	7.32	7.2	7.46	8.17	7.89	7.81	8.23	8.39	8.26	8.23	-0.350492	0.00626124	0.296118	0.0143256	0.564876	0.000186486
Q9I3N7	CcmA	Cytochrome c biogenesis ATP-binding export protein CcmA	8.18	8.05	8.04	8.19	8.49	8.5	8.46	8.43	8.65	8.23	8.08	8.54	9.09	9.28	9.13	0.353704	0.00911573	0.257114	0.0398717	1.04588	1.04707129092223e-06
Q9I747	Hcp1	Protein hcp1	11.45	11.4	11.38	11.34	11.82	11.75	11.77	11.8	11.57	11.62	11.62	11.54	11.23	11.27	11.21	0.39208	6.26897846584967e-07	0.194628	0.000331576	-0.160396	0.00201817
Q9I0J9	NuoC	NADH-quinone oxidoreductase subunit C/D	13.11	13.12	13.1	13.06	13.16	13.07	13.08	13.08	13.27	12.96	12.91	13.14	13.64	13.52	13.58	0.00425431	0.961438	-0.0274283	0.740026	0.483084	2.99255751291137e-05
Q9HTL8	PA5340	Uncharacterized protein	10.87	10.97	10.94	11.12	11.02	10.96	11.13	10.94	11.24	11.06	11.23	11.39	12.1	12.16	12.21	0.0422437	0.6328	0.258632	0.00568271	1.18228	6.69869219767199e-09
Q9HZM5	KdsB	3-deoxy-manno-octulosonate cytidylyltransferase	11.44	11.5	11.54	11.47	11.09	11.14	11.17	11.14	11.2	11.96	11.79	11.17	11.65	11.66	11.72	-0.349822	0.0464382	0.0448975	0.79916	0.192345	0.261933
Q9HXK5	LeuA	2-isopropylmalate synthase	13.59	13.63	13.6	13.58	13.94	13.89	13.9	13.9	13.67	13.84	13.75	13.71	13.56	13.58	13.56	0.303723	1.11254775790452e-05	0.143101	0.00407641	-0.0331838	0.465282
Q9I5E5	PA0793	Uncharacterized protein	10.93	11.06	10.94	11.01	11.34	11.3	11.27	11.31	10.94	11.08	11.08	10.95	10.87	10.89	10.95	0.318107	4.42896945830596e-05	0.0266426	0.633901	-0.0831222	0.138518
Q9I440	PA1304	Probable oligopeptidase	12.24	12.26	12.19	12.2	12.26	12.27	12.24	12.24	12.37	12.5	12.55	12.42	12.14	12.2	12.17	0.028062	0.578237	0.238397	0.000156094	-0.0523992	0.29154
Q9HUM2	HflK	Protein HflK	12.36	12.36	12.32	12.25	12.5	12.35	12.45	12.37	13	12.54	12.5	12.8	13.33	13.08	13.01	0.0939847	0.436252	0.388262	0.00351026	0.816834	8.99653757438126e-06
Q9I2Y2	ThrH	Phosphoserine phosphatase ThrH	12.85	12.91	12.91	12.89	12.76	12.83	12.78	12.8	12.87	13.55	13.43	12.94	13.19	13.19	13.3	-0.0943828	0.525213	0.308902	0.0366794	0.339525	0.0285259
Q9I3T4	PA1410	Probable periplasmic spermidine/putrescine-binding protein	10.09	10.14	10.11	10.13	10.15	10.15	10.37	10.19	9.96	9.68	9.59	10	9.58	9.67	9.61	0.0979755	0.331157	-0.309166	0.00488857	-0.497046	0.00017263
Q9HYF6	PA3450	Alkyl hydroperoxide reductase C	11.93	11.89	11.93	11.94	11.72	11.76	11.77	11.93	11.94	11.84	11.94	11.95	11.53	11.57	11.62	-0.125604	0.0343563	-0.00545471	0.927694	-0.349863	2.365989450739e-05
Q9HV02	SelB	Selenocysteine-specific elongation factor	8.87	8.98	8.76	8.9	8.95	9.02	9.02	9.06	9.09	8.86	8.94	9.2	8.53	8.49	8.57	0.136853	0.0969607	0.143802	0.0779541	-0.34497	0.00065501
P35818	XcpQ	Secretin XcpQ	10.19	10.14	10.15	10.01	10.05	10.13	10	10.18	10.28	10.19	10.14	10.16	10.67	10.56	10.52	-0.0341437	0.616053	0.0718576	0.269856	0.464607	6.60775536339379e-06
Q9HT99	PA5471	Uncharacterized protein	10.23	10.15	10.01	9.79	10.56	10.58	10.61	10.55	10.28	9.82	9.88	10.4	10.02	9.97	9.92	0.527118	0.00193142	0.0489772	0.741813	-0.0781547	0.593039
Q59641	PpiA	Peptidyl-prolyl cis-trans isomerase A	12.74	12.69	12.69	12.72	12.62	12.8	12.74	12.71	12.3	12.23	12.31	12.35	12.01	12.12	12.07	0.00397392	0.946044	-0.415106	1.31998830066785e-06	-0.639927	2.54706250352581e-08
Q9HTM6	PA5329	4HBT domain-containing protein	8.71	8.54	8.65	8.61	8.29	8.22	8.43	8.24	8.55	8.54	8.64	8.53	8.35	8.4	8.26	-0.331962	0.000151718	-0.060657	0.354447	-0.288996	0.000500348
Q9HVZ7	MurF	UDP-N-acetylmuramoyl-tripeptide--D-alanyl-D-alanine ligase	11.68	11.64	11.65	11.74	11.51	11.6	11.54	11.64	11.5	11.58	11.58	11.55	11.15	11.24	11.14	-0.104991	0.0431263	-0.125943	0.0160968	-0.501474	1.89686695234072e-07
Q9I4Z5	PA0968	4HBT domain-containing protein	9.88	9.85	9.89	9.77	9.81	9.7	9.69	9.67	9.72	9.79	9.59	9.61	9.44	9.47	9.38	-0.130575	0.045909	-0.171204	0.010907	-0.416211	1.25710196597215e-05
Q9HW28	PA4374	Probable Resistance-Nodulation-Cell Division (RND) efflux membrane fusion protein	12.04	12.01	11.97	11.93	12.45	12.2	12.36	12.32	12.67	12.34	12.37	12.57	12.93	12.77	12.83	0.342926	0.0014528	0.49989	4.64347712357735e-05	0.854404	3.5218227368143e-07
Q9HX67	PA3949	Uncharacterized protein	9.21	9.22	9.2	9.19	9.32	9.33	9.29	9.34	9.43	9.33	9.39	9.27	8.53	8.8	8.84	0.115199	0.107328	0.148847	0.0390458	-0.483522	9.15119428643894e-06
Q9HZJ9	PsrA	Transcriptional regulator PsrA	9.89	9.92	9.81	9.87	9.78	9.8	9.52	9.55	10.63	10.77	10.55	10.49	10.59	10.48	10.64	-0.210451	0.02674	0.740605	8.68144755004588e-07	0.700407	2.49737976748695e-06
Q9HY56	FruK	Phosphofructokinase	8.64	8.47	8.47	8.37	8.49	8.63	8.63	8.68	7.87	7.8	8.03	7.99	7.67	7.86	8.23	0.118522	0.332358	-0.566315	0.000213501	-0.565982	0.00029751
Q9HW12	PA4394	Small-conductance mechanosensitive channel	10.02	10.03	10.11	10.03	10.18	10.28	10.3	10.18	10.7	10.55	10.51	10.51	10.87	10.77	10.79	0.188461	0.00562254	0.518559	5.7713636974491e-07	0.762031	1.83532052184363e-08
Q9HZ66	SerC	Phosphoserine aminotransferase	13.2	13.1	13.14	13.13	13.36	13.23	13.32	13.3	13.12	13.19	13.16	13.1	12.85	12.88	12.85	0.158969	0.00316135	-0.00171032	0.96966	-0.285081	2.67981079073782e-05
Q9HWD2	FusA	Elongation factor G 1	16.35	16.34	16.31	16.33	16.49	16.49	16.49	16.47	16.41	16.48	16.42	16.43	16.2	16.26	16.27	0.154885	0.000729034	0.102871	0.00957247	-0.0868387	0.0285228
P11436	AmiE	Aliphatic amidase	10.7	10.79	10.8	10.75	10.19	10.26	10.26	10.13	9.92	9.93	9.9	9.83	10.08	10.11	10.12	-0.551529	5.75489846876453e-08	-0.865661	2.54393086850647e-10	-0.656621	1.05877369672625e-08
Q9I584	BolA	Morphogene protein BolA	10.71	10.69	10.81	10.78	10.75	10.79	10.7	10.77	10.79	10.75	10.81	10.81	10.16	10.2	10.13	0.00668628	0.891056	0.0438663	0.324036	-0.581211	1.32520637375263e-08
Q9I6M1	PA0269	CMD domain-containing protein	10.45	10.39	10.39	10.51	10.28	10.24	10.21	10.18	10.47	10.47	10.37	10.36	10.09	10.2	10.14	-0.210078	0.00106123	-0.0206265	0.704611	-0.296568	5.84003791675945e-05
Q9HUC1	PA5062	Uncharacterized protein	11.65	11.47	11.61	11.36	11.56	11.75	11.46	11.74	10.08	9.98	10.18	10.04	11.26	11.46	11.24	0.107099	0.28674	-1.45263	1.92502783151984e-09	-0.205452	0.0504945
Q9I6M3	PA0267	Uncharacterized protein	6.31	5.79	6.04	6.44	6.2	6.25	5.85	6.24	6.16	5.57	5.58	5.7	5.98	6.02	6.22	-0.0123022	0.953006	-0.394966	0.0378954	-0.0755679	0.693521
Q9HXJ8	Der	GTPase Der	12.84	12.87	12.82	12.82	12.71	12.71	12.68	12.68	12.78	12.96	12.89	12.67	12.32	12.16	12.22	-0.146971	0.0372151	-0.0142853	0.838217	-0.606586	5.96078876062697e-07
Q9HXJ3	PA3804	HTH cro/C1-type domain-containing protein	10.97	11.04	11.07	10.97	10.9	10.81	10.66	10.89	11.53	11.4	11.29	11.41	11.95	11.85	11.86	-0.198278	0.0123017	0.39318	5.89344479180943e-05	0.870304	3.08601694305917e-08
Q9I5G0	Icp	Inhibitor of cysteine peptidase	6.31	6.4	6.52	6.9	6.51	6.74	6.73	6.43	7.35	6.87	7.15	7.17	8.08	7.86	7.82	0.0738299	0.64957	0.602709	0.00104299	1.38761	7.0529695498266e-07
Q9I6M4	DavT	5-aminovalerate aminotransferase DavT	12.99	12.96	12.94	12.91	13.25	13.21	13.25	13.21	13.28	13.22	13.21	13.23	12.89	12.95	12.94	0.278739	6.10794645089304e-06	0.283376	3.14037455084835e-06	-0.0250775	0.524468
Q9HXQ9	PA3733	Uncharacterized protein	11.04	11.05	11.11	11.09	10.96	10.85	10.85	10.86	11.01	11.3	11.17	10.93	10.97	11.04	11.01	-0.189284	0.0249774	0.0294684	0.719341	-0.0652279	0.414971
Q9I6E0	IlvD	Dihydroxy-acid dehydratase	12.99	13.02	13.02	12.94	13.3	13.26	13.25	13.29	13.16	13.33	13.3	13.16	13.03	13.04	13.12	0.283686	0.00012342	0.247498	0.000287107	0.0735732	0.18733
Q9HZ55	RluB	Ribosomal large subunit pseudouridine synthase B	12.59	12.59	12.36	12.27	13.19	13.18	13.21	13.13	13	12.98	12.86	12.98	11.75	11.39	11.4	0.722786	8.46878708063928e-06	0.502268	0.000161974	-0.941918	5.6509231049036e-07
Q9HW87	PurU1	Formyltetrahydrofolate deformylase	12.33	12.31	12.24	12.25	12.37	12.36	12.34	12.32	12.32	12.46	12.44	12.34	12.19	12.28	12.22	0.0705602	0.151286	0.112131	0.0264453	-0.0502481	0.308351
Q9HYE0	PA3466	Probable ATP-dependent RNA helicase	11.87	11.86	11.94	11.82	11.81	11.79	11.72	11.67	11.98	12.17	12.09	11.9	11.37	11.2	11.28	-0.124941	0.0880127	0.164128	0.0272893	-0.593285	1.44381257716633e-06
Q9HX82	PA3934	Uncharacterized protein	5.25	5.14	5.25	4.09	5.6	5.64	5.44	5.04	5.53	5.17	5.34	5.6	5.78	5.81	5.94	0.49572	0.0708875	0.476382	0.076002	0.911176	0.00327606
Q9HUG5	WapR	Alpha-1,3-rhamnosyltransferase WapR	9.12	9.21	9.23	9.27	9.14	9.05	8.93	9.19	9.48	9.56	9.51	9.35	9.49	9.5	9.47	-0.129027	0.0784852	0.264893	0.00142088	0.280107	0.00122894
Q9I1V5	PA2160	Probable glycosyl hydrolase	10.7	10.64	10.63	10.42	7.83	8.27	8.45	8.07	10.14	10.22	10.05	9.44	10.64	10.65	10.38	-2.43994	1.66544355394088e-08	-0.633161	0.0035641	-0.0399313	0.845852
Q9I4K6	FosA	Glutathione transferase FosA	8.83	9.09	9.18	9.12	7.67	8.16	7.79	7.41	8.52	9.72	9.54	8.48	9.33	9.25	9.58	-1.29873	0.000669219	0.0107751	0.970385	0.329849	0.287847
Q9HY01	AdhC	S-(hydroxymethyl)glutathione dehydrogenase	13.12	13.11	12.99	13.05	12.9	12.87	12.87	12.93	12.68	12.8	12.82	12.82	12.26	12.31	12.38	-0.170672	0.00475351	-0.285726	6.46605440249559e-05	-0.748615	5.60197629499121e-09
P43904	AroE	Shikimate dehydrogenase (NADP(+))	8.51	8.76	8.46	8.68	8.77	8.73	8.7	8.66	8.54	8.49	8.6	8.62	8.11	8.24	8.18	0.112941	0.131535	-0.0387598	0.609283	-0.426522	4.767155782619e-05
Q9I4J4	PA1141	Probable transcriptional regulator	5.52	5.79	5.25	5.97	5.93	6.18	5.85	6.16	5.48	4.98	5.32	5.78	4.84	4.59	4.94	0.396887	0.065058	-0.241996	0.24138	-0.842521	0.000970952
Q9HZ70	Cmk	Cytidylate kinase	11.64	11.57	11.66	11.84	12	12.01	12	12.13	11.64	11.52	11.59	11.79	11.14	11.13	11.15	0.356619	0.000357529	-0.0416163	0.602249	-0.536656	8.77290297124725e-06
Q9HZN0	PA2974	Probable hydrolase	11.41	11.44	11.44	11.56	11.28	11.45	11.33	11.44	11.06	11.59	11.49	11.24	10.87	11.01	11.12	-0.0898956	0.452187	-0.117105	0.317845	-0.464254	0.00117252
Q51480	NirF	Protein NirF	9.28	9.22	9.33	9.28	9.11	9.07	8.87	8.97	9.42	9.38	9.38	9.26	10.39	10.35	10.44	-0.2711	0.000757139	0.082434	0.199595	1.11851	7.46575899964489e-10
Q9ZFE4	FabI	Enoyl-[acyl-carrier-protein] reductase [NADH] FabI	11.26	11.27	11.2	11.09	10.96	10.82	10.7	10.84	10.84	11.52	11.33	10.83	10.87	10.93	10.91	-0.373008	0.0227517	-0.0731593	0.641783	-0.300392	0.0619826
Q9HTA6	PA5464	DUF4105 domain-containing protein	5.89	5.67	5.87	5.85	6.06	6.13	5.88	6.06	6.71	5.72	6.04	6.36	6.25	6.63	6.55	0.21316	0.28092	0.38706	0.0513397	0.65743	0.00365729
Q9HYY3	Prc	Periplasmic tail-specific protease	13.83	13.81	13.78	13.61	13.2	13.31	13.26	13.26	13.51	13.86	13.78	13.51	13.46	13.52	13.57	-0.49952	9.50017865304078e-05	-0.0901453	0.333887	-0.238495	0.0192343
Q9HUW2	PA4851	Znf/thioredoxin_put domain-containing protein	10.34	10.42	10.35	10.4	10.77	10.88	10.77	10.75	10.99	10.49	10.69	11.12	11.13	10.99	11.08	0.418105	0.00363303	0.444632	0.00191146	0.68977	7.01100223307772e-05
Q9HXS9	PA3712	Uncharacterized protein	12.57	12.47	12.49	12.34	12.4	12.24	12.27	12.21	11.82	11.28	11.34	11.37	12.28	12.18	11.95	-0.183635	0.158297	-1.0134	1.49265632159511e-06	-0.3277	0.0195065
Q9HXL8	XseA	Exodeoxyribonuclease 7 large subunit	8.39	8.4	8.52	8.45	8.84	8.73	8.82	8.56	8.44	8.37	8.49	8.31	8.83	8.77	8.9	0.299713	0.00112451	-0.0369058	0.634511	0.393546	0.00012116
P38108	MucB	Sigma factor AlgU regulatory protein MucB	11.74	11.73	11.76	11.74	11.43	11.59	11.43	11.54	12.28	12.38	12.2	12.26	11.9	11.94	11.94	-0.245519	0.000467121	0.536031	1.66783783616592e-07	0.183647	0.00400421
Q9HW38	ArgP	HTH-type transcriptional regulator ArgP	7.6	7.86	7.8	7.92	7.33	7.48	7.59	7.21	7.77	8.18	8	7.45	7.66	7.82	7.55	-0.392122	0.024559	0.0566941	0.738673	-0.117925	0.477934
Q9HUD0	RpmE	50S ribosomal protein L31	12.72	12.53	12.62	12.53	12.95	12.7	12.93	12.79	12.07	12.15	12.15	11.93	11.93	11.73	11.71	0.242461	0.0129561	-0.522018	2.97505449388432e-05	-0.808161	5.92363363109123e-07
Q9HW93	PctC	Methyl-accepting chemotaxis protein PctC	6.16	5.94	6.07	6.22	5.54	5.78	6.46	5.96	6.24	6.04	6.08	6.11	7.39	7.3	7.12	-0.165363	0.356414	0.0159269	0.931873	1.16706	1.31416602111599e-05
Q9HUW8	PA4842	Uncharacterized protein	11.74	11.71	11.78	11.59	11.94	11.82	11.84	11.83	12.75	12.18	12.12	12.61	13	12.85	12.84	0.15537	0.269069	0.711407	0.000101851	1.19136	1.01774036697286e-06
Q9HXZ5	Eno	Enolase	14.15	14.2	14.21	14.18	14.03	14	14.01	14.03	14.15	14.46	14.43	14.15	14.03	14.06	14.1	-0.169583	0.0367142	0.112118	0.143892	-0.123995	0.119584
G3XD36	PtsP	Phosphoenolpyruvate--protein phosphotransferase	13.06	13.01	13.09	12.99	12.84	12.81	12.71	12.78	12.75	12.89	12.9	12.7	12.87	12.86	12.8	-0.251752	0.000768218	-0.225893	0.001335	-0.193226	0.00511835
Q9I6H4	PA0317	FAD-binding PCMH-type domain-containing protein	13.3	13.25	13.2	13.16	13.36	13.28	13.23	13.28	13.24	13.26	13.2	13.24	13.01	13.03	12.98	0.0602269	0.213982	0.00959025	0.848313	-0.220665	0.000351473
Q9I2X9	PA1760	Probable transcriptional regulator	11.23	11.26	11.32	11.28	11.47	11.53	11.48	11.44	10.68	10.56	10.61	10.78	11.04	10.98	10.93	0.206352	0.00231408	-0.614353	6.14882301331113e-08	-0.289638	0.000166861
Q9HYX4	PA3267	PlsC domain-containing protein	9.4	9.4	9.54	9.45	9.63	9.54	9.52	9.48	9.47	9.23	9.12	9.39	10.04	9.93	9.95	0.0937572	0.261337	-0.143473	0.0835646	0.522594	1.96240437760205e-05
Q9I2V5	AcnB	Aconitate hydratase B	14.94	14.9	14.88	14.86	16.03	16.03	15.98	16	14.97	14.98	15.14	15.07	14.8	14.86	14.89	1.11673	2.74421610480951e-11	0.14539	0.00744296	-0.0443528	0.378766
Q9HYT0	PhnC1	Phosphonates import ATP-binding protein PhnC 1	9.3	9.25	9.24	9.36	9.4	9.3	9.41	9.5	9.87	9.43	9.37	9.7	10.14	10.1	10.13	0.116551	0.283809	0.304	0.00890867	0.833152	2.82392568757325e-06
Q9I0M9	PA2609	Thymidine phosphorylase	10.18	10.12	10.21	10.24	10.55	10.6	10.47	10.47	10.09	9.69	9.87	10.16	9.77	9.81	9.7	0.332171	0.00379564	-0.235681	0.0236045	-0.42935	0.000602935
Q9HY81	PA3529	Alkyl hydroperoxide reductase C	15.17	15	15.01	14.9	15.21	15.19	15.14	15.1	14.78	14.93	14.82	14.67	14.55	14.61	14.56	0.142179	0.0624783	-0.218056	0.00676839	-0.444423	3.16542185782534e-05
G3XCW2	PA2018	Efflux pump membrane transporter	12.55	12.5	12.5	12.43	12.68	12.58	12.65	12.66	13.24	12.68	12.72	13.06	13.39	13.24	13.17	0.143271	0.252142	0.424296	0.00249169	0.766465	2.41462379445169e-05
Q9I5V7	TsaD	tRNA N6-adenosine threonylcarbamoyltransferase	8.73	8.68	8.82	8.68	8.85	8.84	8.78	8.96	8.55	8.39	8.58	8.37	8.22	8.07	8.18	0.130359	0.0824482	-0.256821	0.00214181	-0.570413	2.6698568236731e-06
Q9I6D8	PfpI	Protease PfpI	11.42	11.51	11.53	11.37	10.38	10.42	10.34	10.25	11.74	11.71	11.59	11.14	11.69	11.86	11.68	-1.11192	8.78362546001304e-07	0.0887629	0.493032	0.283819	0.0375703
Q9HW02	MurC	UDP-N-acetylmuramate--L-alanine ligase	11.82	11.84	11.69	11.76	11.91	11.87	11.82	11.88	11.78	11.6	11.66	11.76	11.19	11.37	11.34	0.0944575	0.145885	-0.0767592	0.227412	-0.476842	4.20891230245332e-06
Q59653	PyrB	Aspartate carbamoyltransferase	11.9	12.18	11.88	12.08	12.05	12.18	12.16	12.33	12.01	12.17	12.1	11.93	11.91	11.95	11.74	0.16816	0.0904238	0.0404281	0.686843	-0.145665	0.14497
O05927	CysH	Adenosine 5'-phosphosulfate reductase	12.25	12.4	12.52	12.26	11.82	11.87	11.74	11.78	11.4	12.56	12.33	11.42	12.36	12.31	12.5	-0.555692	0.0375476	-0.429266	0.0918423	0.0338275	0.897268
Q9I3F8	PA1559	NAD_binding_4 domain-containing protein	11.57	11.47	11.54	11.65	11.71	11.66	11.7	11.73	12.46	12.3	12.36	12.54	11.41	11.49	11.62	0.141099	0.057421	0.853159	1.89467783509652e-08	-0.0534075	0.462434
P15276	AlgP	Transcriptional regulatory protein AlgP	11.08	11.17	11.04	10.97	12.68	12.74	12.98	12.95	12.54	12.03	11.83	13.24	13.57	13.24	13.24	1.77105	1.50066500073303e-05	1.34378	0.000132121	2.283	1.17937942861844e-06
Q9HXW0	RsmJ	Ribosomal RNA small subunit methyltransferase J	9.2	9.36	9.24	9.11	9.34	9.33	9.18	9.17	8.76	8.8	8.92	8.8	8.26	8.12	8.41	0.0258983	0.779619	-0.40823	0.000181115	-0.960871	6.1200562331088e-08
Q9HUP0	PA4924	LysM domain-containing protein	6.92	7.09	6.84	7.16	6.65	5.84	6.43	6.58	7.31	7.19	7.27	6.31	8.01	8.02	7.9	-0.625681	0.020726	0.0163293	0.949303	0.971431	0.00139667
Q9I762	PA0070	Gly-zipper_Omp domain-containing protein	11.39	11.38	11.35	11.5	11.89	11.83	11.86	11.65	11.68	11.43	11.61	11.53	12.49	12.39	12.57	0.400354	0.00015404	0.157588	0.0506331	1.07569	8.54935947434959e-09
Q9HXC1	PA3892	Biotin_lipoyl_2 domain-containing protein	4.85	5.33	4.44	4.75	8.52	8.07	8.33	8.39	4.78	4.52	5.34	5.87	5.45	5.47	5.65	3.48649	3.3775094998636e-08	0.283562	0.338212	0.684875	0.0314303
Q9HXN0	PA3765	Uncharacterized protein	9.97	9.89	9.87	9.82	10.06	10.05	10.06	10.05	9.48	9.31	9.24	9.65	9.37	9.41	9.47	0.167247	0.0604523	-0.467551	5.95247482186625e-05	-0.474475	7.18932205970785e-05
Q9HUF1	MsrA	Peptide methionine sulfoxide reductase MsrA	11.64	11.67	11.65	11.8	11.91	11.81	11.85	11.83	11.77	11.83	11.78	11.76	11.48	11.54	11.5	0.160737	0.00421965	0.0945759	0.0570773	-0.184367	0.00169442
Q9HYT2	PA3312	Probable 3-hydroxyisobutyrate dehydrogenase	11.24	11.2	11.2	11.31	11.67	11.77	11.67	11.69	11.37	11.43	11.42	11.46	10.62	10.57	10.65	0.463638	2.27843104019235e-07	0.184319	0.000931953	-0.62338	1.09362168446858e-08
Q9I4H2	PcpS	Enterobactin synthase component D	11.68	11.7	11.65	11.64	11.11	11.06	11.15	11.19	11.43	11.67	11.66	11.21	11.17	11.18	11.24	-0.539426	7.54777101763101e-05	-0.174148	0.0782634	-0.469547	0.000253901
Q9HZP1	PvrA	Probable transcriptional regulator	11.74	11.68	11.68	11.61	12.98	12.89	12.87	12.84	12.29	12.28	12.17	12.31	12	11.95	11.91	1.21947	2.36681727032402e-11	0.585759	4.69768389106598e-08	0.276751	0.000131965
Q9HZA3	LeuC	3-isopropylmalate dehydratase large subunit	13.79	13.72	13.77	13.7	13.84	13.82	13.83	13.86	12.75	12.56	12.72	12.81	12.71	12.8	12.77	0.09361	0.119196	-1.0367	2.60046799061581e-10	-0.986611	1.0426700180629e-09
Q9HV76	PA4722	Aminotransferase	9.38	9.18	9.2	9.27	9.18	8.81	9.19	9.1	9.4	9.32	9.36	9.46	9.18	9.14	9.21	-0.185266	0.0495352	0.128999	0.152408	-0.0793247	0.386207
Q9HVB1	PA4684	Uncharacterized protein	11.19	11.15	11.21	11.17	11.13	11.14	10.97	11.09	11.04	11.56	11.4	11.01	11.29	11.26	11.34	-0.09531	0.429738	0.0738554	0.542225	0.116495	0.33344
Q9I2Y3	PA1755	Uncharacterized protein	8.85	9	8.87	8.98	8.3	8.42	8.09	8.3	8.15	8.69	8.68	7.86	8.57	8.58	8.62	-0.64493	0.0022901	-0.576379	0.00401688	-0.332421	0.0771263
Q9HTS8	CyaA	Adenylate cyclase	6.14	5.89	5.72	6.05	6.13	5.51	5.82	5.66	5.66	5.63	5.56	5.65	5.22	4.97	5.4	-0.167839	0.274805	-0.323436	0.0375386	-0.75364	0.000182484
Q9I0Q9	PA2577	Probable transcriptional regulator	11.02	11.09	10.99	11.14	10.76	10.91	10.71	10.85	10.92	10.81	10.75	10.9	10.47	10.52	10.43	-0.252581	0.0011914	-0.214524	0.00303414	-0.590305	5.122601538673e-07
Q9I2T1	GloB	Hydroxyacylglutathione hydrolase	10.41	10.47	10.56	10.45	9.85	9.95	10.08	10.01	10.06	10.63	10.57	10.04	10.18	10.23	10.22	-0.49785	0.00244156	-0.147244	0.291747	-0.263301	0.0729933
G3XD40	PA3925	Probable acyl-CoA thiolase	12.95	12.94	12.92	12.94	15.99	16	15.89	15.94	15.11	15.25	15.19	15.2	14.86	14.89	14.95	3.01624	3.64304849712983e-16	2.25024	6.24756895104114e-15	1.96146	1.11119026742496e-13
Q9I2Q9	PA1836	Probable transcriptional regulator	9.03	8.98	8.84	8.82	8.8	8.87	8.8	8.53	8.61	8.72	8.63	8.56	8.89	8.86	8.85	-0.162657	0.0643	-0.284996	0.00296254	-0.0488773	0.572853
O52759	RpsD	30S ribosomal protein S4	14.93	14.83	14.85	14.84	14.95	14.95	14.9	14.92	14.68	14.9	14.81	14.71	14.46	14.33	14.47	0.0669509	0.275344	-0.0881278	0.143892	-0.442909	4.95493441974705e-06
Q9I461	PA1283	Probable transcriptional regulator	8.71	8.74	8.68	8.67	8.84	8.86	8.69	8.77	8.51	8.34	8.2	8.32	8.54	8.56	8.43	0.0914276	0.210499	-0.358609	0.000135235	-0.189359	0.0167029
Q9HXM8	TadA	tRNA-specific adenosine deaminase	8.44	8.33	8.41	8.5	8.52	8.84	8.43	8.59	9.58	9.72	9.58	9.51	8.64	8.29	8.78	0.178813	0.149155	1.17832	1.7934999664628e-07	0.148509	0.233573
Q9I5A5	Pta	Phosphate acetyltransferase	12.3	12.36	12.31	12.23	12.21	12.21	12.13	12.12	12.42	12.47	12.42	12.35	12.11	12.19	12.11	-0.130806	0.0152849	0.116396	0.024431	-0.166107	0.00380564
Q9HX44	PA3972	Probable acyl-CoA dehydrogenase	11.88	11.87	11.97	11.91	12.2	12.13	12.09	12.07	12.17	12.51	12.37	12.06	12.1	12.1	12.19	0.211883	0.0308842	0.370296	0.000808617	0.219619	0.0278439
Q9HXH8	QueA	S-adenosylmethionine:tRNA ribosyltransferase-isomerase	10.09	10.09	10.17	10.09	9.45	9.6	9.33	9.47	9.41	10.17	10.13	9.48	9.75	9.73	9.79	-0.649624	0.00173759	-0.313912	0.0742547	-0.35378	0.0544201
Q9I409	PA1335	Probable two-component response regulator	10.66	10.75	10.72	10.65	10.15	10.15	9.99	10.09	10.86	11.68	11.54	10.78	11	11.07	10.97	-0.597601	0.00585807	0.523767	0.0109904	0.31695	0.111063
Q9I4N8	FgtA	Flagellar glycosyl transferase, FgtA	6.06	5.83	6.22	5.89	6.15	5.87	6.28	6.08	5.44	5.19	5.99	5.87	5.38	5.51	5.79	0.0949205	0.63939	-0.378282	0.0558378	-0.436389	0.0360064
Q9HV22	PA4786	Probable short-chain dehydrogenase	12.13	12.07	12.12	12.04	11.6	11.64	11.54	11.66	12.2	12.34	12.18	12	11.64	11.6	11.56	-0.47726	1.27076491618997e-05	0.0928488	0.189576	-0.488746	9.42129331968525e-06
Q51465	FliM	Flagellar motor switch protein FliM	9	9.05	9.04	8.92	9.09	9.15	8.94	8.99	9.01	8.92	8.86	8.98	8.89	8.78	8.68	0.0436058	0.551349	-0.0581471	0.412264	-0.216065	0.00690629
Q9HUN6	PA4928	UPF0313 protein PA4928	11.21	11.05	11.13	11.09	11.06	11.02	11.07	11.02	10.13	9.82	9.85	10.06	9.66	9.34	9.82	-0.0788404	0.48477	-1.15625	7.21760911961304e-08	-1.51132	7.63659706256233e-09
Q9HXV4	Adk	Adenylate kinase	13.72	13.69	13.65	13.75	14.21	14.22	14.19	14.24	14.05	14.13	14.14	14.05	13.55	13.55	13.55	0.508329	2.6194916870357e-08	0.385809	3.21502760766143e-07	-0.154746	0.0020613
P42378	RpoH	RNA polymerase sigma factor RpoH	9.41	9.42	9.52	9.38	9.37	9.57	9.35	9.51	9.02	9.06	9.02	9.2	9.01	8.95	9.01	0.0159716	0.834351	-0.356975	0.000112133	-0.443707	2.06644957816039e-05
Q51366	Gmd	GDP-mannose 4,6-dehydratase	10.6	10.62	10.47	10.47	10.97	10.87	10.88	10.79	11.66	11.95	11.84	11.55	11.63	11.65	11.73	0.339237	0.00198244	1.20868	6.83275201211822e-09	1.13158	2.67724511195323e-08
Q9I2A4	PA2005	Probable transcriptional regulator	6.04	6.39	6.04	5.85	6.5	6.36	6.29	6.21	5.92	5.8	5.84	6.08	5.78	6.07	6.04	0.259681	0.0555364	-0.171789	0.185335	-0.117896	0.37244
P29248	FliA	RNA polymerase sigma factor FliA	11.07	11.01	11.16	11.06	10.98	10.83	10.76	10.96	10.74	10.64	10.62	10.68	10.78	10.8	10.8	-0.191581	0.00651526	-0.406078	1.10541860505326e-05	-0.284938	0.000390855
Q9I0R6	PA2569	Uncharacterized protein	5.89	6.01	6.31	6.08	5.57	6.25	6.08	6.01	6.65	7.01	6.96	6.91	6.62	6.83	6.8	-0.0965201	0.555976	0.813011	0.000100894	0.679654	0.000619722
Q51472	IhfA	Integration host factor subunit alpha	10.74	10.59	10.52	10.11	10.68	10.62	10.63	10.53	10.49	10.37	10.23	10.32	10.99	10.41	10.55	0.123521	0.442086	-0.141558	0.370753	0.15492	0.333803
Q9HTN4	CoaC	Coenzyme A biosynthesis bifunctional protein CoaBC	11.22	11.11	11.28	11.25	11.43	11.5	11.48	11.5	11.34	11.24	11.34	11.48	10.96	11.01	11.01	0.263895	0.000664908	0.136325	0.0328528	-0.218741	0.00268027
Q9HX25	LipA	Lipoyl synthase	12.38	12.33	12.43	12.4	12.34	12.37	12.4	12.43	11.81	11.73	11.83	11.85	11.36	11.49	11.55	0.00288865	0.961818	-0.578048	7.77207111897566e-08	-0.917829	1.10098617207e-09
Q9HYX0	PA3271	Histidine kinase	5.65	5.65	6.14	5.92	6.33	5.46	5.58	6.07	5.71	5.55	5.53	6.07	6.69	6.47	6.1	0.0175778	0.947986	-0.130287	0.594173	0.579829	0.0244555
Q9I2V1	PA1791	PHB domain-containing protein	9.07	8.93	8.95	9.18	10.06	9.95	9.93	9.92	9.63	9.17	9.05	9.56	10.03	9.86	10.05	0.930982	9.57050192363194e-06	0.318799	0.0239163	0.943473	7.8124597314606e-06
Q9HX97	MoaE	Molybdopterin synthase catalytic subunit	7.87	7.79	7.87	7.66	7.28	7.36	6.84	7.13	7.79	8.27	8.04	7.41	7.12	7.18	7.21	-0.64701	0.00255484	0.0807076	0.670585	-0.626292	0.00333628
Q9I2T7	PA1807	Probable ATP-binding component of ABC transporter	8.35	8.57	8.79	8.72	8.41	8.48	8.65	8.73	9.17	8.84	8.63	8.85	10.33	9.13	9.08	-0.038382	0.896314	0.265814	0.323536	0.906406	0.00374767
Q9HUJ3	PA4972	Uncharacterized protein	9.68	9.76	9.69	9.72	9.54	9.28	9.67	9.38	9.99	9.59	9.77	9.89	10.65	10.6	10.46	-0.243446	0.0339199	0.0986364	0.363992	0.860356	2.29817864184538e-06
Q9HYZ4	RluA	Pseudouridine synthase RluA	9.55	9.51	9.51	9.44	9.79	9.64	9.64	9.68	9.67	9.64	9.71	9.69	9.4	9.43	9.32	0.186329	0.00196242	0.174894	0.00248092	-0.11722	0.0316981
Q9I1N4	PslE	PslE	9.46	9.53	9.27	9.47	9.69	9.56	9.52	9.58	10.01	9.66	9.68	9.96	10.47	10.28	10.39	0.151712	0.141776	0.393593	0.00104351	0.947575	4.58683043525595e-07
Q9HVA2	IlvC	Ketol-acid reductoisomerase (NADP(+))	15	15.03	15.02	15.08	15.68	15.69	15.67	15.6	15.49	15.59	15.48	15.46	15.34	15.34	15.33	0.626452	5.01230353976909e-09	0.467711	7.66209991484778e-08	0.303324	1.04304206748607e-05
Q9HX93	PA3920	Probable metal transporting P-type ATPase	8.84	8.33	8.19	8.41	8.63	8.4	8.62	8.84	10.21	9.49	9.39	10.26	9.83	9.62	9.63	0.181796	0.443394	1.39846	2.39680694887927e-05	1.25359	9.15186288236841e-05
P55222	Vfr	cAMP-activated global transcriptional regulator Vfr	11.67	11.73	11.7	11.68	11.79	11.65	11.79	11.69	11.68	11.59	11.5	11.6	11.3	11.2	11.25	0.0363911	0.530389	-0.101269	0.0739965	-0.444826	2.27237219532288e-06
Q9HVQ4	PA4518	VOC domain-containing protein	6.23	6.53	6.56	6.65	6.38	6.45	6.14	6.65	6.16	6.61	6.71	5.65	6.1	6.28	6.26	-0.0901014	0.711068	-0.213217	0.352463	-0.281262	0.22886
G3XCX3	PilU	Type IV pilus ATPase PilU	10.3	10.26	10.33	10.2	10.19	10.21	10.26	10.31	10.1	10.13	10.21	10.25	9.97	9.81	9.79	-0.0294581	0.646087	-0.099693	0.105633	-0.418999	1.00754556518829e-05
Q9HXK4	PA3793	Uncharacterized protein	10.33	10.28	10.15	10.42	10.18	10.2	10.07	10.31	9.99	10.38	10.29	10.29	9.97	10.1	10.15	-0.10343	0.317774	-0.05434	0.604404	-0.22166	0.0414289
Q9I1Z8	PA2117	Uncharacterized protein	10.4	10.33	10.21	10.22	10.41	10.38	10.38	10.41	10.42	10.43	10.4	10.46	9.83	9.81	9.7	0.104619	0.0667121	0.135841	0.0191914	-0.508941	5.01149116623453e-07
Q9HVT4	PA4487	DUF2135 domain-containing protein	8.81	8.8	8.73	8.94	9.17	9.17	9.39	9.29	9.04	8.33	8.24	9.11	9.68	9.25	9.6	0.43199	0.0473912	-0.141483	0.503881	0.693905	0.00404578
Q9HYI6	PA3419	UPF0162 protein PA3419	10.96	10.94	10.95	10.92	10.69	10.76	10.7	10.75	11.06	11.28	11.09	11	10.8	10.73	10.71	-0.217325	0.00263438	0.165423	0.0122493	-0.195295	0.0056435
Q9I516	PA0942	Probable transcriptional regulator	10.1	10.06	10.01	10.08	10.04	9.99	9.97	10.06	10.16	10.33	10.22	9.95	9.58	9.48	9.5	-0.0491789	0.542796	0.102078	0.188566	-0.54199	8.49535642560141e-06
Q9I2W7	PA1772	Putative 4-hydroxy-4-methyl-2-oxoglutarate aldolase	12.77	12.81	12.79	12.75	13.56	13.56	13.54	13.51	13.4	13.6	13.56	13.43	13.16	13.2	13.17	0.764406	3.62524606341831e-09	0.716775	4.55748658722784e-09	0.395154	4.11760228746557e-06
Q9I689	RhlE	ATP-dependent RNA helicase RhlE	14.07	14.07	14.05	13.93	14.09	14.02	14.07	13.97	13.69	13.95	13.85	13.74	12.17	11.24	11.55	0.0106695	0.955119	-0.219177	0.187149	-2.37347	5.38191036679116e-09
Q9HWY2	PA4046	Uncharacterized protein	5.6	5.55	5.98	5.65	5.83	5.98	5.77	5.77	6.48	5.95	5.96	6.58	7.27	7.02	7.01	0.139358	0.422953	0.544082	0.00413952	1.40364	1.55060399014422e-06
Q9I4X8	PA0991	HPt domain-containing protein	11.12	11.1	11.07	11.11	11.17	11.19	11.19	11.25	10.82	10.62	10.7	10.82	10.72	10.74	10.71	0.0998819	0.0672382	-0.357975	7.13978298415708e-06	-0.370651	7.48156093867213e-06
Q9HUM3	HflC	Protein HflC	11.97	11.96	12.05	11.8	11.79	11.65	11.69	11.58	12.59	12.45	12.37	12.43	13.01	12.71	12.65	-0.269051	0.0122072	0.517047	7.74912745812736e-05	0.848639	9.21772229586787e-07
Q9HXE3	DauA	FAD-dependent catabolic D-arginine dehydrogenase DauA	9.7	9.72	9.71	9.85	9.81	10.01	9.79	9.97	9.61	9.56	9.59	9.63	9.16	9.27	9.19	0.147873	0.0334636	-0.145762	0.0319169	-0.537302	1.67581188748695e-06
Q9HWF1	RplR	50S ribosomal protein L18	13.55	13.47	13.39	13.29	13.59	13.48	13.56	13.49	13.29	13.3	13.21	13.22	13.05	13.07	13	0.105631	0.0945178	-0.174067	0.00920096	-0.386699	2.27810717347919e-05
Q9HWR8	PA4112	Histidine kinase	6.95	6.82	6.87	6.99	7.1	6.82	6.79	6.31	6.98	6.66	6.79	7.14	6.87	6.91	6.77	-0.150326	0.365767	-0.0133831	0.937045	-0.0589848	0.727123
Q9I6U0	PA0194	TauD domain-containing protein	9.38	9.35	9.53	9.49	8.02	8.19	8.3	8.19	9.02	8.97	9.09	9.05	8.43	8.62	8.81	-1.26323	7.48619231209556e-09	-0.403177	0.000441437	-0.819564	8.37997131436359e-07
Q9HZU3	CobI	Precorrin-2 C(20)-methyltransferase	11.04	11.01	11.05	10.97	10.68	10.87	10.6	10.77	10.99	11.14	11.05	10.97	10.71	10.71	10.89	-0.287042	0.0014528	0.0190436	0.807337	-0.245456	0.0044389
Q9I1K3	PA2270	Probable transcriptional regulator	8.61	8.84	8.62	8.61	8.25	8.27	8.19	8.28	8.29	8.21	8.34	8.25	8.61	8.24	8.47	-0.422021	0.000234209	-0.397382	0.000285115	-0.232478	0.0156669
Q9HUW1	DusB	tRNA-dihydrouridine synthase B	11.33	11.4	11.3	11.45	10.99	11.1	11.06	11	10.75	10.99	10.93	10.85	10.4	10.41	10.55	-0.331603	0.000236784	-0.485697	4.79589068289074e-06	-0.91839	1.05326600233481e-08
Q9LCT3	SecA	Protein translocase subunit SecA	14.5	14.46	14.55	14.42	14.47	14.59	14.41	14.49	14.41	14.47	14.42	14.37	14.41	14.47	14.42	0.00854687	0.884309	-0.0641888	0.225048	-0.0491092	0.36296
Q9HT46	PA5527	SMI1_KNR4 domain-containing protein	9.09	9.13	8.9	9.02	8.35	8.43	8.42	8.23	8.63	9.41	9.3	8.66	8.81	9	8.96	-0.676251	0.00171549	-0.0368503	0.846385	-0.11253	0.541861
Q9I2Z9	PA1738	Probable transcriptional regulator	8.94	8.99	8.69	8.88	9.24	9.09	9.03	9.01	8.86	8.74	8.59	8.76	8.59	8.43	8.56	0.217925	0.0256724	-0.13349	0.143789	-0.343247	0.0017482
Q9I2Y5	PA1752	2-dehydropantoate 2-reductase	11.62	11.55	11.43	11.41	11.67	11.63	11.59	11.69	11.75	11.62	11.54	11.56	10.98	10.99	10.88	0.141742	0.0497765	0.118063	0.0901345	-0.55163	2.20455567579517e-06
Q9I6W3	PA0169	GGDEF domain-containing protein	5.19	5.41	5.25	5.23	6.05	6.44	6.56	6.58	6.85	6.49	6.86	7.06	5.71	6	5.58	1.13594	8.24329512232246e-06	1.54597	1.99831029282541e-07	0.493078	0.00708272
Q9I144	PA2438	Protein HflC	4.55	4.72	4.09	4.63	4.96	4.59	4.82	4.62	6.28	6.34	4.95	6.07	6.98	6.77	6.92	0.2513	0.405704	1.4122	0.000195547	2.39356	1.9309718074974e-06
P96963	RadA	DNA repair protein RadA	10.95	10.83	10.8	10.84	11.1	11.01	11.04	10.91	10.49	10.09	10.19	10.22	10.42	10.5	10.34	0.161648	0.0834177	-0.607082	8.4214531687769e-06	-0.432827	0.000269628
Q9HUG8	MsbA	ATP-dependent lipid A-core flippase	10.75	10.69	10.73	10.67	10.88	10.82	10.88	10.87	11.23	10.69	10.69	11.01	11.55	11.54	11.4	0.153944	0.192232	0.193671	0.0974063	0.789838	1.04581094433138e-05
Q9HVE6	Upp	Uracil phosphoribosyltransferase	11.89	11.87	11.86	11.91	11.95	11.94	12	11.97	12.06	12.13	12.2	12.06	11.91	11.92	11.98	0.0808741	0.0855233	0.226572	0.000142213	0.0516341	0.268933
Q9I5Y9	PA0547	Probable transcriptional regulator	10.05	10.01	10.15	10.21	10.13	10.24	10.06	10.14	9.66	9.59	9.66	9.8	9.55	9.46	9.53	0.0355359	0.618556	-0.432598	1.47071759161238e-05	-0.596462	9.12417555733476e-07
Q9HT12	SpoOJ	Probable chromosome-partitioning protein ParB	13.13	13.07	13.13	13.05	13.24	13.3	13.23	13.25	11.78	12.31	12.36	11.74	12.66	12.71	12.54	0.158041	0.273737	-1.04631	3.07783651238505e-06	-0.455846	0.00511835
Q9HTS6	Rnk	Nucleoside diphosphate kinase regulator	11.28	11.32	11.28	11.46	11.36	11.4	11.4	11.52	11.48	11.33	11.42	11.61	11.11	11.14	11.17	0.0846384	0.247883	0.124246	0.0870982	-0.195178	0.0142631
Q9I6H7	PA0314	L-cysteine transporter of ABC system FliY	12.46	12.49	12.48	12.48	12.18	12.34	12.27	12.29	11.96	12.08	12.09	12.02	11.77	11.9	11.81	-0.211231	0.00115913	-0.44068	9.26443793648956e-07	-0.650234	2.80089255604758e-08
Q9I1K8	PA2265	Gluconate dehydrogenase	12.35	12.46	12.48	12.36	10.48	10.99	10.89	10.9	10.14	10.55	10.36	10.17	10.25	10.34	10.48	-1.59559	2.51985729297933e-08	-2.10906	7.22042745686136e-10	-2.05559	2.01997335512631e-09
Q9I7C0	GmhB	D-glycero-beta-D-manno-heptose-1,7-bisphosphate 7-phosphatase	9.34	9.36	9.36	9.33	9.25	9.41	9.45	9.29	9.53	9.38	9.33	9.43	9.11	9.22	9.08	0.00349255	0.961438	0.0694168	0.29171	-0.208114	0.00571525
Q9HXV3	Ppc	Phosphoenolpyruvate carboxylase	11.78	11.84	11.85	11.83	11.89	11.92	11.82	11.82	12.04	12.23	12.07	11.89	11.67	11.75	11.69	0.0401752	0.583091	0.234166	0.00326661	-0.118849	0.105804
Q9I0D5	PA2707	AAA domain-containing protein	12.13	11.93	12.07	11.84	13.09	13.1	12.94	12.94	12.8	12.83	12.77	12.78	12.66	12.67	12.67	1.02248	4.47826124240864e-09	0.800395	4.09900661671837e-08	0.67163	4.68223017586179e-07
Q9I5R4	PA0657	Probable ATPase	10.97	10.89	10.8	10.88	10.91	11.01	10.86	10.96	10.91	10.88	10.88	10.77	10.63	10.66	10.59	0.0512243	0.378963	-0.0250038	0.672857	-0.260644	0.000389509
Q9HUR4	PA4899	Probable aldehyde dehydrogenase	10.56	10.57	10.59	10.53	10.37	10.25	10.23	10.26	10.45	10.69	10.63	10.45	10.42	10.42	10.55	-0.287208	0.000954255	-0.00916436	0.904038	-0.10227	0.159959
Q9HX32	LptE	LPS-assembly lipoprotein LptE	10.24	9.95	10.03	9.99	9.85	9.73	9.94	9.77	10.37	10.43	10.49	10.48	10.91	10.84	10.9	-0.228897	0.0072573	0.391675	9.91888332240523e-05	0.830009	8.75454391813423e-08
G3XD13	PA0902	Beta_elim_lyase domain-containing protein	11.72	11.81	11.78	11.76	11.62	11.53	11.56	11.51	11.82	12.45	12.33	11.93	11.98	12.01	12.1	-0.214069	0.108822	0.362535	0.0102864	0.264362	0.056447
Q9HXE6	PA3860	Probable AMP-binding enzyme	10.03	10.04	9.97	9.86	12.4	12.39	12.19	12.31	10.8	10.79	10.81	10.8	11.68	11.71	11.76	2.3475	9.02763219628496e-14	0.826678	5.11343807236006e-09	1.73938	4.22314155107165e-12
Q9I5A4	AckA	Acetate kinase	11.84	11.79	11.79	11.87	12.11	12.12	12.08	12.14	12	12.05	12.07	12.12	11.7	11.85	11.71	0.286856	5.25912264163861e-05	0.237195	0.000201437	-0.0696643	0.175331
P53593	SucC	Succinate--CoA ligase [ADP-forming] subunit beta	16.03	16	16.01	15.96	15.75	15.74	15.7	15.71	15.64	15.89	15.82	15.66	15.53	15.57	15.59	-0.275222	0.000458762	-0.245314	0.000849107	-0.437695	6.77987980350387e-06
Q9I6R7	PA0221	Probable aminotransferase	11.77	11.75	11.77	11.79	12.21	12.29	12.22	12.2	11.93	11.81	11.75	11.94	11.75	11.74	11.78	0.460681	7.66371362939331e-07	0.0853086	0.10304	-0.0112985	0.837928
Q9HVZ3	RsmI	Ribosomal RNA small subunit methyltransferase I	11.12	11.09	11.07	10.97	11.02	11.07	10.93	10.99	10.99	11.32	11.15	10.84	11.02	10.98	11	-0.0580369	0.557136	0.0145147	0.885863	-0.0618847	0.524984
Q9HZ27	PA3213	MlaD domain-containing protein	7.58	7.68	7.53	7.82	8.28	7.68	7.93	7.87	8.93	8.48	8.46	8.54	8.47	8.09	8.24	0.289585	0.077124	0.951178	2.48978480103038e-05	0.619496	0.00132106
Q9HVL3	PA4571	Probable cytochrome c	10.91	11.07	11.02	11.03	10.88	11.08	10.91	10.97	11.11	11.19	11.15	11.18	11.11	11.1	11.14	-0.0466465	0.426171	0.152929	0.0126666	0.106088	0.0776881
Q9I391	PA1631	Probable acyl-CoA dehydrogenase	6.84	6.98	6.73	7.09	8.84	8.76	8.78	8.81	6.59	6.35	5.79	6.42	6.91	6.7	6.37	1.88776	1.32241616664698e-07	-0.620902	0.00262195	-0.249422	0.180688
Q9I521	PA0937	Uncharacterized protein	11.76	11.7	11.63	11.72	12.45	12.33	12.44	12.38	12.19	11.87	11.89	12.18	11.39	11.3	11.3	0.700366	1.74418361636738e-06	0.331566	0.00105998	-0.369883	0.000610194
Q9X6V9	LipB	Octanoyltransferase	10.42	10.41	10.5	10.62	10.59	10.63	10.6	10.62	10.41	10.37	10.46	10.45	9.83	9.95	9.81	0.123657	0.0464647	-0.0652654	0.27063	-0.622925	1.36291993498431e-07
Q9I2U6	FolD	Bifunctional protein FolD	10.82	10.86	10.87	10.75	10.92	10.67	10.8	10.9	10.99	11.05	11.04	10.92	10.72	10.82	10.74	-0.00362479	0.961438	0.176246	0.0147323	-0.0668117	0.333774
Q9HWB5	RecC	RecBCD enzyme subunit RecC	11.65	11.69	11.62	11.66	11.67	11.74	11.68	11.66	11.51	11.52	11.51	11.54	11.38	11.35	11.34	0.0339917	0.379393	-0.135755	0.00191903	-0.300844	2.33983094372879e-06
Q9I6F6	PA0335	Histidinol-phosphatase	11.35	11.39	11.4	11.41	11.3	11.32	11.27	11.39	11.57	11.72	11.63	11.51	11.4	11.36	11.39	-0.0672681	0.212317	0.219847	0.000625821	-0.00419202	0.939934
Q9I0H3	PA2665	Probable transcriptional regulator	10	9.9	9.97	9.91	9.79	9.73	9.73	9.8	9.32	9.72	9.58	9.44	9.59	9.62	9.62	-0.18175	0.0316129	-0.42966	6.62657561332193e-05	-0.336266	0.00073162
Q9HU31	PA5153	Amino acid (Lysine/arginine/ornithine/histidine/octopine) ABC transporter periplasmic binding protein	7.59	7.95	7.64	7.78	7.16	7.42	7.45	7.36	7.13	6.9	6.67	7.31	10.18	8.39	9.5	-0.391277	0.239795	-0.734704	0.0305698	1.62125	0.00019597
Q9I0I1	CarR	Response regulator protein CarR	9.73	9.8	9.77	9.8	10.06	9.99	9.89	10	9.9	9.85	9.85	9.95	9.43	9.39	9.47	0.210323	0.000721792	0.11281	0.029076	-0.345298	8.5751320870085e-06
Q9I4S1	PA1053	Rick_17kDa_Anti domain-containing protein	11.7	11.73	11.79	11.77	11.72	11.52	11.7	11.6	12.01	11.92	11.88	11.58	11.58	11.99	12.36	-0.113789	0.478769	0.101018	0.525949	0.228702	0.156078
Q9HZH0	PA3038	Probable porin	12.84	12.86	12.99	12.94	11.66	11.91	12.18	11.85	11.06	10.56	10.6	11.07	11.55	11.53	11.85	-1.00623	2.20651027554381e-05	-2.08629	6.61679199179012e-09	-1.26473	2.26287322937915e-06
Q9HW05	PA4401	Probable glutathione S-transferase	9.86	9.91	9.96	9.86	9.58	9.51	9.51	9.71	10.38	10.58	10.59	10.39	10.33	10.34	10.45	-0.319855	0.000576655	0.586765	1.34806870702488e-06	0.476899	1.64066170166508e-05
Q9HVU0	MreB	Cell shape-determining protein MreB	13.43	13.36	13.5	13.41	13.31	13.48	13.34	13.42	12.73	12.68	12.76	12.59	13.24	13.27	13.25	-0.0343999	0.574558	-0.733405	1.2309519828152e-08	-0.167253	0.0111465
Q51391	GlpR	Glycerol-3-phosphate regulon repressor	11.39	11.32	11.37	11.33	11.36	11.37	11.34	11.43	11.42	11.46	11.38	11.41	11.14	11.2	11.16	0.0206603	0.626627	0.0670552	0.100889	-0.187396	0.000362568
Q9I6W7	PA0165	Uncharacterized protein	10.16	10.23	10.15	10.24	9.61	9.51	9.63	9.86	9.1	9.36	9.26	8.84	10.49	10.53	10.79	-0.54324	0.000602686	-1.05323	8.04956852440242e-07	0.405727	0.00495776
Q9HW01	MurG	UDP-N-acetylglucosamine--N-acetylmuramyl-(pentapeptide) pyrophosphoryl-undecaprenol N-acetylglucosamine transferase	11.95	11.97	11.94	12	11.8	11.96	11.73	11.88	11.67	11.78	11.62	11.68	11.3	11.26	11.3	-0.124286	0.042581	-0.280077	0.000182191	-0.68107	4.39693606684296e-08
Q9HTQ4	CycB	Cytochrome c5	13.1	13.12	13.02	13.01	13.09	13.09	13.16	13.21	12.99	12.7	12.7	12.99	13.11	13.12	13.07	0.07438	0.369262	-0.217935	0.0121712	0.0360437	0.666986
Q9HU87	PA5096	Probable binding protein component of ABC transporter	9.49	9.63	9.7	9.45	6.69	7.1	7.43	7.59	8.05	8.84	8.6	7.69	8.44	8.6	8.8	-2.36643	1.03052667356034e-06	-1.26964	0.000256869	-0.956609	0.00304223
Q9HYN9	DsdA	Probable D-serine dehydratase	11.98	12.05	11.98	12.09	11.74	11.79	11.78	11.88	12.05	12.38	12.29	12.19	11.74	11.82	11.89	-0.227136	0.00740636	0.204168	0.0118077	-0.205517	0.0140582
G3XCZ7	PA3119	Methyltransf_11 domain-containing protein	5.91	6.28	6.07	6.16	5.63	5.84	5.3	5.06	5.82	7.24	6.98	5.55	6.91	7.23	7.19	-0.646623	0.090648	0.290659	0.438689	1.00525	0.0146555
P20582	PqsD	Anthraniloyl-CoA anthraniloyltransferase	9.05	8.9	9.15	9.12	10.24	10.24	10.2	10.24	9.62	9.52	9.64	9.55	9.13	9.09	9.19	1.17316	1.66340720253061e-10	0.528225	6.04248024274196e-07	0.0771337	0.218676
Q9HZU0	CobL	Precorrin-6Y C(5,15)-methyltransferase [decarboxylating]	8.06	8.09	8.24	7.87	7.77	7.96	7.85	7.5	8.13	8.42	8.28	8.3	8.21	8.05	8.02	-0.297368	0.0213568	0.213723	0.0780364	0.0277073	0.827097
Q9I6T9	PntB	NAD(P) transhydrogenase subunit beta	10.52	10.45	10.44	10.42	12.94	12.84	12.8	12.75	13.64	13.45	13.31	13.51	13.93	13.81	13.85	2.3736	1.04384442336428e-12	3.01693	4.1612048169619e-14	3.40141	4.0965245389273e-14
Q9HTX0	PA5220	Uncharacterized protein	8.47	8.92	8.55	8.79	8.78	8.68	8.71	8.73	8.22	9.13	9.38	9.41	7.75	7.6	7.79	0.045204	0.865615	0.350843	0.148522	-0.968903	0.00112419
Q9HVY4	PA4431	Ubiquinol-cytochrome c reductase iron-sulfur subunit	13.68	13.57	13.68	13.61	14.34	14.3	14.35	14.36	13.55	13.02	13.1	13.48	14.22	14.21	14.23	0.701101	2.79815595109533e-05	-0.351957	0.00517682	0.584864	0.00013941
Q9HV59	Pnp	Polyribonucleotide nucleotidyltransferase	14.96	15.05	14.96	15.05	15.26	15.27	15.32	15.35	14.97	14.94	14.89	14.92	15.07	14.93	14.95	0.296915	4.47172766124621e-05	-0.0710504	0.160235	-0.0213883	0.684455
Q9HUL5	NnrD	Bifunctional NAD(P)H-hydrate repair enzyme	11.91	11.87	11.93	11.82	11.92	11.87	11.8	11.9	11.84	11.97	11.92	11.8	11.72	11.71	11.7	-0.0109055	0.851654	-0.00187543	0.970385	-0.172854	0.00462251
Q9I4R0	PA1064	Uncharacterized protein	10.84	10.9	10.75	10.89	10.96	10.65	10.92	10.76	11.61	11.25	11.35	11.56	12.15	11.97	12.05	-0.022794	0.839815	0.597561	3.41381639772382e-05	1.21091	4.2653168989871e-08
Q9HX06	PA4021	Probable transcriptional regulator	7.57	7.57	7.51	7.65	5.32	5.74	5.22	5.94	5.05	4.96	5.34	5.26	4.53	5.97	5.58	-2.02321	9.08061362803486e-06	-2.42539	8.55194165498556e-07	-2.21323	3.48438788741378e-06
O50175	AstB	N-succinylarginine dihydrolase	11.77	11.59	11.66	11.68	11.77	11.75	11.7	11.72	11.67	11.72	11.72	11.65	11.19	11.25	11.24	0.060334	0.221313	0.0151417	0.766676	-0.445184	5.499443471382e-07
Q9I4V8	PA1015	Probable transcriptional regulator	10.91	10.9	10.83	10.79	10.93	10.9	10.89	10.91	11.15	11.09	11.1	11.01	10.81	10.9	10.89	0.0470331	0.347716	0.229773	0.000230688	0.00411998	0.937069
Q9HUC6	HslV	ATP-dependent protease subunit HslV	12.52	12.62	12.56	12.44	11.92	11.87	11.9	11.85	12.25	12.58	12.47	12.12	12.37	12.42	12.36	-0.651009	1.18211308445372e-05	-0.180256	0.065134	-0.152846	0.125919
Q9Z4J7	ExaA	Quinoprotein ethanol dehydrogenase	12.91	12.26	12.44	12.45	8.69	8.65	9.56	9.4	9.01	8.43	8.57	8.98	8.96	9.17	9.12	-3.44189	7.41982689985939e-09	-3.77037	1.71245384075373e-09	-3.43338	9.318790297034e-09
Q9I553	AlaS	Alanine--tRNA ligase	15.14	15.09	15.08	15.07	15.31	15.24	15.26	15.25	15.14	15.14	15.11	15.14	14.95	14.97	14.98	0.170082	0.000363659	0.0341061	0.358481	-0.127275	0.00326996
P30417	Fkl	Probable FKBP-type 25 kDa peptidyl-prolyl cis-trans isomerase	9.05	9.13	9.06	9.14	9.19	9.29	9.25	9.29	8.78	8.72	8.79	8.76	8.69	8.69	8.54	0.163237	0.00502461	-0.32812	1.22911683747638e-05	-0.450908	7.80961350370339e-07
Q9I344	AroC	Chorismate synthase	11.69	11.71	11.69	11.6	12.15	12.16	12.2	12.09	12.06	11.71	11.61	12.03	11.41	11.56	11.58	0.479898	0.000347319	0.179028	0.0875123	-0.159807	0.137199
Q9I383	SelD	Selenide, water dikinase	11.73	11.77	11.8	11.75	11.66	11.67	11.55	11.66	11.43	11.91	11.84	11.51	11.52	11.66	11.63	-0.129524	0.230977	-0.0965969	0.365676	-0.162644	0.139309
Q9HTF4	GbcA	GbcA	12.31	12.26	12.35	12.36	9.15	9.19	9.68	9.78	9.28	9.31	9.18	9.3	9.24	9.24	9.34	-2.86936	6.55613975110756e-11	-3.05288	1.7937179608105e-11	-3.04665	6.19947384786047e-11
Q9I311	BglX	Periplasmic beta-glucosidase	10.16	10.16	10.21	10.36	10.17	10.11	10.13	10.19	9.59	9.77	9.92	10.01	9.78	9.76	10.03	-0.0713265	0.497029	-0.399421	0.000966536	-0.365159	0.00246219
Q9HZA7	AccD	Acetyl-coenzyme A carboxylase carboxyl transferase subunit beta	11.33	11.22	11.33	11.2	11.02	11.26	11.13	11.29	10.12	10.42	10.48	10.24	10.05	10.2	10.22	-0.0956143	0.346641	-0.954909	1.97955217773068e-07	-1.11273	7.09474701788312e-08
Q9HUT5	PA4878	Probable transcriptional regulator	10.97	10.86	10.84	10.93	11.14	11.09	11.08	11.09	11.22	11.15	11.15	11.13	10.85	10.78	10.78	0.198087	0.00063932	0.261831	4.10358676725056e-05	-0.100055	0.042179
P33642	ThiO	Glycine oxidase	9.91	9.88	9.82	9.92	10.12	10.13	9.98	10.11	9.95	9.76	9.75	9.94	9.45	9.49	9.44	0.201789	0.00599619	-0.0345812	0.604587	-0.424612	1.49630116517113e-05
Q9HUX1	SpeA	Biosynthetic arginine decarboxylase	13.56	13.54	13.59	13.59	13.61	13.58	13.56	13.6	13.67	13.91	13.79	13.67	13.38	13.44	13.46	0.0174241	0.786862	0.19103	0.00389795	-0.142919	0.0259081
Q9I4T1	PA1043	Uncharacterized protein	11.85	11.83	11.86	11.83	11.67	11.94	11.82	11.96	11.32	11.39	11.59	11.52	11.71	11.79	11.86	0.00512555	0.956057	-0.38739	0.000231534	-0.0583787	0.491149
Q9X4P2	RppH	RNA pyrophosphohydrolase	10.2	10.44	10.32	10.42	10.25	10.44	10.14	10.27	10.26	10.68	10.36	10.34	9.94	9.83	9.92	-0.068427	0.53357	0.0672666	0.535765	-0.448468	0.000727244
Q9HT09	MnmG	tRNA uridine 5-carboxymethylaminomethyl modification enzyme MnmG	12.08	12.1	12	12.03	12.23	12.25	12.22	12.26	11.93	11.96	11.88	11.96	11.68	11.82	11.84	0.189268	0.0014572	-0.118213	0.0224251	-0.274798	6.81670393782728e-05
Q9I0V0	PA2534	Probable transcriptional regulator	7.23	7.37	7.11	7.26	7.32	7.21	7.54	7.64	7.07	6.96	7.19	7.06	6.81	6.87	6.83	0.182111	0.0863104	-0.174823	0.0926919	-0.405684	0.00125919
Q9HTZ7	PckA	Phosphoenolpyruvate carboxykinase (ATP)	13.84	13.82	13.82	13.85	14.5	14.47	14.4	14.44	14.58	14.78	14.73	14.62	14.38	14.4	14.45	0.620129	4.7100231881659e-08	0.844368	9.94566220077711e-10	0.580695	1.10674904114101e-07
Q9HUA2	PA5081	Nudix hydrolase domain-containing protein	8.82	8.94	8.77	8.83	8.67	8.8	8.49	8.72	9.1	9.03	9.11	9.13	8.68	8.73	8.81	-0.169924	0.0310802	0.252216	0.00275667	-0.100795	0.185664
Q9I5U5	RsmA	Ribosomal RNA small subunit methyltransferase A	10.61	10.68	10.72	10.7	10.69	10.71	10.71	10.73	10.51	10.82	10.83	10.56	10.12	10.09	10.22	0.0342168	0.684479	0.000554915	0.994439	-0.532929	1.28891755227103e-05
Q9HVT0	PA4491	Uncharacterized protein	9.62	9.53	9.47	9.52	10.07	9.95	10.06	10.13	10.29	9.75	9.76	10.15	10.74	10.62	10.65	0.517458	0.000760885	0.452004	0.00160553	1.13406	5.37085510355735e-07
Q9HU23	RmlD	dTDP-4-dehydrorhamnose reductase	11.89	11.96	11.78	11.8	11.87	11.91	11.85	11.92	11.81	11.97	11.88	11.77	11.64	11.74	11.77	0.0283217	0.670507	0.000720831	0.991192	-0.138791	0.0406533
Q9I6Q8	PcaB	3-carboxy-cis,cis-muconate cycloisomerase	11.16	11.22	11.24	11.15	10.68	10.74	10.69	10.72	11.05	11.49	11.37	11.07	11.16	11.17	11.2	-0.487135	0.000141386	0.0506853	0.604404	-0.0177231	0.859224
Q9HYG6	PA3440	DUF1244 domain-containing protein	12.07	11.94	11.97	12.02	11.73	11.81	11.79	11.81	11.84	12.06	12.05	12.02	11.65	11.7	11.71	-0.214499	0.00208524	-0.00552959	0.930097	-0.308981	0.000115395
P11724	ArgF	Ornithine carbamoyltransferase, anabolic	12.03	12.14	12.01	12	12.27	12.29	12.2	12.26	11.94	12.43	12.3	11.93	12.22	12.3	12.39	0.210366	0.0758589	0.10825	0.347277	0.259929	0.0349123
Q9HWI0	DdlA	D-alanine--D-alanine ligase A	10.92	10.91	10.83	10.82	10.8	10.93	10.7	10.83	10.85	10.89	10.93	10.97	10.61	10.57	10.6	-0.0554394	0.34474	0.0406434	0.487023	-0.277438	0.000246222
Q9I127	PA2455	N-acetyltransferase domain-containing protein	7.28	7.41	7.25	7.47	7.93	7.94	7.35	7.92	7.43	7.46	7.63	7.62	7.24	7.51	7.31	0.431953	0.00708774	0.180616	0.203183	-0.0017928	0.991307
Q9I1Y1	PA2134	DUF4142 domain-containing protein	12.68	12.63	12.74	12.39	10.41	10.35	10.5	10.31	11.52	11.42	11.33	10.77	12.37	12.42	12.02	-2.22172	1.32767300124565e-08	-1.35261	1.5596012747173e-06	-0.341265	0.0601399
Q9I6J2	SpuC	Putrescine--pyruvate aminotransferase	12.62	12.53	12.5	12.51	12.78	12.68	12.79	12.7	12.59	12.52	12.53	12.6	12.36	12.39	12.33	0.198155	0.000873194	0.0214209	0.667936	-0.180172	0.00179592
Q9HVS4	PA4497	Tripeptide-binding protein	9.17	9.06	8.98	9.1	8.69	8.56	8.54	8.51	7.97	7.98	8.08	8.24	8.09	8.29	8.01	-0.503189	6.48013916685116e-05	-1.00722	3.65625858775413e-08	-0.945767	1.3022556216971e-07
Q9I2F8	RbsB	D-ribose/D-allose-binding protein	9.3	9.45	9.46	9.39	8.75	8.84	8.86	8.88	8.22	8.09	8.42	8.31	8.63	8.59	8.69	-0.563059	4.87054455553953e-06	-1.13521	1.57302020425739e-09	-0.761296	2.17278316122778e-07
P22008	ProC	Pyrroline-5-carboxylate reductase	11.97	11.89	11.94	11.89	12.11	12.04	12.17	12.01	12.17	12.17	12.16	12.12	11.85	11.83	11.8	0.164482	0.00319063	0.234086	0.000159426	-0.0956211	0.0592274
Q9I2B8	PA1991	Probable iron-containing alcohol dehydrogenase	11.37	11.34	11.34	11.43	10.36	10.44	10.51	10.39	10.19	10.18	10.23	10.08	10.53	10.62	10.62	-0.943638	4.81329394486841e-10	-1.20013	1.71484778918169e-11	-0.780631	4.66209203368571e-09
Q9HT55	PA5518	Probable potassium efflux transporter	9.66	9.65	9.75	9.62	9.92	9.9	9.8	9.75	9.84	9.59	9.6	9.9	10.23	10.03	10.04	0.173477	0.0597327	0.0635627	0.47959	0.433762	0.000216494
Q9I3Z0	PA1354	YCII domain-containing protein	10.02	9.97	9.92	10.02	8.2	8.24	8.27	8.45	8.7	9.02	8.95	8.57	9.13	9.12	9.16	-1.69256	9.06931175665551e-10	-1.17426	3.08657371907004e-08	-0.845066	1.61521908513573e-06
Q9HYY5	PA3255	Uncharacterized protein	12.05	12.05	12.05	12.23	12.34	12.39	12.33	12.4	12.02	12.08	12.07	12.16	11.75	11.77	11.8	0.272547	0.000227744	-0.0100546	0.863949	-0.322793	5.06804703807087e-05
Q9HXW6	PA3674	Uncharacterized protein	9.79	9.86	9.84	9.91	9.55	9.56	9.69	9.37	10.58	10.7	10.68	10.53	10.94	10.89	10.99	-0.305036	0.000775872	0.775963	6.51642652505936e-08	1.09288	3.18640166736808e-09
Q9HV14	PA4794	N-acetyltransferase domain-containing protein	10.94	10.83	10.79	10.98	10.89	10.79	10.92	11.01	10.98	10.89	11.03	11.01	10.63	10.63	10.58	0.0207325	0.773023	0.094217	0.15419	-0.271392	0.000906526
Q9I618	BioB	Biotin synthase	11.13	11.13	11.12	11.15	11.16	11.08	11.01	11.13	10.72	10.68	10.77	10.89	10.55	10.7	10.63	-0.039683	0.525213	-0.368626	2.07015104919937e-05	-0.508527	1.26459743400311e-06
P08280	RecA	Protein RecA	13.51	13.44	13.42	13.41	13.61	13.55	13.56	13.54	13.29	13.24	13.29	13.22	13.11	13.1	13.09	0.118937	0.00841696	-0.187645	0.00024278	-0.344954	1.12307681190912e-06
Q9HYX7	RdgC	Recombination-associated protein RdgC	13.25	13.12	13.21	13.18	13.42	13.38	13.4	13.38	13.23	13.23	13.2	13.22	13.01	12.94	12.93	0.206607	0.000218254	0.0324629	0.446451	-0.231737	7.99383844587828e-05
Q9HX56	PA3960	Uncharacterized protein	10.05	10.36	10.3	10.19	8.67	8.93	8.89	9.1	8.92	9.77	9.68	8.92	9.8	9.92	10.05	-1.33084	2.53021442135159e-05	-0.904996	0.000513754	-0.302034	0.169511
Q9I1N6	PslC	PslC	6.07	6.12	5.81	6.07	6.21	5.86	5.61	6.12	6.67	6.11	6.24	6.6	6.23	6.18	6.33	-0.0679037	0.705965	0.387001	0.0282552	0.228193	0.189259
Q9HZ51	PA3187	Probable ATP-binding component of ABC transporter	13.75	13.81	13.83	13.75	7.23	7.45	8.85	9.03	8.55	8.46	8.53	8.55	8.7	8.64	8.63	-5.64654	2.37793752830117e-09	-5.26092	3.10203468822885e-09	-5.12994	8.3067923102799e-09
O68877	HmuV	Hemin import ATP-binding protein HmuV	6.01	6.46	6.54	6.31	6.83	6.64	6.44	6.8	8	7.6	7.74	8.09	8.22	8.38	8.21	0.345979	0.0355654	1.52788	1.52809246501997e-07	1.94186	2.19669120700913e-08
Q9HZ67	PheA	Bifunctional chorismate mutase/prephenate dehydratase	13.04	12.95	12.99	12.94	13.12	13.04	13.02	13.04	13.04	13.03	12.97	12.95	12.74	12.78	12.78	0.0760627	0.090893	0.0191385	0.674158	-0.212349	0.000238769
P34750	PilQ	Fimbrial assembly protein PilQ	10.07	10.01	10.06	9.92	9.44	9.55	9.4	9.43	10.06	9.96	9.99	9.86	10.19	10.3	10.09	-0.563807	1.7217270696422e-06	-0.0471603	0.500616	0.175332	0.0198745
Q9I0C9	PA2713	HTH hxlR-type domain-containing protein	8.61	8.81	8.65	8.91	8.94	8.93	8.96	8.85	8.81	8.64	8.61	8.7	8.2	8.19	8.24	0.173253	0.0335306	-0.0571803	0.462196	-0.536008	8.24297190004844e-06
Q9HVK8	PA4576	Endopeptidase La	12.11	12.05	12.01	12.09	12.23	12.23	12.27	12.24	12.18	12.27	12.21	12.23	11.96	11.93	11.96	0.178618	0.000548323	0.158662	0.00102354	-0.115755	0.0110325
Q9I113	PA2469	Probable transcriptional regulator	7.38	7.27	7.33	7.11	7.81	7.72	7.66	7.66	6.97	6.54	7.04	6.51	6.93	7.17	6.95	0.441001	0.00468861	-0.506274	0.00143431	-0.253124	0.076366
Q9I3C8	PA1593	4HBT domain-containing protein	9.6	9.71	9.64	9.84	9.86	10.05	9.87	9.89	9.82	9.82	9.71	10	9.53	9.43	9.53	0.21938	0.014196	0.139472	0.0902402	-0.200782	0.0239372
G3XD58	Wzt	ABC subunit of A-band LPS efflux transporter	7.59	7.87	7.85	7.77	8.27	8.32	8.41	8.24	8.13	8.09	8.06	8.14	7.97	8.05	8.07	0.539402	4.05869799560547e-06	0.332252	0.000238036	0.257939	0.00231386
Q9HV33	PA4775	Uncharacterized protein	10.38	10.45	10.36	10.42	10.76	10.53	10.73	10.71	11.06	10.66	10.53	10.94	11.27	11.13	11.14	0.282082	0.022824	0.394048	0.00267508	0.778795	1.11408550563358e-05
Q9I1H6	PA2299	Probable transcriptional regulator	7.04	6.88	6.77	7.16	6.64	7.03	6.65	6.92	6.74	6.41	6.43	6.85	6.27	6.29	6.3	-0.151056	0.290804	-0.354174	0.0174169	-0.675495	0.000256929
Q9HWJ8	PA4183	Uncharacterized protein	8.18	8.16	8.17	8.24	8.45	8.59	8.68	8.39	8.37	8.24	8.34	8.56	7.97	8.1	8.13	0.340919	0.00126527	0.187413	0.0366705	-0.121282	0.175806
Q9HUE1	PA5028	AAA_31 domain-containing protein	9.44	9.45	9.38	9.13	9.52	9.57	9.34	9.36	8.16	8.4	8.34	8.26	8.95	9	8.99	0.0971683	0.30146	-1.05773	3.07970027938663e-08	-0.370671	0.00108601
Q9HVV4	PtsN	Nitrogen regulatory protein	12.02	12.03	11.89	12	11.86	11.82	11.77	11.86	11.9	12.1	11.98	11.77	11.62	11.67	11.56	-0.159642	0.0371502	-0.0501764	0.495385	-0.371567	0.000143578
Q9HZD3	PA3075	Uncharacterized protein	7.39	7.36	7.36	7.35	6.99	6.97	6.86	6.64	7.33	7.62	7.45	7.47	8.39	8.23	8.48	-0.499629	0.000131855	0.104877	0.277098	1.0026	1.51235349341306e-07
Q9HZC6	Gbt	Glycine betaine transmethylase	9.64	9.61	9.39	9.54	11.96	11.88	12	12	8.17	7.75	8.37	8.7	10.79	10.82	11.04	2.41383	5.81645389360809e-09	-1.3008	2.72012856275123e-06	1.33419	3.26179122220919e-06
Q9HUB7	HisI	Phosphoribosyl-AMP cyclohydrolase	10.47	10.53	10.31	10.62	10.5	10.57	10.62	10.54	10.4	10.38	10.43	10.34	10.11	10.16	10.2	0.07083	0.302609	-0.0976288	0.148677	-0.328315	0.000233545
Q9I2X3	PA1766	ATP-grasp domain-containing protein	11.25	11.2	11.23	11.18	11.32	11.24	11.26	11.37	11.5	11.11	11.06	11.34	11.81	11.8	11.79	0.0858794	0.36491	0.0420259	0.663227	0.590667	1.974224544024e-05
Q9HZG1	PA3047	Probable D-alanyl-D-alanine carboxypeptidase	10.03	10.09	10.05	10.3	9.94	9.95	10	10.04	11.18	11	11.06	10.97	10.62	10.39	10.44	-0.134223	0.113422	0.93974	3.43619635809159e-08	0.364401	0.00054557
Q9HUT3	PA4880	Bacterioferritin	13.21	13.19	13.3	13.04	12.14	12.09	12.14	12.08	12.32	12.48	12.33	12.04	12.58	12.63	12.68	-1.0691	4.13574108318648e-08	-0.893746	1.74674854011459e-07	-0.551839	3.51603296842231e-05
Q9I7B8	GlyS	Glycine--tRNA ligase beta subunit	13.82	13.78	13.84	13.72	13.82	13.82	13.76	13.77	13.37	13.18	13.26	13.4	13.59	13.64	13.62	0.00327093	0.960014	-0.485959	8.5884188116169e-07	-0.171045	0.00906833
Q9HZB6	FadH1	2,4-dienoyl-CoA reductase FadH1	9.72	9.69	9.54	9.71	9.99	9.87	9.82	9.91	8.89	8.66	8.78	9.11	9	8.89	9.28	0.232856	0.0535145	-0.803478	5.79265947059945e-06	-0.606971	0.000117269
Q9HZT9	CbiD	Cobalt-precorrin-5B C(1)-methyltransferase	7.98	8.21	8.32	8.11	7.22	7.75	7.52	7.35	7.73	8.59	8.67	7.9	8.29	8.38	8.52	-0.701281	0.0059343	0.0629284	0.790343	0.237553	0.300244
Q9HU10	PA5179	Probable transcriptional regulator	6.93	7.1	7.16	7.04	6.49	6.61	6.19	6.42	6.97	7.52	7.17	6.6	7.01	6.96	7.12	-0.63306	0.00263438	0.00708486	0.968057	-0.0262325	0.888254
Q9I393	PA1629	Probable enoyl-CoA hydratase/isomerase	9.91	10.03	9.97	10.02	12.33	12.32	12.2	12.25	8.96	9.05	9.21	9.27	9.23	9.4	9.26	2.28905	1.98028601045102e-12	-0.859415	5.12939059211752e-08	-0.687053	9.3463407582058e-07
Q9HUF6	WaaG	UDP-glucose:(Heptosyl) LPS alpha 1,3-glucosyltransferase WaaG	9.99	10.15	10.06	9.85	9.81	9.62	9.61	9.62	10.21	10.46	10.18	10.11	9.31	9.33	9.29	-0.348495	0.00191828	0.228745	0.0212316	-0.703302	4.29285943802747e-06
Q9HVA9	PA4686	Uncharacterized protein	14.16	14.11	14.13	14.1	14.34	14.25	14.23	14.22	14.11	14.28	14.19	14.09	14.01	14	14	0.130586	0.0223784	0.0417721	0.435831	-0.122613	0.0321623
Q9I706	PA0126	Uncharacterized protein	9.36	9.18	9.32	9.32	10.18	10.09	10.13	10.12	10.13	9.61	9.82	10.07	9.97	9.89	9.99	0.838048	3.39550203090849e-06	0.61381	4.4046264423528e-05	0.65471	3.37287740034814e-05
P72173	AspC	Aspartate aminotransferase	14.4	14.43	14.44	14.4	14.01	14.05	14.06	14.02	14.07	14.35	14.27	14.12	13.89	13.95	13.99	-0.385403	3.25549054198304e-05	-0.215352	0.00282664	-0.47492	4.16153084035933e-06
Q9HZF4	PA3054	Peptidase_M14 domain-containing protein	9.68	9.73	9.82	9.75	9.45	9.71	9.63	9.65	9.4	9.84	9.72	9.44	9.58	9.49	9.7	-0.135335	0.225339	-0.14321	0.190421	-0.154786	0.171649
Q9HZK2	PA3003	Uncharacterized protein	10.91	11.09	11.1	11.12	10.88	10.99	10.99	11.01	10.56	10.83	10.8	10.55	10.67	10.79	10.78	-0.0853322	0.323201	-0.369707	0.000412429	-0.307205	0.00228824
Q9HZD4	PA3074	VWFA domain-containing protein	8.1	8.17	8.3	8.08	8.09	8.33	8.3	8.33	8.13	7.66	7.67	8.02	8.84	8.96	8.83	0.0992967	0.42232	-0.292625	0.0212961	0.716318	3.87519731647493e-05
Q9I6L0	CysA	Sulfate/thiosulfate import ATP-binding protein CysA	9.63	9.67	9.55	9.72	9.63	9.52	9.61	9.58	9.75	9.37	9.39	9.8	9.99	9.91	9.79	-0.0582192	0.606942	-0.0656482	0.55471	0.259567	0.027033
Q9I611	PA0507	Probable acyl-CoA dehydrogenase	11.15	11.22	11.13	11.13	11.25	11.34	11.37	11.23	11.15	11.05	11.05	11.26	11.21	11.16	11.15	0.143629	0.0284493	-0.0269537	0.672857	0.0210564	0.741503
Q9I4B3	PA1225	Probable NAD(P)H dehydrogenase	9.51	9.55	9.51	9.59	9.47	9.47	9.48	9.57	8.82	8.78	8.95	9.07	8.78	8.68	8.77	-0.0413974	0.562292	-0.635948	2.91955736622639e-07	-0.797495	4.80029256267654e-08
Q9HZP7	EtfA	Electron transfer flavoprotein subunit alpha	14.56	14.6	14.57	14.6	15.82	15.8	15.74	15.76	15.7	15.83	15.77	15.71	15.51	15.57	15.54	1.19793	3.86168423320163e-12	1.17269	2.27789497691785e-12	0.958467	6.69662156894239e-11
Q9HV69	PanC	Pantothenate synthetase	11.7	11.59	11.73	11.68	12.16	12.17	12.09	12.14	12.07	12.11	12.18	12.1	11.61	11.64	11.63	0.465973	2.25960289422335e-07	0.442148	2.39311452482274e-07	-0.0474713	0.320999
Q9I714	PA0118	2-hydroxychromene-2-carboxylate isomerase	9.88	9.87	9.86	9.92	9.93	9.87	9.7	9.9	9.59	9.45	9.38	9.61	9.28	9.45	9.34	-0.0333057	0.668909	-0.377537	0.000112407	-0.530392	6.38560932503115e-06
Q9HV61	PA4738	UPF0337 protein PA4738	11.33	11.36	11.44	11.26	10.21	10.2	10.23	10.06	11.4	11.39	11.25	10.94	11.24	11.38	11.3	-1.17086	5.43167665133632e-08	-0.100069	0.33591	-0.0432533	0.68771
Q9HVR9	PA4502	Probable binding protein component of ABC transporter	10.52	10.46	10.44	10.33	10.27	10.48	10.32	10.39	10	10.04	10.02	9.98	9.93	10.03	10.03	-0.0713117	0.255979	-0.42694	6.06533336410479e-06	-0.444068	6.07389552102529e-06
Q9I5X2	PA0564	Probable transcriptional regulator	9.31	9.37	9.41	9.37	9.18	9.24	9.19	9.28	9.61	9.6	9.67	9.55	9.13	8.93	9.01	-0.141064	0.0194214	0.241109	0.000441437	-0.342466	2.76928594487588e-05
P24559	PilT	Type IV pilus retractation ATPase PilT	11.27	11.2	11.14	11.2	11.39	11.26	11.26	11.27	10.76	10.51	10.53	10.89	10.95	10.99	10.9	0.0925132	0.303082	-0.530613	2.47329783360567e-05	-0.258734	0.00922995
Q9HTW7	UbiH	UbiH protein	10.29	10.14	10.34	10.22	9.94	10.03	9.94	9.88	10.14	10.22	10.21	10.11	10.29	10.29	10.26	-0.303034	0.00012342	-0.0814776	0.160073	0.0336194	0.572101
Q9HZZ9	PA2844	Uncharacterized protein	6.82	6.48	6.74	6.71	7.03	7.28	6.98	6.97	7.02	6.87	6.45	7.04	6.24	6.46	6.41	0.373511	0.0184508	0.151296	0.300065	-0.317464	0.042003
Q9HZL1	NqrF	Na(+)-translocating NADH-quinone reductase subunit F	10.91	10.89	10.86	10.83	10.62	10.47	10.53	10.5	10.75	10.68	10.58	10.72	11.38	11.21	11.25	-0.341791	5.30854718804783e-05	-0.190872	0.00411244	0.405883	1.02347682706126e-05
O82852	PyrH	Uridylate kinase	11.91	12.03	12.01	12.01	12.08	12.01	12	12.09	11.83	12.11	12.03	11.88	11.87	11.93	11.97	0.0550037	0.43564	-0.0300643	0.674158	-0.0652513	0.352549
Q9HXT6	WspD	CheW-like domain-containing protein	6.96	7.14	7.08	7.08	7.22	7.43	7.11	7.36	6.88	6.94	7.19	7	7.59	7.81	7.69	0.213621	0.0362646	-0.0608857	0.53724	0.630911	1.49930688124045e-05
Q9HV84	PA4714	Uncharacterized protein	12.31	11.92	11.38	11.18	11.63	11.8	11.44	11.72	12	12.81	12.6	11.79	11.53	11.59	11.48	-0.0505859	0.874356	0.602422	0.0436467	-0.167879	0.573248
P18275	ArcD	Arginine/ornithine antiporter	8.51	8.49	8.31	8.42	8.71	8.58	8.45	8.52	8.44	7.88	7.81	8.03	9.21	9.06	9.07	0.132801	0.331605	-0.389997	0.00776221	0.682207	0.000156188
Q9I385	PA1640	PNPLA domain-containing protein	10.41	10.37	10.4	10.35	10.49	10.43	10.48	10.57	10.59	10.52	10.51	10.41	10.28	10.26	10.19	0.110672	0.0444309	0.125104	0.0230625	-0.137675	0.0170007
Q9I6F1	ThyA	Thymidylate synthase	11.12	11.03	11.04	11.13	11.34	11.22	11.24	11.32	11.1	11.05	11.05	11.1	10.8	10.81	10.76	0.198956	0.000770639	-0.00560967	0.912219	-0.288922	3.01878971072368e-05
Q9I5U7	ApaH	Bis(5'-nucleosyl)-tetraphosphatase, symmetrical	9.74	9.82	9.7	9.67	9.62	9.52	9.57	9.5	9.65	9.93	9.59	9.67	9.48	9.51	9.49	-0.180891	0.0264257	-0.0234889	0.76913	-0.240168	0.00583627
P52002	MexB	Multidrug resistance protein MexB	11.79	11.74	11.75	11.7	11.92	11.82	11.86	11.72	12.17	11.92	11.77	11.94	12.51	12.43	12.31	0.0845702	0.346641	0.204857	0.0260395	0.669944	3.51725492928291e-06
Q9I0K4	ICL	Isocitrate lyase	12.99	12.94	12.85	12.98	16.77	16.74	16.66	16.65	16.86	16.92	16.88	16.87	16.52	16.57	16.56	3.76511	4.57378517957167e-17	3.94329	3.48079903907207e-17	3.6138	3.18404829311634e-16
Q9I712	PA0120	Probable transcriptional regulator	8.76	8.75	8.91	8.83	8.24	8.44	8.43	8.52	8.21	8.27	8.27	8.17	8.66	8.84	8.67	-0.403494	8.99574230075357e-05	-0.580515	1.76027837025934e-06	-0.0877211	0.250277
Q9I5F5	PutP	Sodium/proline symporter	10.64	10.63	10.58	10.61	10.77	10.68	10.68	10.67	10.57	9.98	10.13	10.66	10.93	10.81	10.94	0.0828518	0.568844	-0.283722	0.0480562	0.275378	0.0626174
Q9HWH7	PpgL	Periplasmic gluconolactonase, PpgL	11.58	11.46	11.5	11.29	10.93	11.11	11.05	11.07	11.37	11.43	11.36	11.32	11.29	11.39	11.4	-0.416251	4.7684138348218e-05	-0.0882839	0.215567	-0.0993339	0.17745
Q9HUM1	HflX	GTPase HflX	11.97	12	12.03	12	12.11	12.1	12.11	12.06	11.65	11.71	11.72	11.6	11.42	11.46	11.39	0.0955862	0.0372554	-0.331727	2.13320398200859e-06	-0.577147	1.10254884963894e-08
P13794	OprF	Outer membrane porin F	12.83	12.77	12.82	12.83	13.09	12.94	13.14	12.88	12.93	12.46	12.6	12.82	12.93	12.48	12.43	0.202002	0.145704	-0.109375	0.426338	-0.196937	0.161896
Q9HWF8	RpsK	30S ribosomal protein S11	13.82	13.8	13.81	13.7	13.59	13.56	13.55	13.52	12.19	12.81	12.81	11.98	12.89	12.63	13.03	-0.226007	0.234804	-1.33139	4.55802078510923e-06	-0.932283	0.000186434
Q9HXB7	PA3896	Probable 2-hydroxyacid dehydrogenase	10.19	10.31	10.49	10.29	9.69	9.73	9.39	9.62	9.82	10.97	10.76	9.65	10.68	10.64	10.69	-0.714402	0.0178843	-0.0250215	0.931873	0.345473	0.224274
Q9HW40	PA4361	Probable oxidoreductase	8.05	8.12	8.35	8.04	7.49	7.57	7.27	7.35	8.01	8.37	8.16	7.95	8.43	8.39	8.25	-0.715258	3.32560421109535e-05	-0.0151477	0.904738	0.218809	0.0777164
P53641	SodB	Superoxide dismutase [Fe]	12.46	12.58	12.53	12.56	12.58	12.69	12.62	12.78	12.16	12	12.04	12.26	11.93	11.92	11.96	0.133549	0.0708875	-0.418044	3.07508443673814e-05	-0.595681	1.40340325412828e-06
Q9I3Q5	PA1442	Flagellar protein FliL	9.71	9.66	9.7	9.8	10.14	10.06	10.03	10.05	10.63	10.06	10.09	10.49	11.08	10.99	10.95	0.352737	0.010587	0.59915	0.000181428	1.289	1.56024364274173e-07
Q9HTW9	PA5221	Probable FAD-dependent monooxygenase	11.49	11.53	11.67	11.56	11.33	11.48	11.35	11.42	11.79	12.09	11.99	11.76	11.62	11.57	11.65	-0.169783	0.0502666	0.343022	0.000633174	0.0491053	0.563671
Q9HXM7	PA3768	Probable metallo-oxidoreductase	9.3	9.21	9.4	9.34	9.45	9.64	9.62	9.57	9.91	9.52	9.71	9.9	10.9	10.89	10.86	0.258665	0.0112561	0.448205	0.000168243	1.57116	8.80663919877462e-10
Q9HZA1	PA3123	Uncharacterized protein	10.03	10.06	9.97	10.04	9.82	9.98	9.91	9.97	9.87	9.79	9.74	9.7	9.22	9.4	9.29	-0.105416	0.0950334	-0.253735	0.000655235	-0.721851	4.35856909356311e-08
Q9I541	RimO	Ribosomal protein S12 methylthiotransferase RimO	12.29	12.23	12.31	12.21	12.22	12.33	12.23	12.3	11.46	11.33	11.5	11.49	11.22	11.27	11.34	0.00807959	0.896314	-0.817311	2.3105806933062e-09	-0.983632	7.45549159126728e-10
Q9I405	PA1339	Amino acid ABC transporter ATP binding protein	11.03	11.1	11.03	10.97	11.43	11.42	11.37	11.38	11.69	11.15	11.12	11.46	11.68	11.67	11.52	0.368538	0.00624611	0.325325	0.0112067	0.592692	0.00018887
Q9HV18	CmoM	tRNA 5-carboxymethoxyuridine methyltransferase	9.18	9.16	8.96	8.94	9.76	9.8	9.98	9.89	9.37	8.83	8.91	9.24	8.98	9.08	8.92	0.797114	2.93210569860642e-05	0.0263162	0.847117	-0.0665882	0.616258
Q9HVM4	IleS	Isoleucine--tRNA ligase	14.38	14.38	14.39	14.37	14.44	14.43	14.41	14.38	14.43	14.62	14.56	14.46	14.29	14.32	14.31	0.0349935	0.486605	0.134543	0.010687	-0.0708067	0.16016
Q9I4I1	NrdA	Ribonucleoside-diphosphate reductase	14.63	14.59	14.6	14.5	14.53	14.55	14.46	14.5	14.32	14.24	14.23	14.28	14.37	14.3	14.28	-0.0720426	0.136477	-0.308744	1.13005644246259e-05	-0.267083	6.33594756956308e-05
Q9I623	PA0495	AHS1 domain-containing protein	8.28	8.16	8.13	8.25	8.5	8.57	8.54	8.38	8.31	8.18	8.27	8.36	8.3	8.19	7.98	0.292257	0.00223016	0.0760501	0.348533	-0.050761	0.539393
Q9HUN3	DnaB	Replicative DNA helicase	12.32	12.27	12.32	12.27	12.34	12.29	12.31	12.24	12.36	12.32	12.32	12.29	12.19	12.2	12.16	0.000130164	0.997335	0.027428	0.502578	-0.111728	0.0124483
Q9I456	PA1288	Probable outer membrane protein	10.11	9.76	9.87	9.82	11.41	11.14	11.28	11.2	11.49	10.79	11.22	11.21	11.56	11.67	11.76	1.36586	4.26705817061911e-07	1.2833	5.07099793306263e-07	1.77206	3.01411483064847e-08
Q9HTF3	GbcB	GbcB	10.88	10.92	10.98	11.12	6.31	6.56	6.85	6.53	5.35	5.77	5.69	5.57	5.59	6.25	5.56	-4.41107	1.12013899856244e-11	-5.37771	6.94969892726036e-13	-5.17438	3.47571414796549e-12
Q9I174	PA2407	Probable adhesion protein	12.96	12.97	13	13	13.07	13.2	13.21	13.22	13.13	13.19	13.14	13.2	12.78	12.88	12.88	0.193232	0.00127376	0.185841	0.00132449	-0.134821	0.0137699
Q9I027	PA2816	Uncharacterized protein	7.91	8.04	8.02	7.62	7.59	7.65	7.77	7.5	7.51	7.6	6.98	6.85	5.96	5.8	5.78	-0.269577	0.141776	-0.661668	0.00158708	-2.05179	5.83069899803376e-08
P52111	GlpD	Glycerol-3-phosphate dehydrogenase	10.68	10.45	10.48	10.53	9.44	9.47	9.67	9.55	9.45	8.88	9.27	9.07	9.54	9.56	9.23	-1.00385	4.83757337133206e-06	-1.36559	1.10796046331838e-07	-1.09234	1.92054845318619e-06
Q9HWX1	NrdR	Transcriptional repressor NrdR	10.88	10.92	10.95	10.77	10.51	10.57	10.47	10.49	10.39	11.08	11	10.31	11.41	11.36	11.45	-0.369688	0.037842	-0.183322	0.276975	0.528567	0.00601595
Q9HXN1	MltF	Membrane-bound lytic murein transglycosylase F	9	8.91	9.05	8.92	9.48	9.33	9.36	9.33	9.86	9.63	9.69	9.67	9.69	9.63	9.59	0.40421	3.65911095270924e-05	0.740157	4.71214438580252e-08	0.666818	2.57544510654977e-07
P45683	Pcm	Protein-L-isoaspartate O-methyltransferase	9.79	9.78	9.89	9.68	8.84	8.93	8.78	9.06	9.08	9.45	9.35	8.84	9.72	9.69	9.7	-0.880621	1.16724171464996e-05	-0.606883	0.000231731	-0.0823052	0.535556
Q9I078	PA2765	Uncharacterized protein	12.29	12.3	12.31	12.32	12.54	12.5	12.57	12.55	11.91	11.83	11.88	11.98	11.71	11.69	11.7	0.234626	9.04921189171689e-05	-0.405397	2.64781918759305e-07	-0.605033	6.78490775398779e-09
Q9HX90	PA3923	Uncharacterized protein	11.12	11.08	11.06	11.1	9.82	9.77	10.01	10.07	7.11	5.87	6.24	6.19	11.4	11.35	11.53	-1.1738	0.000127515	-4.73994	3.30906101767253e-11	0.333722	0.152455
Q9I6K9	CysW	Sulfate transport protein CysW	6.21	5.86	6	5.92	6.53	6.23	5.81	6.51	6.65	6.09	6.06	6.61	6.8	6.68	6.48	0.26958	0.197587	0.35453	0.0876946	0.653058	0.00559431
Q9HYZ8	LpxL	Lipid A biosynthesis lauroyltransferase	8.63	8.4	8.52	8.39	8.54	8.66	8.67	8.57	9.19	8.7	8.66	9.27	9.42	9.35	9.39	0.126139	0.383824	0.47433	0.00314714	0.902699	2.00733553087747e-05
Q9I5Y7	PA0549	Uncharacterized protein	7.59	7.76	7.93	7.98	7.64	7.65	7.46	7.85	7.55	7.41	7.68	7.54	7.39	7.44	7.45	-0.164421	0.14237	-0.268221	0.0207402	-0.385839	0.00289326
Q9HVA0	IlvI	Acetolactate synthase	13.7	13.81	13.73	13.64	14.44	14.54	14.41	14.4	14.29	14.5	14.4	14.27	14.23	14.23	14.25	0.724425	7.84052335325922e-08	0.6428	1.77210511917311e-07	0.51541	2.88325030522259e-06
Q9HYW0	PA3283	UPF0276 protein PA3283	9.9	9.88	9.84	9.96	10.88	10.81	10.9	10.93	10.19	10.2	10.39	10.41	10.15	10.08	10.24	0.984163	4.92764794286538e-09	0.403355	3.52292356295965e-05	0.259565	0.00192335
Q9HX12	PA4015	MaoC-like domain-containing protein	12.46	12.43	12.43	12.6	12.41	12.28	12.33	12.35	12.18	12.19	12.17	12.12	12.12	12.08	12.06	-0.139491	0.0161964	-0.317604	2.63125197499679e-05	-0.395698	4.41713998115779e-06
Q9I2A5	PA2004	Uncharacterized protein	5.9	6.21	5.86	5.74	6.29	5.95	6.59	6.1	6	6.16	5.81	6.32	7.11	6.78	6.58	0.309929	0.104657	0.144914	0.442575	0.900784	0.000249814
Q9HU75	PA5108	SmpA_OmlA domain-containing protein	9.59	9.53	9.61	9.47	9.35	9.12	9.29	9.1	10.67	10.58	10.47	10.5	10.29	10.13	10.41	-0.335599	0.00128199	1.00416	2.44101294388126e-08	0.725367	1.23816518685119e-06
Q9HX33	LeuS	Leucine--tRNA ligase	14.8	14.8	14.73	14.78	15.04	15.01	15.01	15	14.98	14.92	14.91	14.99	14.66	14.71	14.67	0.238412	3.74373927878226e-05	0.17519	0.000394008	-0.100638	0.0211268
Q9I647	PA0471	Probable transmembrane sensor	5.7	5.4	5.15	5.62	5.97	5.8	5.65	5.37	8.4	7.72	7.72	8.2	8.63	8.54	8.59	0.232305	0.25527	2.54464	9.93594061011417e-09	3.12184	2.14529552889437e-09
Q9I2C4	ExaC	NAD+ dependent aldehyde dehydrogenase ExaC	13.73	13.64	13.69	13.6	12.2	12.19	12.37	12.34	12.5	12.63	12.73	12.93	12.53	12.57	12.9	-1.39239	1.75623020248561e-08	-0.965492	5.43920956981821e-07	-0.999406	6.45671792697082e-07
Q9I021	PA2822	GAF domain-containing protein	8.46	8.38	8.4	8.29	8.38	8.29	8.69	8.43	8.41	8.25	8.35	8.37	8.2	8.26	8.28	0.0629211	0.475357	-0.04104	0.642884	-0.139775	0.116787
G3XCW8	CioA	Cyanide insensitive terminal oxidase	8.31	8.19	8.35	8.13	8.39	8.47	8.5	8.4	8.85	8.18	8.02	8.59	8.87	8.65	8.9	0.196457	0.249748	0.164537	0.326941	0.561811	0.00389844
Q9I5Q8	PA0663	Uncharacterized protein	10.55	10.56	10.54	10.5	10.73	10.66	10.74	10.69	11.31	10.98	10.9	11.27	11.69	11.49	11.65	0.16784	0.0880127	0.574677	2.47563317803419e-05	1.07044	7.09474701788312e-08
Q9HZM7	MurB	UDP-N-acetylenolpyruvoylglucosamine reductase	8.83	8.95	8.85	9.05	8.98	8.96	8.89	9.16	8.86	8.82	8.73	8.9	8.44	8.38	8.48	0.076738	0.31917	-0.09218	0.22132	-0.488777	1.71601305486797e-05
Q9I0M8	PA2610	GST C-terminal domain-containing protein	5.96	6.25	5.95	5.67	5.85	6.09	5.92	5.91	6.16	5.76	5.68	6.16	5.81	5.8	5.48	-0.0170983	0.924257	-0.017068	0.921571	-0.263175	0.115739
Q9I468	CobC	Threonine-phosphate decarboxylase	7.72	7.7	7.54	7.59	7.11	7.14	7.09	7.29	7.64	8.02	7.96	7.58	7.42	7.59	7.53	-0.480926	0.000587875	0.164699	0.137123	-0.123531	0.274394
Q9I5Y1	Fba	Fructose-bisphosphate aldolase	13.23	13.19	13.19	13.1	13.27	13.23	13.19	13.23	13.28	13.42	13.37	13.25	13.12	13.12	13.11	0.0509197	0.339028	0.151667	0.00776221	-0.0663302	0.214646
Q9I5T4	PA0604	Probable binding protein component of ABC transporter	10.26	10.41	10.48	10.49	9.23	9.22	9.52	9.53	9.34	10.23	10.06	9.5	9.77	10.03	10.08	-1.03531	0.000132373	-0.628676	0.0047147	-0.450099	0.0360064
Q9HUG4	PA5001	Uncharacterized protein	11.47	11.42	11.52	11.28	11.38	11.5	11.41	11.27	11.59	11.52	11.52	11.48	11.12	10.99	11.02	-0.0320018	0.661054	0.103715	0.135185	-0.378771	8.23973323892321e-05
Q9HWZ2	PA4035	FecR domain-containing protein	12.32	12.32	12.32	12.24	12.1	12.26	12.13	12.19	11.95	12.17	12.07	11.96	12.09	12.03	12.09	-0.126274	0.0506486	-0.261855	0.000523752	-0.233471	0.00170645
Q9HTR9	PA5285	Uncharacterized protein	11.91	12.01	11.94	11.94	11.94	11.91	11.81	11.87	12.16	12.3	12.14	12.14	11.89	11.95	11.85	-0.0646518	0.251188	0.237934	0.000462742	-0.0550954	0.328602
Q9I3G7	PA1550	Uncharacterized protein	7.64	7.5	7.8	7.64	8.23	8.21	8.34	8.37	8.14	7.91	7.97	8.3	8.51	8.53	8.6	0.641611	1.75295368174744e-05	0.434163	0.000388881	0.897269	6.07400392906128e-07
Q9I705	PA0127	WHy domain-containing protein	6.5	6.22	6.4	6.28	6.66	6.72	6.75	6.59	6.77	6.44	6.56	7.13	7.56	7.61	7.33	0.327686	0.033442	0.374569	0.0152467	1.14873	2.40846564222799e-06
Q9I398	PA1624	Uncharacterized protein PA1624	9.15	9.3	9.23	9.14	8.86	8.9	8.99	8.97	9.17	9.5	9.48	9.18	8.91	9.08	8.98	-0.276671	0.00736562	0.125244	0.171439	-0.214499	0.0304281
Q9HWR5	PA4115	AMP nucleosidase	11.53	11.54	11.57	11.54	11.64	11.68	11.72	11.71	11.1	10.9	10.92	11.28	10.92	10.99	11.01	0.142363	0.0893405	-0.495184	2.20130560956524e-05	-0.569759	8.14808725837736e-06
Q9I6D9	PA0354	Uncharacterized protein	12.1	12.05	11.99	11.97	12.27	12.12	12.22	12.13	12.04	12.09	12.02	11.92	11.81	11.62	11.69	0.155052	0.025151	-0.00888141	0.899119	-0.322884	0.000182443
Q9HWM5	PA4156	Probable TonB-dependent receptor	4.4	3.95	4.44	5.09	5.02	4.43	5.24	4.91	7.74	7.47	7.43	7.08	8.58	8.79	8.59	0.425026	0.110571	2.95587	3.40357325504699e-08	4.18114	1.55277185511947e-09
Q9HXF8	PA3848	Uncharacterized protein	10.72	10.83	10.82	10.71	10.62	10.72	10.63	10.68	11.31	11.05	10.94	11.19	12.14	11.81	11.98	-0.106762	0.274556	0.352257	0.0015888	1.20283	2.15136193327047e-08
P95458	HemE	Uroporphyrinogen decarboxylase	11.47	11.55	11.77	11.55	11.36	11.42	11.2	11.36	11.36	11.85	11.89	11.48	11.25	11.38	11.46	-0.251036	0.068407	0.0631516	0.645403	-0.220182	0.111322
Q9HZM9	RluC	Ribosomal large subunit pseudouridine synthase C	11.99	12.03	11.98	11.73	12.06	12.02	12	11.9	12.03	12.27	12.06	11.97	11.69	11.45	11.62	0.0645476	0.509456	0.148516	0.11733	-0.34563	0.00216667
Q9HY62	ArnD	Probable 4-deoxy-4-formamido-L-arabinose-phosphoundecaprenol deformylase ArnD	10.06	10.12	9.99	9.95	10.02	10.17	10.11	10.1	10.2	10.05	10	10.14	9.54	9.38	9.39	0.0717913	0.295066	0.0679815	0.314057	-0.593378	8.29329433777391e-07
Q9I6C7	PA0367	Probable transcriptional regulator	11.08	11.02	10.98	11.03	10.77	10.64	10.73	10.67	10.2	10.13	10.17	10.23	9.96	10.11	9.95	-0.324118	3.63143245555503e-05	-0.846775	9.49573546322935e-10	-1.02247	3.14516651757138e-10
Q9HWW4	PA4064	Probable ATP-binding component of ABC transporter	10.95	10.92	10.65	10.76	11.22	11.12	11.21	11.13	10.85	10.77	10.54	10.79	10.89	10.88	10.84	0.347755	0.00123245	-0.0811999	0.360081	0.0490918	0.587794
Q9HY54	FruR	Fructose transport system repressor FruR	10.69	10.6	10.67	10.68	10.76	10.8	10.76	10.83	9.27	9.06	9.2	9.38	10.36	10.41	10.28	0.125946	0.07948	-1.43268	4.19379970649993e-11	-0.312733	0.000448577
Q9I1L8	PA2251	Uncharacterized protein	7.05	7.02	7.12	7.02	7.18	7.19	7.08	6.99	7.19	6.84	6.99	7.08	6.15	6.62	6.34	0.0581287	0.616053	-0.0281656	0.807922	-0.681439	2.75515246996524e-05
Q9HYU3	FadD2	Long-chain-fatty-acid--CoA ligase	13.17	13.12	13.16	13.1	12.74	12.72	12.75	12.77	12.61	12.58	12.6	12.84	12.68	12.62	12.65	-0.389675	1.99919807835284e-05	-0.478959	1.58956277413605e-06	-0.483688	2.32281959075035e-06
Q9HXJ4	IspG	4-hydroxy-3-methylbut-2-en-1-yl diphosphate synthase (flavodoxin)	13.21	13.24	13.22	13.21	13.17	13.21	13.12	13.17	13.12	13.33	13.26	13.1	13	13.09	13.08	-0.0529321	0.379753	-0.0167602	0.787269	-0.164722	0.0122733
E1JGJ6	CcoQ1	Cytochrome c oxidase, cbb3-type, CcoQ subunit	8.18	8.12	8.06	8.08	8.93	8.96	9.09	9.09	9.07	8.56	8.48	9.07	9.61	9.55	9.69	0.906815	1.59847272048512e-05	0.688942	0.000137031	1.50656	9.26834533926773e-08
Q9I0R1	PA2575	Nitroreductase domain-containing protein	13.29	13.28	13.28	13.18	13.2	13.12	13.17	13.13	13.44	13.57	13.48	13.31	13.12	13.18	13.11	-0.106679	0.0845492	0.187375	0.00496949	-0.123126	0.0534671
Q9HZJ3	FadA5	3-ketoacyl-CoA thiolase	12.77	12.76	12.74	12.75	14.62	14.58	14.47	14.44	15.07	15.15	15.06	14.82	15.1	15.17	15.07	1.76991	2.01469964609392e-11	2.26587	7.9587082877344e-13	2.35376	2.00999072078061e-12
Q9I120	PA2462	Haemagg_act domain-containing protein	8.42	8.6	8.63	8.27	8.76	9.14	9.44	8.78	10.33	8.77	8.76	10	10.09	9.99	9.63	0.548282	0.143869	0.984674	0.0126345	1.42318	0.00144171
Q9HXH0	ValS	Valine--tRNA ligase	14.88	14.88	14.86	14.85	14.88	14.84	14.83	14.86	14.93	15.13	15.04	14.88	14.88	14.87	14.9	-0.0195025	0.744269	0.126945	0.0277475	0.0129502	0.825775
Q03026	Inh	Proteinase inhibitor	7.24	7.24	7.3	7.27	7.13	7.33	7.01	6.84	7.44	7.18	7.11	7.23	6.87	7.23	6.9	-0.183408	0.145704	-0.0251778	0.847117	-0.262905	0.0463792
Q9I6B9	FtsX	Cell division protein FtsX	9.91	9.92	9.69	9.81	9.94	10.02	9.97	9.85	9.87	9.42	9.53	9.76	10.02	9.9	9.99	0.114696	0.275966	-0.18653	0.0752201	0.140551	0.18603
Q51425	RuvA	Holliday junction ATP-dependent DNA helicase RuvA	10.88	10.88	10.89	10.95	11.06	11.2	11.1	11.16	10.83	10.9	10.83	10.98	10.66	10.67	10.61	0.230196	0.00056238	-0.0147344	0.790456	-0.254825	0.000243012
Q51342	PurF	Amidophosphoribosyltransferase	12.12	12.11	12.21	12.02	11.98	12.03	12	12.01	11.94	12.22	12.14	11.85	11.83	11.85	11.88	-0.106566	0.204906	-0.0745855	0.369694	-0.261334	0.00576669
Q9I2T9	Lon	Lon protease	13.77	13.76	13.78	13.67	13.72	13.8	13.77	13.8	13.87	13.79	13.65	13.73	13.67	13.65	13.66	0.0291809	0.612805	0.0138106	0.81004	-0.0843263	0.13927
Q9I6J0	SpuE	Spermidine-binding periplasmic protein SpuE	11.32	11.43	11.37	11.39	11.21	11.41	11.41	11.47	11.55	11.52	11.55	11.5	11.44	11.43	11.45	-0.000642893	0.991748	0.151883	0.0162749	0.0605895	0.319106
Q9HWW0	PA4068	Probable epimerase	11.53	11.59	11.58	11.52	11.31	11.28	11.19	11.25	11.59	12.12	12.06	11.58	11.68	11.74	11.72	-0.294349	0.0271293	0.283051	0.0291025	0.159019	0.213395
Q9I0H8	PA2660	Uncharacterized protein	10.57	10.62	10.58	10.54	10.84	10.9	10.68	10.85	10.01	10.1	10.05	9.78	10.59	10.36	10.57	0.235164	0.0133397	-0.596328	6.29702889703655e-06	-0.0717472	0.414431
Q9I4W2	PA1011	Uncharacterized protein	12.2	12.03	12.09	12.06	12.17	12.2	12.29	12.16	12.47	12.21	12.38	12.66	12.85	12.84	12.95	0.111292	0.236909	0.337886	0.00165685	0.786229	1.19057361291556e-06
Q9I4U3	RmuC	DNA recombination protein RmuC homolog	6.41	6.56	6.64	6.71	6.79	6.18	6.99	7.07	6.9	6.43	6.77	6.66	7.2	7.06	7.15	0.177233	0.366198	0.10995	0.577509	0.559627	0.00946696
Q9HY15	PA3611	Uncharacterized protein	11.37	11.35	11.38	11.4	11.36	11.13	11.33	11.42	11.03	11.1	11.02	11.11	9.87	9.87	10.37	-0.0659135	0.578237	-0.312293	0.0111504	-1.33837	4.35856909356311e-08
P09591	TufB	Elongation factor Tu	16.46	16.46	16.45	16.41	16.46	16.36	16.44	16.46	16.47	16.54	16.51	16.45	16.28	16.33	16.31	-0.0147505	0.7449	0.0434772	0.300065	-0.13872	0.00429587
Q9I020	PA2823	DUF815 domain-containing protein	12.08	12.1	12.07	12.09	12.36	12.32	12.31	12.3	12.28	12.29	12.21	12.24	11.88	11.94	11.94	0.235893	3.29301496949707e-05	0.167054	0.000468186	-0.163536	0.000759476
Q9HYZ5	MinE	Cell division topological specificity factor	13.03	12.93	13.02	12.94	12.92	13.07	12.92	13.07	11.57	12.05	12.23	11.86	12.56	12.47	12.4	0.0118358	0.933706	-1.05399	9.40406596036981e-07	-0.507004	0.00115564
Q04633	Apt	Adenine phosphoribosyltransferase	6.69	6.37	6.62	6.76	6.87	7.25	6.87	6.74	6.55	6.74	6.63	6.91	6.24	6.65	6.34	0.322917	0.0403415	0.101133	0.505187	-0.196811	0.198523
Q9I6D3	PA0361	Glutathione hydrolase proenzyme	9.44	9.5	9.23	9.24	8.98	9.06	8.95	9.03	8.91	9.06	9.1	8.79	8.81	8.89	8.96	-0.347117	0.00140038	-0.387641	0.000444195	-0.466593	0.000127901
Q9I525	RlmD	23S rRNA (uracil(1939)-C(5))-methyltransferase RlmD	10.9	10.95	10.78	10.85	10.96	10.85	10.96	10.85	10.38	10.4	10.52	10.36	10.08	10.03	10.09	0.0354328	0.563764	-0.455912	1.93849557201261e-06	-0.804067	8.89175309508854e-09
Q9I0K9	PurB	Adenylosuccinate lyase	13.11	13.11	13.11	13.08	13.35	13.26	13.26	13.25	13.2	13.28	13.21	13.13	12.98	12.98	13	0.179436	0.00111194	0.103208	0.0276733	-0.114602	0.0198745
Q9I3J2	PA1521	Guanine deaminase	8.76	8.52	8.67	8.91	8.92	8.89	8.8	8.87	8.7	8.86	8.72	8.77	8.48	8.59	8.68	0.153534	0.0827181	0.0486223	0.582251	-0.130548	0.141764
Q9I0E4	PA2698	Probable hydrolase	12.39	12.39	12.27	12.29	12.68	12.67	12.68	12.58	12.58	12.58	12.51	12.42	12.22	12.27	12.16	0.318905	7.80700063085555e-05	0.188598	0.00373165	-0.121363	0.0489377
Q9HVU8	PA4473	UPF0307 protein PA4473	12.36	12.37	12.44	12.31	12.29	12.23	12.19	12.18	12.12	12.68	12.53	12	11.91	11.71	11.78	-0.143945	0.313203	-0.0370613	0.800624	-0.569013	0.000987841
Q9HVC9	MoeB	Molybdopterin biosynthesis MoeB protein	9.52	9.66	9.21	9.57	9.71	9.58	9.64	9.7	9.32	8.68	8.86	9.18	8.65	8.99	8.73	0.168637	0.289102	-0.480517	0.00548721	-0.70087	0.000459332
Q9HVV9	PA4458	3-deoxy-D-manno-octulosonate 8-phosphate phosphatase KdsC	10.27	10.32	10.22	10.38	10.64	10.64	10.66	10.66	10.3	10.48	10.51	10.46	10.08	10.22	10.26	0.354502	7.80839805119417e-05	0.140079	0.0352765	-0.110324	0.100874
Q9HT29	PA5545	Uncharacterized protein	10.03	10.09	10.09	10.2	9.29	9.53	9.45	9.74	9.06	8.92	9.08	9.53	9.26	9.24	9.4	-0.596192	0.00066463	-0.951514	6.94717894992521e-06	-0.801584	5.14132659890522e-05
Q9I3I1	DnaX	DNA polymerase III subunit gamma/tau	12.02	11.94	12.01	12	11.94	12.06	11.94	12	11.3	11.22	11.36	11.4	11.89	11.91	11.92	-0.0105532	0.855351	-0.6758	7.91599614886683e-09	-0.0849009	0.117992
Q9HXN6	PA3759	Probable aminotransferase	10.82	10.92	10.8	10.67	10.87	10.91	10.8	10.79	11.3	11.15	11.12	11.32	10.75	10.8	10.68	0.0415144	0.584402	0.419326	3.72727236400193e-05	-0.0586273	0.430682
Q9I6L5	PA0275	Probable transcriptional regulator	8.81	8.81	8.95	8.75	8.37	8.18	8.4	8.23	8.44	8.31	8.32	8.45	8.1	8.41	8.31	-0.534113	2.83499264790199e-05	-0.449198	9.65684807890005e-05	-0.555206	1.85825097654981e-05
P52024	HolB	DNA polymerase III subunit delta'	9.93	9.84	9.91	9.78	10.08	10.1	10.04	10.12	9.89	9.72	9.93	9.81	9.52	9.54	9.36	0.217165	0.00431523	-0.029917	0.663684	-0.391678	3.96068137682331e-05
Q9HUC8	ArgS	Arginine--tRNA ligase	13.26	13.24	13.23	13.25	13.46	13.43	13.37	13.35	13.34	13.57	13.48	13.32	13.21	13.21	13.21	0.160235	0.0150989	0.184062	0.00571612	-0.0331019	0.592028
Q9HZK6	NqrA	Na(+)-translocating NADH-quinone reductase subunit A	10.27	10.22	10.18	10.2	10.08	10	10.24	10.02	9.82	9.84	9.99	9.75	10.45	10.33	10.41	-0.130563	0.0819691	-0.367514	0.000122189	0.178847	0.0240419
Q9HTB6	Rmd	GDP-6-deoxy-D-mannose reductase	9.97	9.98	9.84	9.9	10.75	10.58	10.56	10.65	10.89	11.05	10.99	10.71	10.79	10.81	10.81	0.711119	7.86121948183857e-07	0.98508	1.50549035730569e-08	0.879478	9.14292049437212e-08
Q9I2V2	PA1790	Uncharacterized protein	10.26	10.26	10.33	10.39	10.56	10.68	10.62	10.62	10.33	10.31	10.5	10.43	10.03	10.17	10.15	0.313137	0.0001638	0.0873943	0.158465	-0.19309	0.00631448
Q9HXI1	SecD	Protein translocase subunit SecD	12.77	12.7	12.72	12.62	12.73	12.55	12.6	12.59	13.32	12.95	12.86	13.07	13.52	13.31	13.31	-0.0849099	0.415922	0.345813	0.00283985	0.678594	1.29525478230949e-05
Q9HUL2	MotB	Chemotaxis protein MotB	7.82	7.45	7.78	7.61	7.89	7.85	7.77	7.75	8.17	7.61	7.71	8.05	8.73	8.61	8.62	0.153047	0.265064	0.220739	0.103707	0.989102	5.11451196582326e-06
Q9I7C2	GyrB	DNA gyrase subunit B	14.39	14.31	14.38	14.33	14.51	14.58	14.5	14.5	14.15	14.08	14.14	14.19	13.97	13.99	14.06	0.168743	0.00183283	-0.213021	0.000225153	-0.344597	3.59736566178869e-06
Q9I659	PA0459	Probable ClpA/B protease ATP binding subunit	14.16	14.15	14.16	14.13	14.18	14.17	14.09	14.1	13.98	13.78	13.71	13.85	13.73	13.74	13.69	-0.0166525	0.798603	-0.324272	6.30164000946224e-05	-0.430072	6.05007006850217e-06
Q9HWF0	RplF	50S ribosomal protein L6	14.95	14.94	15	14.96	14.87	14.86	14.84	14.81	14.69	15.16	15.04	14.65	14.64	14.68	14.67	-0.120109	0.27892	-0.0782562	0.47959	-0.299958	0.0132108
Q9HV23	PA4785	Probable acyl-CoA thiolase	10.6	10.74	10.73	10.41	9.89	10.09	9.87	9.95	11.08	11.24	11.03	10.81	10.82	10.7	10.74	-0.668649	2.77886189637482e-05	0.42291	0.000991345	0.13465	0.223995
Q9I4K0	HchA	Protein/nucleic acid deglycase HchA	10.92	10.98	10.9	10.94	11.11	11.04	11.04	11.09	11.14	11.07	10.99	11.07	10.75	10.9	10.77	0.135275	0.0171047	0.132113	0.0168428	-0.13155	0.0210468
Q9I0N4	PA2603	Probable thiosulfate sulfurtransferase	11.28	11.25	11.32	11.23	11.08	11.23	11.22	11.15	11.09	11.21	11.26	11.24	10.87	10.86	10.91	-0.100478	0.078419	-0.0692323	0.20856	-0.389397	7.51945593770535e-06
Q9HUG0	PA5005	Probable carbamoyl transferase	12.4	12.5	12.47	12.51	12.28	12.31	12.28	12.29	12.85	13.01	12.93	12.89	12.85	12.81	12.86	-0.180397	0.00180883	0.450228	2.78208691189359e-07	0.368082	3.55980152174308e-06
Q9HU60	NtrB	Histidine kinase	10.48	10.58	10.5	10.37	10.67	10.82	10.74	10.93	9.99	9.77	9.85	10.16	10.04	10.12	10.36	0.305561	0.0108546	-0.539826	0.000136379	-0.311262	0.0102567
Q9HYE8	PA3458	Probable transcriptional regulator	10.31	10.3	10.34	10.28	10.23	10.15	10.12	10.1	9.68	10.14	10.09	9.72	9.92	9.83	9.87	-0.157218	0.146747	-0.399887	0.00134898	-0.43319	0.000971557
Q9HWG9	PhzS	5-methylphenazine-1-carboxylate 1-monooxygenase	8.05	8.24	8.22	8.17	7.94	7.82	7.93	7.64	8.09	8.31	8.13	7.96	8.09	7.91	7.88	-0.3416	0.00319063	-0.0500438	0.62633	-0.211126	0.0464353
Q9HUB5	TatA	Sec-independent protein translocase protein TatA	11.11	11.07	11.11	11.01	11.35	11.21	11.33	11.22	11.6	11.09	11.06	11.54	11.81	11.75	11.8	0.204503	0.107508	0.250868	0.0490909	0.714907	5.19535817890621e-05
Q9HYZ6	MinD	Septum site-determining protein MinD	13.31	13.32	13.37	13.36	13.12	13.18	13.06	13.17	13.23	13.56	13.49	13.21	13.01	13.04	13.05	-0.204963	0.0226601	0.0327978	0.706234	-0.305276	0.00218
Q9HT64	PA5509	Uncharacterized protein	8.34	8.21	7.99	8.28	8.39	8.33	8.49	8.21	8.24	8.04	8.13	8.22	7.84	7.89	7.81	0.146995	0.121896	-0.045846	0.633901	-0.358657	0.00148334
Q9I5Z0	MetK	S-adenosylmethionine synthase	13.35	13.35	13.36	13.34	13.54	13.42	13.48	13.51	13.55	13.72	13.63	13.57	13.24	13.3	13.29	0.13849	0.0116707	0.266896	6.98003377792663e-05	-0.0766208	0.136938
Q9I2P8	NfuA	Fe/S biogenesis protein NfuA	12.61	12.65	12.72	12.77	12.72	12.8	12.82	12.83	12.78	12.82	12.96	12.85	12.51	12.5	12.53	0.106097	0.0709596	0.165005	0.00773087	-0.173581	0.0070261
Q9I5G5	PdxJ	Pyridoxine 5'-phosphate synthase	11.63	11.79	11.67	11.74	12.26	12.03	11.94	12.01	11.71	11.7	11.49	11.66	11.17	11.34	11.45	0.350022	0.00180351	-0.06789	0.476244	-0.3875	0.000874549
Q9I602	PA0534	DAO domain-containing protein	10.84	10.79	10.86	10.77	11.07	11.22	11.08	11.11	11.37	11.42	11.33	11.36	11.06	11.06	11.1	0.311014	1.9203074616392e-05	0.559941	2.73549939473544e-08	0.263001	8.62054152448761e-05
G3XCV5	PhaC1	Poly(3-hydroxyalkanoic acid) synthase 1	10.89	10.61	10.71	10.63	10.6	10.62	10.6	10.41	10.33	10.02	10.08	10.15	10.3	10.29	10.3	-0.151692	0.0966488	-0.56468	1.44818420967023e-05	-0.413932	0.000342924
Q9HZ26	PA3214	ABC_trans_aux domain-containing protein	5.49	5.53	5.35	5.58	5.71	5.83	5.73	5.47	6.29	6.01	5.57	6.17	6.3	6.23	6.73	0.196982	0.26287	0.524835	0.00590994	0.93332	9.15186288236841e-05
Q9I4F8	PhoQ	Two-component sensor PhoQ	7.87	7.77	7.72	7.85	8.06	8.26	8.26	7.98	10.23	9.76	9.89	10.33	8.65	8.34	8.42	0.33606	0.0243597	2.25091	6.69802872362374e-10	0.668676	0.000254937
Q9HWX6	NusB	Transcription antitermination protein NusB	11.21	11.31	11.28	11.31	11.53	11.58	11.48	11.59	11.17	11.15	11.21	11.21	10.92	10.93	10.9	0.265433	3.63143245555503e-05	-0.0885382	0.0507658	-0.35814	1.9309718074974e-06
Q9HZT2	PA2915	Lactamase_B domain-containing protein	10.78	10.77	10.65	10.61	10.3	10.35	10.3	10.32	10.13	10.48	10.37	10.13	10.26	10.24	10.27	-0.385712	0.00040717	-0.422688	0.000138125	-0.445143	0.000119486
Q9HW73	PA4328	Uncharacterized protein	11.31	11.31	11.49	11.21	10.97	11.19	11.02	11.12	11.67	11.72	11.65	11.64	11.22	11.27	11.36	-0.257707	0.00308536	0.337548	0.000306698	-0.0479469	0.530698
Q9I5S5	PA0641	Probable bacteriophage protein	6.11	5.69	5.53	5.92	6.49	6.91	6.33	6.69	6.38	5.86	5.99	6.05	5.12	4.9	5.35	0.789964	0.000723832	0.257646	0.166715	-0.690752	0.00198085
Q9I5G1	PA0777	Uncharacterized protein	10.37	10.32	10.34	10.29	10.01	10.26	10.16	10.15	9.88	9.68	9.6	9.99	10.22	10.29	10.13	-0.187256	0.0517013	-0.543416	2.9195599981834e-05	-0.116461	0.217463
Q9I5V9	PA0578	Uncharacterized protein	10.58	10.77	10.73	10.74	10.24	10.39	10.23	10.32	10.57	10.7	10.72	10.57	10.06	10.08	10.18	-0.412824	2.79815595109533e-05	-0.0636245	0.34347	-0.602785	6.48770736956066e-07
Q9HYD6	PA3470	Nudix hydrolase domain-containing protein	9.85	9.96	9.84	9.87	9.63	9.54	9.57	9.57	10	10.21	10.22	9.99	9.82	9.85	9.89	-0.304389	0.000386648	0.22339	0.00306477	-0.0261526	0.704769
Q9HZN2	PA2972	7-methyl-GTP pyrophosphatase	8.16	8.29	8.2	8.38	8.55	8.42	8.4	8.63	8.4	8.16	8.24	8.27	8.04	8.13	7.98	0.242882	0.00760725	0.0105167	0.904038	-0.209559	0.0185271
Q9HV07	PA4802	CN hydrolase domain-containing protein	5.37	5.48	5.03	5.71	4.94	5.41	5.39	4.59	5.29	5.65	5.63	5.5	5.12	5.45	5.04	-0.314611	0.159057	0.123653	0.585115	-0.191225	0.391206
Q9HXQ1	TrmD	tRNA (guanine-N(1)-)-methyltransferase	11.29	11.34	11.4	11.28	11.2	11.36	11.3	11.26	11.23	11.61	11.5	11.25	11.24	11.34	11.34	-0.0448142	0.6358	0.0720431	0.430015	-0.017681	0.852573
Q9HYH9	PA3426	Probable enoyl CoA-hydratase/isomerase	9.65	9.64	9.5	9.55	9.47	9.58	9.6	9.6	9.32	9.49	9.56	9.42	9.2	9.23	9.35	-0.0221143	0.769911	-0.136617	0.0540138	-0.328531	0.000291407
Q9HYV6	PA3287	Putative ankyrin repeat protein PA3287	9.82	9.71	9.9	9.97	9.52	9.72	9.63	9.68	9.3	9.5	9.49	9.53	9.24	9.27	9.24	-0.210089	0.0130998	-0.393595	0.000110451	-0.600175	2.81516341070874e-06
Q9I5U9	PA0588	AAA_PrkA domain-containing protein	14.49	14.45	14.47	14.41	14.21	14.1	14.11	14.09	14.29	14.26	14.25	14.14	13.96	13.97	13.89	-0.327683	1.69951533449219e-05	-0.221726	0.000379834	-0.519619	1.61026074542861e-07
Q9I3I4	LigA	DNA ligase	12.98	12.9	12.92	12.95	12.93	12.96	12.86	12.91	12.94	13.06	13.02	12.98	12.65	12.7	12.68	-0.0221119	0.628673	0.0641213	0.143368	-0.262133	3.52416988508078e-05
Q9HVQ1	PA4523	Uncharacterized protein	8.76	8.63	8.67	8.56	8.04	8.14	8.09	8.23	8.01	7.58	7.53	7.84	8.16	8.03	7.95	-0.532164	0.000266749	-0.917382	1.00412050296723e-06	-0.608982	8.29678742392654e-05
Q9HT60	PoxA	AB hydrolase-1 domain-containing protein	8.99	8.93	8.91	8.95	9.19	9.29	9.26	9.09	9.07	8.94	8.97	9.07	8.63	8.57	8.56	0.263332	0.000433085	0.0656474	0.261056	-0.35904	2.76928594487588e-05
Q9HU91	HutI	Imidazolonepropionase	9.4	9.48	9.53	9.43	9.41	9.39	9.37	9.39	9.19	9.32	9.34	9.39	8.88	9.01	8.95	-0.0663513	0.252313	-0.149547	0.0139041	-0.511738	6.70966876862762e-07
Q9HUH4	PA4991	Probable FAD-dependent oxidoreductase PA4991	11.35	11.28	11.27	11.44	11.37	11.59	11.52	11.59	11	11.17	11.17	11.1	10.42	10.64	10.64	0.18332	0.0324823	-0.225926	0.00972952	-0.766605	3.8779960529929e-07
Q9HXI2	SecF	Protein translocase subunit SecF	10.88	10.92	10.73	10.81	11.1	10.94	11.09	11.03	11.57	10.99	10.9	11.49	11.85	11.64	11.63	0.205002	0.187237	0.402336	0.0137088	0.868638	5.71746334114036e-05
Q9HWL8	PA4163	Uncharacterized protein	12.49	12.57	12.48	12.52	12.75	12.77	12.71	12.75	12.82	12.91	12.78	12.81	12.52	12.59	12.56	0.228554	0.000114662	0.31378	3.83224788283536e-06	0.0408706	0.354224
Q9I043	PA2800	Uncharacterized protein	8.82	8.72	8.93	8.64	9.59	9.4	9.39	9.3	8.83	8.52	8.67	8.9	9.75	9.69	9.43	0.64206	7.84590715059318e-05	-0.0471223	0.697954	0.846304	5.67116169063954e-06
Q9HZN3	PA2971	Large ribosomal RNA subunit accumulation protein YceD	10.47	10.5	10.48	10.59	10.74	10.53	10.68	10.74	10.45	10.45	10.49	10.58	10.34	10.38	10.48	0.159408	0.022824	-0.014774	0.828973	-0.109239	0.107618
Q9I380	PA1645	Uncharacterized protein	8.03	7.79	7.71	7.7	7.78	7.9	7.89	8.04	7.29	7.42	7.44	7.34	7.16	7.16	6.95	0.09443	0.328945	-0.435913	0.000267548	-0.719767	3.59928863105514e-06
Q9HVU4	CafA	Cytoplasmic axial filament protein	11.09	11.12	11.06	11.06	11.2	11.17	11.29	11.2	11.26	11.35	11.32	11.28	10.94	11.02	10.99	0.130834	0.00833025	0.219896	0.000141357	-0.101354	0.0335705
Q9HU24	RmlB	dTDP-glucose 4,6-dehydratase	12.15	12.13	12.14	12.1	11.97	12	11.88	12.01	12.2	12.54	12.46	12.22	12.15	12.17	12.23	-0.165043	0.0491776	0.225403	0.00945453	0.0522045	0.524984
Q9HUD4	PA5037	SPOR domain-containing protein	11.29	11.26	11.29	11.41	11.41	11.28	11.36	11.42	11.73	11.57	11.47	11.72	12.45	12.39	12.32	0.0547093	0.469215	0.310209	0.000539395	1.07259	4.21184435536867e-09
Q9HZV6	AtuF	Geranyl-CoA carboxylase, alpha-subunit (Biotin-containing)	8.6	8.64	8.7	8.55	8.62	8.52	8.61	8.73	8.62	8.65	8.42	8.75	8.26	8.49	8.34	-0.00197685	0.982734	-0.00891614	0.922505	-0.25794	0.00765614
Q9I4L9	PA1116	Uncharacterized protein	11.36	11.33	11.49	11.49	11.54	11.55	11.48	11.43	11.52	11.75	11.6	11.6	11.22	11.11	11.16	0.0858017	0.206789	0.20096	0.00631119	-0.252392	0.00171176
Q9HW44	PA4357	FeoC domain-containing protein	9.75	9.69	9.75	9.63	9.08	9.35	9.06	9.29	11.32	11.07	11.08	11.05	10.87	10.63	10.77	-0.510803	9.77041721116059e-05	1.42396	1.62726670043754e-09	1.04908	8.34844929214098e-08
O86428	IlvE	Branched-chain-amino-acid aminotransferase	13.18	13.29	13.33	13.29	13.24	13.32	13.27	13.28	13.31	13.77	13.64	13.32	13.27	13.28	13.41	0.00767726	0.948707	0.238698	0.0296759	0.0496551	0.647949
Q9HZN8	Tmk	Thymidylate kinase	9.17	9.09	9.21	9.32	9.3	9.39	9.31	9.43	9.2	9.21	9.26	9.33	8.71	9.05	8.85	0.161962	0.0593359	0.0544839	0.516976	-0.328987	0.00113165
Q9I0A2	RplT	50S ribosomal protein L20	13.62	13.65	13.64	13.61	13.39	13.44	13.33	13.39	13.46	13.88	13.76	13.4	13.48	13.46	13.5	-0.243968	0.0248852	-0.0052967	0.958977	-0.152984	0.144654
Q9HVJ1	EttA	Energy-dependent translational throttle protein EttA	14.7	14.67	14.67	14.61	14.71	14.7	14.66	14.64	14.58	14.78	14.8	14.56	14.22	14.3	14.25	0.0171879	0.808556	0.0205857	0.762714	-0.403735	2.4237371568739e-05
Q9HVE5	UraA	Uracil permease	7.31	7.55	7.32	7.12	7.61	7.28	7.54	7.43	7.94	7.47	7.37	7.88	8.42	8.23	8.5	0.141234	0.374788	0.336922	0.0361457	1.05879	1.05113394284706e-05
Q9I2P5	PA1850	Probable transcriptional regulator	7.41	7.18	7.46	7.34	7.31	7.44	7.4	7.48	7.91	8.05	7.82	7.79	7.12	7.35	7.14	0.0635574	0.494712	0.548665	2.16507227364125e-05	-0.142942	0.126853
Q9HT82	PA5491	Probable cytochrome	8.3	8.13	8.37	8.31	8.59	8.7	8.78	8.83	7.83	7.9	7.88	7.92	7.48	7.78	7.78	0.450097	0.000165469	-0.395939	0.000361133	-0.598665	1.19786400748496e-05
Q9HWP3	TyrS1	Tyrosine--tRNA ligase 1	9.12	9.16	9.18	9.17	9.69	9.79	9.55	9.72	8.59	8.28	8.53	8.81	8.92	9.01	8.96	0.531301	0.00013062	-0.606885	2.78983866537178e-05	-0.195908	0.0693022
Q9HY84	ArgG	Argininosuccinate synthase	13.64	13.56	13.65	13.58	13.87	13.9	13.9	13.83	13.64	13.63	13.66	13.73	13.36	13.33	13.5	0.271129	0.000119306	0.0617817	0.230674	-0.209049	0.00101921
Q9HXR1	PA3731	Uncharacterized protein	11.79	11.63	11.81	11.5	12.23	12.35	12.28	12.23	11.63	11.29	11.59	11.58	12.03	11.87	11.92	0.590856	3.03024723574721e-05	-0.159787	0.0999913	0.258687	0.0153071
Q9I0X5	CatA	Catechol 1,2-dioxygenase	7.44	7.69	7.31	7.7	6.8	7.16	7.11	7.19	6.79	7.05	6.72	6.75	6.64	6.61	6.87	-0.468504	0.00261321	-0.708532	7.28693181189736e-05	-0.829716	2.34774654543049e-05
Q9HY51	PA3566	ABM domain-containing protein	10.06	9.99	10.14	10.25	10.4	10.5	10.33	10.34	10.17	10.27	10.17	10.15	9.65	9.89	9.81	0.284743	0.00195832	0.0814216	0.292368	-0.325407	0.000751394
Q9HU18	DctP	C4-dicarboxylate-binding periplasmic protein DctP	12.01	12.43	12.08	11.91	12.12	12.08	12.01	11.99	12.93	12.14	11.74	12.61	12.98	12.61	12.81	-0.0572693	0.827028	0.248679	0.298243	0.692009	0.00987173
Q9I4D5	PA1203	Uncharacterized protein	9.93	10.06	10.03	10.14	9.66	9.67	9.45	9.62	9.52	10.1	9.94	9.53	9.67	9.85	9.85	-0.440171	0.00491104	-0.266039	0.0565857	-0.247432	0.0847437
Q9I2Z5	PA1742	Probable amidotransferase	8.84	8.78	9.14	9.01	7.9	8.09	8.11	7.76	8.57	9.98	9.72	8.65	9.79	9.6	9.93	-0.977817	0.00562254	0.287717	0.356184	0.832436	0.0152736
Q9HYT4	PA3310	Uncharacterized protein	10	9.97	10.22	10.22	10.41	10.49	10.44	10.55	11.28	10.94	10.99	11.26	10.84	10.7	10.66	0.368898	0.0023555	1.01275	1.52329448988598e-07	0.628562	2.90830378103456e-05
Q9I643	PA0475	Probable transcriptional regulator	9.11	9	9.1	9.26	9.37	9.38	9.21	9.4	9.2	9.27	9.13	9.06	8.53	8.6	8.51	0.225239	0.00759252	0.0486475	0.525949	-0.573749	3.4190162325195e-06
Q9I6Y9	Nuh	Nonspecific ribonucleoside hydrolase	11.24	11.19	11.25	11.27	10.84	10.89	10.91	10.93	10.99	10.99	10.87	10.78	10.76	10.82	10.77	-0.345209	3.22641930385124e-05	-0.327822	3.52292356295965e-05	-0.455291	2.12380367948643e-06
Q9I046	PA2797	STAS domain-containing protein	10.44	10.47	10.56	10.54	10.36	10.52	10.35	10.37	10.18	10.14	10.21	10.36	10	9.98	10.04	-0.0978442	0.132402	-0.279485	0.000402426	-0.49212	3.11726396542133e-06
Q9HXP9	RpsP	30S ribosomal protein S16	11.34	11.24	11.31	11.22	11.25	11.27	11.16	11.24	9.17	10.03	10.07	9.26	10.77	10.59	10.69	-0.0510932	0.816914	-1.64705	1.02602558737419e-06	-0.596402	0.00849332
Q9HXZ2	AccA	Acetyl-coenzyme A carboxylase carboxyl transferase subunit alpha	13.62	13.48	13.62	13.48	13.48	13.56	13.42	13.57	12.58	12.6	12.59	12.64	12.56	12.73	12.75	-0.0395585	0.560042	-0.944323	2.25489993695184e-09	-0.867863	1.10408038295455e-08
Q9HU63	PA5121	Uncharacterized protein	8.84	8.62	8.83	8.84	9	8.85	8.98	8.96	9.02	8.72	8.53	8.89	9.1	9	8.92	0.166171	0.135615	0.00668803	0.951968	0.225022	0.052631
E1JGJ8	PrfB	Peptide chain release factor 2	12.7	12.65	12.62	12.71	12.91	12.95	12.91	12.96	12.74	12.75	12.72	12.8	12.43	12.41	12.42	0.263766	1.63343830810997e-05	0.0857799	0.0389382	-0.248484	2.70279528443458e-05
Q9I099	ThrS	Threonine--tRNA ligase	14.02	13.96	13.99	14	14.05	14.11	14.05	14	13.92	14.11	14.05	13.96	13.82	13.84	13.87	0.0571514	0.278529	0.0150989	0.782724	-0.150394	0.0096928
Q9HZS7	PA2920	Probable chemotaxis transducer	5.66	5.01	5.78	5.46	5.97	5.62	5.74	4.43	5.78	5.23	4.63	5.96	6.43	6.24	6.32	-0.0361094	0.933706	-0.0774167	0.850568	0.852769	0.0416105
Q9HVH3	PA4618	Uncharacterized protein	11.48	11.57	11.55	11.51	11.16	11.06	11.07	11.16	11.37	11.72	11.66	11.36	11.16	11.33	11.31	-0.413182	0.00042431	-0.000737175	0.993935	-0.262024	0.0104815
Q9I6A4	PA0391	Dynamin_N domain-containing protein	10.4	10.39	10.23	10.25	10.2	10.22	10.01	10.11	10.98	10.75	10.7	10.85	10.52	10.47	10.44	-0.179055	0.0336223	0.506739	1.35493589804178e-05	0.165973	0.0494421
Q9HUE7	PA5022	Uncharacterized protein	10.62	10.5	10.51	10.61	10.59	10.38	10.5	10.42	11.18	10.65	10.71	11.1	11.39	11.22	11.16	-0.0880809	0.505104	0.349395	0.0111668	0.695062	8.58957802659087e-05
Q9HYU6	PA3297	Probable ATP-dependent helicase	12.74	12.79	12.76	12.72	12.73	12.71	12.66	12.69	12.68	12.85	12.73	12.69	12.31	12.31	12.31	-0.0566142	0.247823	-0.0136593	0.787146	-0.442513	5.35625256903737e-07
P50587	PyrE	Orotate phosphoribosyltransferase	11.94	11.97	11.98	12.03	11.87	11.88	11.9	11.89	11.88	11.93	11.91	11.89	11.55	11.61	11.53	-0.0925389	0.0270502	-0.0759239	0.057127	-0.411012	1.39154416118064e-07
Q9I0L2	MnmA	tRNA-specific 2-thiouridylase MnmA	12	12.02	11.96	12	12.15	12.14	12.16	12.18	11.91	11.97	11.93	12.07	11.64	11.58	11.63	0.161424	0.00239939	-0.0254176	0.584564	-0.377625	1.36737040825304e-06
Q9I047	Tal	Transaldolase	13.31	13.28	13.34	13.25	12.82	12.79	12.77	12.78	13.31	13.61	13.51	13.31	13.07	13.12	13.06	-0.509545	6.77740068173892e-06	0.13714	0.0577641	-0.213098	0.00791234
Q51470	MiaB	tRNA-2-methylthio-N(6)-dimethylallyladenosine synthase	11.13	11.21	11.23	11.28	11.32	11.36	11.28	11.42	10.54	10.45	10.53	10.61	10.24	10.39	10.37	0.133636	0.0371502	-0.679844	3.70607978199414e-08	-0.876952	4.55173485402171e-09
Q9HX78	PA3938	Probable periplasmic taurine-binding protein	12.01	11.99	12.03	12	11.55	11.8	11.77	11.85	11.82	11.85	11.93	11.83	11.54	11.7	11.71	-0.266014	0.00184674	-0.147818	0.0443412	-0.358694	0.000179109
Q9I2A9	DhcB	3-oxoadipate CoA-transferase	9.04	9.03	8.88	8.91	9.7	9.65	9.86	9.8	9.81	9.62	9.82	9.77	10.32	10.38	10.37	0.792195	6.47093175457058e-08	0.792224	4.09900661671837e-08	1.39318	2.24855742077707e-10
Q9HTH3	PA5391	Uncharacterized protein	8.64	8.62	8.75	8.79	9.72	9.77	9.62	9.74	8.81	8.79	8.9	8.93	8.52	8.57	8.5	1.01306	7.27896776973251e-10	0.156767	0.0145874	-0.171208	0.0109842
Q9HXW5	PA3675	Uncharacterized protein	12.31	12.15	12.25	12.26	12.14	12.4	12.18	12.32	11.11	10.98	11.23	11.44	11.48	11.38	11.64	0.017188	0.887852	-1.0524	2.03447794016541e-07	-0.743043	1.12145372051268e-05
Q9HU50	PA5134	Probable carboxyl-terminal protease	11.64	11.56	11.58	11.57	11.56	11.54	11.51	11.56	12.07	11.92	11.9	11.97	12.77	12.75	12.77	-0.0408434	0.394925	0.379161	1.22875267617144e-06	1.17632	1.61668494156787e-11
Q9I1A1	PA2378	Probable aldehyde dehydrogenase	13.17	13.22	13.07	13.13	11.84	11.85	12.09	12.07	11.4	11.31	11.25	11.4	11.31	11.39	11.36	-1.18566	1.45201940728332e-09	-1.8084	6.60944897653551e-12	-1.79204	2.70883448645135e-11
Q9HZN9	PA2959	Uncharacterized protein	10.17	10.17	10.2	10.37	10.24	10.34	10.29	10.28	10.38	10.41	10.27	10.37	9.87	10.06	9.86	0.0591748	0.392233	0.129398	0.0605644	-0.295335	0.000573511
Q9HU15	FabY	Beta-ketoacyl-[acyl-carrier-protein] synthase FabY	14.01	13.96	13.92	14.07	11.83	11.85	12.1	12.17	11.94	11.88	11.89	11.97	11.67	11.78	11.79	-2.00428	1.91646092636505e-11	-2.07035	6.52461683922629e-12	-2.24195	1.01881130361963e-11
Q9I4N2	PA1103	Probable flagellar assembly protein	8.91	8.99	8.84	8.91	9.07	8.94	8.99	8.99	9.1	8.94	8.87	8.9	8.84	8.86	8.88	0.0799563	0.203509	0.0374267	0.555007	-0.0541649	0.387905
Q9HXQ2	RplS	50S ribosomal protein L19	14.3	14.31	14.29	14.3	14.37	14.34	14.34	14.31	13.62	14.18	14.09	13.69	14.03	14.03	13.98	0.0373762	0.770586	-0.406589	0.00248638	-0.283777	0.0262884
Q9I698	TonB3	TonB3	8.25	8.36	8.41	8.23	8.54	8.47	8.69	8.42	8.72	8.69	8.56	8.82	9.13	9.04	9.06	0.218501	0.0132347	0.385491	0.000185445	0.764905	3.74999128969663e-07
Q9HY13	PA3613	XFP_N domain-containing protein	12.28	12.27	12.17	12.2	12.39	12.34	12.33	12.29	12.24	12.24	12.21	12.21	11.98	12.1	12.06	0.109726	0.0277164	-0.00591374	0.905872	-0.185144	0.00117939
Q9I671	GcdH	Glutaryl-CoA dehydrogenase	12.58	12.47	12.55	12.47	12.29	12.29	12.33	12.27	12.6	12.66	12.65	12.55	12.35	12.42	12.46	-0.222295	0.000310145	0.0961573	0.0480273	-0.10968	0.0319395
P42805	IspE	4-diphosphocytidyl-2-C-methyl-D-erythritol kinase	8.29	8.3	8.32	8.66	8.35	8.4	8.51	8.53	8.31	8.23	8.24	8.39	7.57	7.87	7.88	0.0587617	0.603233	-0.0974891	0.369694	-0.618255	5.41771069297488e-05
Q9HW26	PncB2	Nicotinate phosphoribosyltransferase 2	10.89	11.01	10.84	10.97	11.01	11.06	10.93	11.03	11.11	11.22	11.17	11.05	10.94	10.99	11.03	0.079275	0.184186	0.210847	0.00186898	0.0593704	0.320999
Q9HZU7	PA2900	Probable outer membrane protein	10	10.08	10.11	10.14	9.86	9.64	9.74	9.61	9.84	10.04	10.09	9.53	11.47	11.36	11.46	-0.370868	0.00611234	-0.207562	0.0856613	1.34764	6.46659568556801e-08
Q06553	PrtR	HTH-type transcriptional regulator PrtR	7.88	7.89	7.77	7.69	7.99	7.93	7.88	7.85	6.48	6.06	6.12	6.61	7.21	7.48	7.36	0.105425	0.426171	-1.48999	2.90289799307087e-08	-0.457848	0.00273209
Q9HXR6	PA3726	Uncharacterized protein	6.95	7.03	6.72	6.94	7.17	7.15	7.27	7.16	6.78	6.84	7.11	7.04	6.36	6.62	6.48	0.280315	0.0109949	0.0314658	0.764022	-0.425762	0.00066217
Q9HWS1	PA4107	Uncharacterized protein	16.32	16.15	16.18	16.09	15.87	15.99	15.95	16	13.83	13.83	13.92	14	15.49	15.52	15.5	-0.2299	0.00280304	-2.28651	1.81695791772694e-13	-0.675807	1.6892068238551e-07
Q9I531	PA0926	Uncharacterized protein	9.66	9.57	9.6	9.49	9.75	9.71	9.79	9.72	9.55	9.37	9.58	9.46	9	9.03	9.01	0.159031	0.0126648	-0.0950065	0.10304	-0.570057	2.71003931013561e-07
Q9HV58	RpsO	30S ribosomal protein S15	13.42	13.42	13.32	13.34	13.48	13.33	13.38	13.27	13	13.46	13.33	13	13.26	13.14	13.26	-0.0104452	0.932307	-0.175233	0.111446	-0.155619	0.169129
Q9HUA9	PA5074	Probable ATP-binding component of ABC transporter	5.95	6.69	6.49	6.11	4.96	5.5	4.93	5.16	5.47	6.88	6.31	5.36	6.71	6.84	7.1	-1.17321	0.00330333	-0.303834	0.378673	0.573382	0.109173
Q9I0V3	PA2530	PmbA_TldD_C domain-containing protein	10.99	11.06	10.99	10.99	11.22	11.3	11.13	11.21	11.55	11.72	11.64	11.55	11.19	11.3	11.25	0.208704	0.00241608	0.60792	8.29136788075474e-08	0.236792	0.000997557
Q9HUG9	HldE	Bifunctional protein HldE	12.74	12.65	12.7	12.59	12.71	12.68	12.69	12.69	12.22	11.94	12.13	12.15	12.38	12.47	12.41	0.0179848	0.799424	-0.563179	5.63800200702722e-07	-0.252782	0.0013469
Q04803	PfeR	Transcriptional activator protein PfeR	4.59	4.46	4.98	4.58	4.35	3.62	4.77	4.06	7.91	7.55	7.6	7.73	8.19	8.24	7.76	-0.450785	0.0708873	3.04455	1.0139243358323e-08	3.41255	5.65674383048675e-09
Q9I5Q5	AnmK	Anhydro-N-acetylmuramic acid kinase	9.54	9.57	9.33	9.25	8.75	8.78	8.68	8.83	9.64	9.66	9.58	9.53	9.31	9.26	9.22	-0.666855	1.53809431998202e-06	0.180126	0.030814	-0.158505	0.0620361
Q9HY24	PA3602	Glu_synthase domain-containing protein	10.79	10.9	10.86	10.7	11.91	11.82	11.87	11.89	9.96	9.6	9.88	9.92	10.54	10.38	10.49	1.05798	2.44604361273124e-08	-0.969338	3.9243941124722e-08	-0.344845	0.00116768
Q9I6Y7	PA0145	Uncharacterized protein	9.89	10.02	9.99	9.96	10.02	10.11	10.1	10.11	9.99	9.85	9.93	9.94	9.81	9.73	9.71	0.124249	0.0230608	-0.0341987	0.50862	-0.21326	0.000774026
Q9HXI9	IscU	Iron-sulfur cluster assembly scaffold protein IscU	11.28	11.19	11.15	11.17	11.24	11.22	11.28	11.28	11.15	11.06	11.18	11.15	10.9	10.86	10.97	0.055048	0.273737	-0.0622388	0.205605	-0.289473	4.28266400233669e-05
Q9I4E6	TtcA	tRNA-cytidine(32) 2-sulfurtransferase	11.31	11.12	11.12	11.17	11.6	11.57	11.53	11.61	11.08	11.1	11.11	11.22	10.7	10.84	10.99	0.398503	8.86413742406131e-05	-0.0508299	0.496511	-0.333657	0.000412535
Q9HZF5	PA3053	Probable hydrolytic enzyme	10.8	10.91	10.91	10.83	10.65	10.86	10.62	10.73	10.6	11.1	11.03	10.63	10.83	10.88	10.81	-0.152187	0.215257	-0.0250949	0.843751	-0.0263233	0.837511
Q9I5A8	PA0832	Lactamase_B domain-containing protein	9.77	9.7	9.72	9.73	9.64	9.59	9.59	9.86	9.35	9.51	9.7	9.52	9.34	9.31	9.4	-0.0613444	0.48477	-0.211015	0.0190019	-0.381697	0.000459347
Q9I293	PA2021	Uncharacterized protein	7.11	7.07	7.17	7.11	4.22	5.19	5.11	4.76	6.63	7.62	7.08	5.74	7.22	7.25	7.21	-2.29663	2.38572165369875e-05	-0.347056	0.344388	0.111245	0.771576
Q9I622	PA0496	AHS2 domain-containing protein	7.52	7.37	7.62	7.36	7.47	7.15	7.35	6.99	6.97	7.78	7.64	7.48	7.64	7.52	7.43	-0.227707	0.210399	-0.00120181	0.994439	0.0601325	0.746576
Q9I205	PA2110	AHS2 domain-containing protein	6.81	6.8	7.01	6.97	5.66	5.62	6.05	5.83	5.86	7.31	7.23	6.23	7.11	7.3	7.24	-1.10528	0.00231404	-0.236508	0.445471	0.322216	0.304301
Q9HU51	PA5133	Peptidase_M23 domain-containing protein	11.39	11.36	11.46	11.33	11.14	11.53	11.36	11.32	11.55	11.61	11.54	11.64	11.64	11.59	11.64	-0.0463	0.566797	0.198522	0.0161596	0.238778	0.00690629
Q9HZM6	PtpA	Protein-tyrosine-phosphatase	7.18	7.27	7.23	7.03	6.84	7.27	7.27	6.95	7.38	7.53	7.47	7.58	7.14	7.43	7.37	-0.0951369	0.43589	0.312355	0.0142412	0.135504	0.267034
Q9HWM4	PA4157	Probable transcriptional regulator	9.63	9.59	9.65	9.5	9.11	9.14	9.09	9.24	9.81	9.73	9.79	9.74	9.43	9.48	9.65	-0.448248	8.45807703800028e-06	0.173478	0.0115291	-0.0715385	0.272486
Q9HU48	PA5136	Uncharacterized protein	8.7	8.57	8.78	8.59	9.14	9.22	8.98	9.13	9.68	9.23	9.58	9.88	10.27	10.1	10.18	0.45845	0.00252924	0.934472	3.81581428756364e-06	1.52242	4.11310873352981e-08
G3XD21	PA2019	Resistance-Nodulation-Cell Division (RND) multidrug efflux membrane fusion protein	12.42	12.35	12.31	12.3	12.61	12.44	12.53	12.51	13.14	12.99	12.97	12.97	13.31	13.14	13.21	0.17447	0.0134549	0.674131	7.70448812136399e-08	0.873598	9.03006401493831e-09
Q9I6M5	DavD	Glutarate-semialdehyde dehydrogenase	12.96	12.92	12.99	12.97	13.1	13.05	13.08	13.06	13.28	13.3	13.3	13.19	13.04	13.05	13.01	0.112759	0.0129561	0.305764	2.98535073359166e-06	0.0725963	0.0927084
G3XD63	ChpB	Probable methylesterase	6.16	5.94	6.16	6.34	5.93	6.32	6.1	6.4	5.96	5.86	6.28	5.96	5.37	5.7	5.38	0.0356417	0.826631	-0.139215	0.349178	-0.668561	0.000431856
Q9HUD2	PA5047	Peptidase_M48 domain-containing protein	8.82	9.02	9.06	9.01	8.96	9.05	9.32	8.98	9.11	9.07	9.38	9.37	9.68	9.71	9.73	0.0986355	0.36994	0.25316	0.0247637	0.726861	1.11717567258623e-05
Q9HYT8	PA3306	Fe2OG dioxygenase domain-containing protein	7.01	7.02	6.65	6.83	7.12	7.1	6.84	7.05	6.89	6.57	6.79	6.84	6.5	6.43	6.08	0.15028	0.26358	-0.103506	0.437405	-0.537397	0.000973587
G3XD98	GacS	Histidine kinase	8.62	8.6	8.4	8.53	8.9	8.67	8.51	8.75	9.2	8.68	8.71	8.98	9.69	9.52	9.5	0.171663	0.198701	0.355224	0.0118077	1.0351	2.4982212181664e-06
Q9I011	Tpm	Thiopurine S-methyltransferase	10.63	10.62	10.59	10.59	10.51	10.61	10.49	10.68	10.74	10.94	10.94	10.78	10.52	10.51	10.51	-0.0385865	0.562292	0.237666	0.00147894	-0.0969546	0.143295
Q9HW09	PanE	2-dehydropantoate 2-reductase	7.22	7.12	7.01	7.27	7.27	6.87	7.08	6.87	7.16	7.77	7.67	7.24	6.69	6.51	6.07	-0.128936	0.499656	0.306261	0.0998866	-0.730644	0.00121346
Q9I0E8	PA2694	Probable thioredoxin	8.07	8.3	8.26	8.24	7.58	7.92	7.7	7.67	7.99	8.54	8.6	8.22	7.81	7.99	8.09	-0.499212	0.00320086	0.122412	0.403941	-0.253235	0.0958345
Q9I4F6	PA1182	Probable transcriptional regulator	7.11	7.22	6.99	6.96	7.06	7.19	7.07	6.97	6.76	6.53	6.54	6.89	6.67	6.64	6.58	0.00139878	0.989242	-0.388422	0.000907465	-0.438031	0.000475331
Q9HU44	HisF1	Imidazole glycerol phosphate synthase subunit hisF1	12.19	12.09	12.1	12.08	12.21	12.2	12.24	12.28	12.04	12.31	12.22	12.11	12.02	12	12.1	0.121563	0.0728509	0.0570719	0.386885	-0.0749961	0.263171
Q9I467	CobQ	Cobyric acid synthase	9.23	9.09	9.07	9	8.94	8.85	8.87	8.94	8.5	7.94	8.16	8.28	8.52	8.54	8.42	-0.197826	0.0830481	-0.876314	1.49968987686099e-06	-0.607286	7.98245858737828e-05
Q9I2P9	Cti	Cis/trans isomerase	12.09	12.09	12.06	12.05	12.35	12.45	12.42	12.47	11.56	11.63	11.72	11.75	11.42	11.49	11.57	0.352843	3.02014015930728e-05	-0.403967	5.32828261115071e-06	-0.578321	2.19695021037044e-07
Q9HW79	PA4322	AAA domain-containing protein	10.2	10.1	10.15	10.02	10.39	10.29	10.35	10.48	10.9	10.4	10.28	10.77	10.94	11.04	11.04	0.26043	0.0573233	0.469087	0.0019661	0.890645	1.08658842618942e-05
Q9I6Q2	PA0236	Probable transcriptional regulator	8.51	8.32	8.34	8.44	8.17	8.24	8.05	7.89	8.06	8.49	8.25	7.79	7.85	7.89	8.03	-0.311241	0.0411283	-0.254132	0.0821394	-0.478394	0.00424888
Q9HY63	ArnA	Bifunctional polymyxin resistance protein ArnA	14.19	14.18	14.19	14.21	14.49	14.5	14.49	14.48	14.62	14.88	14.81	14.65	13.98	14	14.15	0.29868	0.000416848	0.54691	9.14223580838018e-07	-0.150373	0.0340564
Q9HT81	EngB	Probable GTP-binding protein EngB	11.29	11.33	11.29	11.2	11.13	10.9	11.05	10.81	11.03	11.5	11.3	11.17	10.79	10.78	10.87	-0.309245	0.00963422	-0.029629	0.792987	-0.465043	0.000598416
Q9HV81	PA4717	Uncharacterized protein	9.2	9.13	9.22	9.22	9.37	9.18	9.46	9.2	10.85	10.29	10.23	10.53	11.79	11.67	11.55	0.107961	0.437795	1.28267	2.43295457991617e-07	2.47543	4.67522725423456e-10
Q9HUC7	PA5052	SPOR domain-containing protein	10.26	10.11	10.15	10.12	10.62	10.64	10.64	10.68	10.57	10.16	10	10.46	11.17	11.01	11.04	0.481783	0.000898639	0.136897	0.241874	0.911595	2.87062113679033e-06
P19572	LysA	Diaminopimelate decarboxylase	12.06	12.01	12.08	12.03	12.05	12.06	12.05	12.04	12.07	12.32	12.33	12.08	12.07	12.09	12.11	0.00552881	0.941999	0.156744	0.0255835	0.0478369	0.485689
Q9HXQ4	PA3740	Uncharacterized protein	9.61	9.28	9.56	9.77	9.57	9.55	9.59	9.61	9.66	9.74	9.9	9.89	8.97	9.02	8.88	0.024602	0.826631	0.239745	0.0249361	-0.600851	4.16058924027458e-05
Q9HWC9	RpoC	DNA-directed RNA polymerase subunit beta'	16.41	16.4	16.36	16.32	16.47	16.45	16.45	16.43	16.34	16.48	16.36	16.29	16.15	16.05	16.1	0.0769717	0.14291	-0.00741609	0.894185	-0.27484	0.000103712
Q9I0V4	PA2529	PmbA_TldD_C domain-containing protein	12.06	12.05	12.01	12.09	12.34	12.3	12.3	12.27	12.38	12.5	12.48	12.53	11.92	11.95	12.02	0.251308	0.000116929	0.418454	5.25635956000391e-07	-0.0896364	0.0747847
Q9HVU6	PA4475	CN hydrolase domain-containing protein	10.91	10.76	10.88	10.9	11.05	11.06	11.08	11.08	10.9	10.96	10.99	10.96	10.64	10.63	10.61	0.20406	0.000425657	0.0894774	0.0527027	-0.235789	0.000124177
Q9HZQ4	PA2943	Phospho-2-dehydro-3-deoxyheptonate aldolase	6.71	6.78	5.53	6.59	7.6	7.53	7.59	7.49	6.29	4.88	5.54	6.85	6.07	5.93	6.05	1.14647	0.0127	-0.512106	0.21938	-0.387174	0.362669
Q9I0E3	PA2699	Amidohydro_3 domain-containing protein	9.8	10.35	9.94	9.88	9.2	9.46	9.3	9.29	9.68	9.98	9.95	9.56	9.47	9.47	9.63	-0.681057	0.000255876	-0.197473	0.163704	-0.468259	0.0043833
Q9I197	LldA	L-lactate dehydrogenase	8.95	8.76	8.98	8.87	9.25	9.13	9.15	9.16	8.77	8.32	8.54	8.88	8.95	8.6	8.95	0.284609	0.0403415	-0.259444	0.0534614	-0.0531818	0.696429
Q9HY02	PA3628	S-formylglutathione hydrolase	12.07	12.07	12.05	12.11	12.01	11.98	11.99	12	11.46	11.6	11.6	11.72	11.08	11.15	11.18	-0.0802474	0.163301	-0.477029	7.86457995312489e-07	-0.9392	1.12693026337083e-09
Q51551	PyrC'	Dihydroorotase-like protein	11.53	11.52	11.49	11.47	11.83	11.75	11.76	11.69	11.67	11.39	11.49	11.62	11.3	11.39	11.27	0.256805	0.00164535	0.0414655	0.552889	-0.185445	0.0139245
Q51467	FliO	Flagellar protein FliO	7.71	7.6	7.51	7.81	8.3	7.91	8.21	8.17	8.57	7.74	7.95	8.61	9.02	8.91	8.9	0.487357	0.022119	0.559022	0.00917677	1.28519	1.62684846337312e-05
Q9HZJ2	FadB5	Fatty acid oxidation complex subunit alpha	13.51	13.51	13.49	13.49	15.54	15.49	15.38	15.33	15.91	15.93	15.82	15.66	16.05	16.01	15.95	1.93612	4.09026071077142e-12	2.33132	3.71776223092815e-13	2.50207	5.71188515755623e-13
P15275	AlgQ	Transcriptional regulatory protein AlgQ	12.11	12.18	12.15	12.26	11.79	11.86	11.84	11.91	11.9	12.08	12.07	12	11.69	11.75	11.73	-0.32619	5.40784369754914e-05	-0.165313	0.00778481	-0.451264	2.35717383531945e-06
O30506	AotP	Arginine/ornithine transport ATP-binding protein AotP	11.6	11.6	11.59	11.52	11.65	11.66	11.65	11.66	11.89	11.47	11.54	11.73	11.89	11.72	11.76	0.0786738	0.383695	0.082391	0.354345	0.213872	0.0260165
Q9HTR3	PA5291	Probable choline transporter	8.71	8.61	8.93	8.71	9.19	8.95	9.21	8.82	9.13	8.67	8.42	9	9.39	9.32	9.26	0.303875	0.0714013	0.0684198	0.685255	0.585525	0.00242047
Q9HW92	PA4308	AAA domain-containing protein	12.77	12.67	12.85	12.77	12.7	12.73	12.62	12.69	12.6	12.29	12.43	12.5	12.71	12.73	12.65	-0.0783194	0.275966	-0.305422	0.000441437	-0.0688204	0.338637
Q9I6N9	PA0250	Uncharacterized protein	10.01	9.96	10.05	10.16	9.43	9.43	9.45	9.39	9.7	9.84	9.7	9.63	9.38	9.47	9.41	-0.620206	1.86377003675459e-07	-0.327896	7.21529645207527e-05	-0.624111	1.87289407524744e-07
Q9HU03	PA5186	Probable iron-containing alcohol dehydrogenase	9.14	9.01	9.02	9.18	10.43	10.46	10.27	10.37	9.05	9.03	9.13	9.11	9.01	8.96	9.11	1.29482	1.14775989208547e-10	-0.0084193	0.904583	-0.0616331	0.354077
Q9HZZ2	Efp	Elongation factor P	12.51	12.49	12.48	12.58	12.71	12.63	12.68	12.7	12.5	12.56	12.57	12.51	12.13	12.25	12.29	0.164945	0.0042964	0.0212269	0.683452	-0.293822	4.37202399771455e-05
Q9HYW9	PA3272	Probable ATP-dependent DNA helicase	9.16	8.99	9.05	8.98	8.68	8.59	8.61	8.55	8.61	8.45	8.59	8.81	8.32	8.26	8.36	-0.438167	8.74334326525792e-05	-0.429171	7.59441362190635e-05	-0.733495	5.99843898250772e-07
Q9I0Q1	UvrC	UvrABC system protein C	8.03	8.13	8.06	8.06	8.31	8.31	8.39	8.29	8.17	7.61	7.74	8.24	7.87	7.65	7.71	0.252822	0.0728509	-0.131913	0.334719	-0.328647	0.0262433
Q9HTP2	PA5312	Probable aldehyde dehydrogenase	11.73	11.8	11.84	11.79	11.94	11.89	11.9	11.83	12.07	12.18	12.14	12	11.81	11.85	11.86	0.101667	0.05922	0.305956	2.8383386915976e-05	0.0471461	0.370221
Q9I2N5	PA1860	Uncharacterized protein	9.87	9.76	9.94	9.97	9.6	9.91	9.71	9.82	9.4	9.36	9.4	9.46	9.25	9.22	9.13	-0.126617	0.110819	-0.479982	1.89423992716658e-05	-0.68674	8.09532200957217e-07
Q9I4S9	DinG	ATP-dependent DNA helicase DinG	10.73	10.5	10.54	10.58	10.96	10.99	10.92	10.94	9.89	9.32	9.59	9.88	10.05	10.06	10.11	0.364919	0.00745848	-0.917788	2.41551978739135e-06	-0.514773	0.000714574
Q9HZ86	WbpM	Nucleotide sugar epimerase/dehydratase WbpM	11.14	11.07	11.09	11.07	10.92	10.83	10.93	11.05	11.07	10.95	10.89	11.05	11.75	11.66	11.69	-0.160295	0.0191469	-0.10101	0.111142	0.607444	3.39742469777571e-07
Q9HYP7	PA3349	Probable chemotaxis protein	8.23	8.2	8.26	8.31	8.23	8.18	8.11	7.85	7.08	6.71	7.01	7.04	7.54	7.65	7.49	-0.157402	0.145439	-1.29439	1.53718774370348e-08	-0.692514	1.57381408829098e-05
Q9I730	PA0102	Carbonic anhydrase	12.4	12.34	12.5	12.33	12.13	12.05	12.2	12.06	12.26	12.3	12.32	12.1	11.76	11.73	11.7	-0.280984	0.000749158	-0.147018	0.033293	-0.661438	2.48069190424887e-07
Q9I6X5	PA0157	Probable Resistance-Nodulation-Cell Division (RND) efflux membrane fusion protein	8.37	8.51	8.42	8.21	8.6	8.48	8.63	8.35	9.08	8.48	8.58	8.8	9.05	8.93	8.91	0.137199	0.317774	0.357247	0.0132444	0.58852	0.000565807
Q9I2X2	PA1767	Uncharacterized protein	11.6	11.53	11.57	11.48	11.83	11.73	11.72	11.7	12.13	11.64	11.67	12.15	12.36	12.19	12.22	0.198454	0.114485	0.350407	0.00886979	0.711945	4.93376564604649e-05
E1JGJ7	CcoQ2	Cytochrome c oxidase, cbb3-type, CcoQ subunit	8.18	8.12	8.06	8.08	8.93	8.96	9.09	9.09	9.07	8.56	8.48	9.07	9.61	9.55	9.69	0.906815	1.59847272048512e-05	0.688942	0.000137031	1.50656	9.26834533926773e-08
Q9I662	PA0456	Probable cold-shock protein	14.56	14.65	14.59	14.61	14.23	14.26	14.34	14.32	14.44	14.59	14.52	14.3	14.37	14.32	14.43	-0.313877	0.000264625	-0.138287	0.0408094	-0.227038	0.003199
Q9HXS5	PA3716	Uncharacterized protein	12.32	12.26	12.35	12.3	12.89	12.83	12.85	12.78	13.28	13.29	13.29	13.24	13.3	13.17	13.27	0.5278	5.40051817244362e-08	0.964948	4.02286941865175e-11	0.938865	1.70380652363644e-10
Q9I022	PA2821	Probable glutathione S-transferase	10.74	10.72	10.71	10.69	11.14	11.07	10.97	10.96	10.77	10.68	10.62	10.75	10.7	10.69	10.64	0.319591	6.39997656374033e-05	-0.00909085	0.88065	-0.0389374	0.503486
Q9HZ02	PA3238	AB hydrolase-1 domain-containing protein	8.48	8.68	8.74	8.53	7.82	7.68	7.52	7.57	8.67	9.33	9.24	8.4	9.26	9.31	9.4	-0.956749	0.000229231	0.303037	0.124465	0.717831	0.00221229
Q9HYP2	PA3354	Uncharacterized protein	9.64	9.53	9.63	9.53	9.7	9.52	9.5	9.59	9.18	9.05	9.15	9.31	9.08	9.17	9.07	-0.0024184	0.976606	-0.409379	4.09171957184356e-05	-0.475036	1.40440398962925e-05
Q9HUC9	PriA	Primosomal protein N'	10.92	10.96	10.94	10.91	11.15	11.12	11.05	11.07	10.96	11.04	10.97	10.82	10.59	10.42	10.43	0.164142	0.0141908	0.0160317	0.802077	-0.45129	4.693788736401e-06
Q9I015	PA2828	Probable aminotransferase	12.25	12.24	12.13	12.18	12.31	12.29	12.3	12.3	12.43	12.5	12.47	12.48	12.03	12.15	12.12	0.0946481	0.0465128	0.266259	3.01968006090596e-05	-0.104967	0.0318427
Q9I0A4	PheT	Phenylalanine--tRNA ligase beta subunit	13.68	13.66	13.7	13.63	13.78	13.8	13.72	13.75	13.74	14.1	13.93	13.68	13.74	13.73	13.8	0.0916478	0.290351	0.194712	0.0283188	0.0869499	0.317459
Q9HX46	Amn	AMP nucleosidase	11.58	11.53	11.57	11.6	11.55	11.65	11.63	11.59	11.77	11.98	11.89	11.71	11.62	11.6	11.59	0.036103	0.575243	0.265351	0.000481626	0.0330221	0.601844
Q9I2T4	PA1810	Probable binding protein component of ABC transporter	11.95	11.81	11.82	11.81	11.82	11.92	11.84	11.89	11.84	11.86	11.84	11.91	11.57	11.68	11.59	0.0228028	0.669175	0.0167152	0.753702	-0.233804	0.000367745
Q9HXZ3	TilS	tRNA(Ile)-lysidine synthase	7.41	7.71	7.24	7.59	7.68	7.66	7.67	7.67	7.57	7.42	7.39	6.91	7.02	7.08	6.99	0.187074	0.201767	-0.162711	0.25876	-0.453613	0.00590674
Q9HWB8	SbcC	Nuclease SbcCD subunit C	11.58	11.54	11.55	11.46	11.39	11.43	11.31	11.37	11.59	11.6	11.56	11.58	11.52	11.43	11.43	-0.159654	0.00326302	0.0466284	0.318468	-0.0734546	0.129023
P43501	PilH	Protein PilH	11.2	11.22	11.11	11.26	11.11	11.14	11.12	11.2	11.06	11.22	11.15	11.03	10.99	11.02	10.95	-0.0558399	0.340148	-0.0804231	0.160713	-0.210676	0.00209992
Q51385	RlmN	Dual-specificity RNA methyltransferase RlmN	8.85	8.57	8.71	8.72	8.7	8.89	8.71	8.68	7.82	7.81	8.09	7.65	7.99	7.9	8.07	0.0345947	0.758212	-0.870513	7.81339308994724e-07	-0.72748	7.58321272300982e-06
Q9I5R2	PA0659	Uncharacterized protein	9.5	9.52	9.59	9.52	9.97	9.84	9.94	9.93	10.5	10.27	10.17	10.37	10.95	10.79	10.88	0.388094	0.000119155	0.797529	5.73639785731619e-08	1.34482	4.67522725423456e-10
Q9HXJ1	HscB	Co-chaperone protein HscB homolog	8.45	8.43	8.65	8.65	8.38	8.55	8.42	8.42	8.46	8.9	8.89	8.74	8.35	8.43	8.54	-0.103958	0.358387	0.203797	0.0702453	-0.107404	0.341218
Q9I275	PA2040	Probable glutamine synthetase	8.16	7.83	7.87	8.12	8.52	8.37	8.38	8.45	8.45	8.39	8.52	8.57	7.97	8.27	8.32	0.432324	0.000954968	0.485948	0.000275665	0.187056	0.0921323
P23189	Gor	Glutathione reductase	12.59	12.63	12.52	12.61	12.68	12.71	12.63	12.66	12.72	12.92	12.81	12.83	12.65	12.7	12.65	0.0853165	0.106515	0.233237	0.000315696	0.0802962	0.13458
Q9HUA5	OpgG	Glucans biosynthesis protein G	12.61	12.47	12.54	12.5	12.54	12.6	12.57	12.52	12.84	12.85	12.83	12.74	12.54	12.58	12.46	0.0308064	0.562292	0.287952	4.43811477758042e-05	-0.00252557	0.96361
Q9HXW4	PA3676	Probable Resistance-Nodulation-Cell Division (RND) efflux transporter	8.4	8.5	8.56	8.42	8.48	8.73	8.51	8.34	9.78	9.21	9.3	9.65	9.14	9.05	9	0.0463447	0.753161	1.01499	2.80871375387048e-06	0.5944	0.000565425
Q9I118	PA2464	Uncharacterized protein	9.67	9.57	9.59	9.38	9.91	9.89	9.99	10.07	9.21	9.21	9.37	9.37	9.31	9.22	9.15	0.40849	0.000162014	-0.261186	0.00390201	-0.32843	0.000977815
Q9I4M0	PA1115	Sulfatase domain-containing protein	8.67	8.88	8.68	8.7	8.44	8.37	8.38	8.39	9.64	9.24	9.11	9.48	9.91	9.71	9.46	-0.337427	0.0177889	0.638073	0.000164259	0.960852	5.07562586259458e-06
P57703	MetE	5-methyltetrahydropteroyltriglutamate--homocysteine methyltransferase	10.99	10.96	10.93	10.86	13.42	13.45	13.27	13.29	12.92	13.1	13.09	12.95	13.19	13.19	13.29	2.4222	1.87375212987928e-13	2.07855	6.65661497222243e-13	2.28963	8.19047748233088e-13
Q9I5I2	PA0747	Probable aldehyde dehydrogenase	11.09	11.08	11.05	11.15	10.8	10.81	10.76	10.78	10.64	10.48	10.54	10.54	10.29	10.35	10.31	-0.304974	1.60478191176689e-05	-0.542315	2.52214864183997e-08	-0.776181	1.08643635011544e-09
O54438	FabG	3-oxoacyl-[acyl-carrier-protein] reductase FabG	13.59	13.56	13.57	13.53	13	12.85	12.91	12.91	12.65	12.69	12.7	12.7	12.37	12.43	12.43	-0.645534	3.58274017592593e-09	-0.878076	6.53926162007432e-11	-1.15219	1.0927658189158e-11
Q9I7A7	PA0020	LysM domain-containing protein	12.64	12.7	12.63	12.58	12.53	12.68	12.56	12.68	12.56	12.65	12.59	12.5	12.26	12.35	12.27	-0.0214547	0.73351	-0.0613873	0.29298	-0.3423	4.28674805441539e-05
Q9I5X4	PA0562	Probable hydrolase	11.08	11.11	11.06	11.16	11.32	11.31	11.27	11.29	10.62	10.39	10.47	10.69	10.79	10.81	10.86	0.19525	0.00920982	-0.561894	8.46553511745245e-07	-0.283121	0.000750111
Q9HVF2	PA4639	Uncharacterized protein	11.29	11.25	11.16	11.35	11.48	11.37	11.48	11.38	11.78	11.47	11.49	11.66	12.52	12.57	12.54	0.164183	0.0440747	0.335351	0.000441437	1.27923	1.17283261187794e-09
Q9I0K5	PA2633	Secretin_N domain-containing protein	8.77	8.71	8.83	8.69	8.6	8.79	8.8	8.74	9.73	9.58	9.55	9.72	8.89	8.94	8.59	-0.0182889	0.855925	0.896794	1.60692206268071e-07	0.0592846	0.527289
Q9HX17	PA4010	Putative 3-methyladenine DNA glycosylase	7.88	7.89	7.67	7.73	7.42	7.56	7.52	7.26	8.99	9.83	9.69	9.09	7.54	7.16	7.56	-0.35802	0.0808375	1.6034	1.22150733191451e-06	-0.372347	0.0749273
Q9I558	AcsA1	Acetyl-coenzyme A synthetase 1	14.03	14.03	14.07	13.96	13	13.03	13.12	13.19	11.53	11.78	11.92	11.78	12.33	12.38	12.54	-0.936363	1.35352977859859e-07	-2.26893	4.26125009633656e-12	-1.6041	5.6876038497628e-10
Q9I3D4	SdhB	Succinate dehydrogenase (B subunit)	11.97	11.95	12.07	12.02	12.61	12.57	12.55	12.6	11.82	11.33	11.47	11.73	12.42	12.51	12.56	0.578159	5.93570901734955e-05	-0.417264	0.000687818	0.492451	0.000244408
Q9HZA0	PA3124	Probable transcriptional regulator	8.55	8.45	8.58	8.79	8.15	8.21	8.02	7.92	8.05	8.07	7.79	8.07	7.42	7.43	7.63	-0.519435	0.000229181	-0.59622	4.88866658100518e-05	-1.09896	1.69158658033621e-07
Q9I5Q4	PA0667	LysM domain-containing protein	8.3	8.26	8.17	8.41	8.54	8.44	8.3	8.41	9.09	8.67	8.71	9.04	8.96	8.68	8.8	0.134058	0.264079	0.588178	0.000136678	0.526617	0.000474379
Q9I0X8	PA2504	Uncharacterized protein	9.79	9.83	9.71	9.7	9.62	9.55	9.5	9.48	9.48	9.63	9.6	9.51	9.39	9.43	9.38	-0.226243	0.00107605	-0.206965	0.00160585	-0.362303	1.82638705900155e-05
Q9I5A0	PA0840	Probable oxidoreductase	12.05	12.11	12.05	11.95	11.82	11.77	11.81	11.85	12.03	12.43	12.3	11.78	12.77	12.68	12.72	-0.228831	0.0748492	0.098352	0.432852	0.686529	7.4276107210044e-05
Q9HWC8	RplL	50S ribosomal protein L7/L12	15.17	15.17	15.11	15.06	15.19	15.17	15.13	15.11	15.2	15.34	15.28	15.14	14.63	14.77	14.87	0.0223863	0.760667	0.110284	0.104811	-0.373142	7.55516692151005e-05
Q9HZI3	PA3023	Probable lipid kinase YegS-like	11.6	11.54	11.67	11.53	10.32	10.34	10.3	10.34	11.22	11.78	11.73	10.85	11.67	11.76	11.72	-1.25868	9.81236444849878e-06	-0.191573	0.293685	0.133516	0.473831
P80357	AstA	Arginine N-succinyltransferase subunit alpha	9.45	9.37	9.47	9.44	9.61	9.38	9.5	9.54	9.61	9.42	9.49	9.54	9.21	9.17	9.31	0.077747	0.25006	0.0803181	0.224637	-0.204412	0.00676276
G3XCZ8	PigA	Heme oxygenase PigA	6.13	5.96	5.96	6.89	5.83	6.37	6.47	6.71	11.49	12.05	12.02	11.62	11.95	12.04	12.05	0.10866	0.692103	5.55901	2.6734346650575e-11	5.77898	5.61778435689326e-11
Q9HT68	PA5505	Probable TonB-dependent receptor	12.01	12.11	11.98	12.05	12.09	12.26	12.27	12.25	11.79	11.83	11.86	11.68	11.72	11.66	11.77	0.177402	0.0116707	-0.248875	0.00099541	-0.319661	0.000175349
G3XD72	PA1464	Probable purine-binding chemotaxis protein	11.65	11.74	11.75	11.81	11.41	11.45	11.27	11.32	11.72	11.99	11.85	11.67	11.49	11.5	11.45	-0.371446	0.000276541	0.0696847	0.375558	-0.256258	0.00455055
Q9HTS3	PA5281	Probable hydrolase	8.07	8.05	7.91	8.15	8.31	7.95	8.09	8.13	7.82	7.53	7.69	7.68	7.66	7.69	7.53	0.0769952	0.428056	-0.364896	0.00113523	-0.418431	0.000525879
Q9I4E5	PA1193	Uncharacterized protein	10.43	10.35	10.32	10.52	10.83	10.78	10.73	10.86	10.42	10.39	10.44	10.58	9.6	9.77	9.65	0.395553	4.83895067651386e-05	0.0522503	0.446529	-0.731619	1.08791807758541e-07
Q9HY42	PA3578	Uncharacterized isomerase PA3578	4.64	5.14	5.56	4.63	4.5	4.92	3.39	4.06	5.66	6.71	6.41	5.55	5.62	5.54	5.19	-0.774162	0.0610308	1.09397	0.010696	0.459714	0.257857
Q9HW41	PA4360	Uncharacterized protein	9.94	10.02	9.94	9.98	10.18	10.02	9.95	10.12	10.7	10.48	10.4	10.64	11.29	11.21	11.28	0.100107	0.21507	0.588803	2.96282452730668e-06	1.29357	1.32888131927607e-09
Q9HWX2	RibD	Riboflavin biosynthesis protein RibD	10.47	10.45	10.5	10.46	10.81	10.92	10.79	10.82	10.82	10.8	10.77	10.87	10.45	10.52	10.51	0.363595	2.29870646387392e-06	0.34075	2.72012856275123e-06	0.0228577	0.624876
Q9HZH4	PA3034	Probable transcriptional regulator	9.37	9.34	9.45	9.26	9.02	9.21	8.96	9.03	8.5	9.28	9.24	8.64	9.27	9.36	9.3	-0.302227	0.0870325	-0.44002	0.0158336	-0.0470728	0.794745
P26480	RpoD	RNA polymerase sigma factor RpoD	13.62	13.63	13.65	13.57	13.4	13.41	13.4	13.37	12.83	13.15	13.09	12.87	13.28	13.24	13.21	-0.222091	0.00774509	-0.631283	7.16041149518264e-07	-0.376729	0.000161844
Q9HYP0	PA3356	Gln-synt_C domain-containing protein	9.07	8.99	9.12	9.21	9	9.19	9.36	9.3	9.48	9.4	9.45	9.51	9.22	9.2	9.17	0.117375	0.158624	0.361788	0.000375274	0.0994495	0.235747
Q9I6A7	PA0388	DUF4426 domain-containing protein	11.85	11.81	11.89	11.84	12.03	11.85	12.06	12.07	11.59	11.5	11.51	11.61	11.37	11.46	11.34	0.155093	0.0191067	-0.294003	0.000182132	-0.458021	4.08743660315932e-06
Q9HU59	NtrC	DNA-binding transcriptional regulator NtrC	11.99	11.89	11.89	11.92	12.26	12.22	12.21	12.27	11.8	11.75	11.74	11.85	11.55	11.65	11.62	0.318728	1.23602892175325e-05	-0.137266	0.00785269	-0.313491	1.34137988547254e-05
Q9I1C0	PA2359	Probable transcriptional regulator	7.09	6.86	6.83	6.97	6.97	7.09	6.85	6.57	6.65	6.54	6.65	6.71	6.49	6.09	6.56	-0.0664709	0.639266	-0.297375	0.0339598	-0.556919	0.000904117
Q9HWE4	RpsQ	30S ribosomal protein S17	11.87	11.94	11.95	11.88	11.72	11.73	11.65	11.68	11.63	12.11	12.12	11.68	11.24	10.71	10.96	-0.21187	0.142153	-0.023864	0.873775	-0.935839	1.39023674131035e-05
Q9HV74	CbrA	Histidine kinase	8.46	8.49	8.06	8.36	9.18	9.3	9.41	9.13	8.73	7.87	7.97	8.58	8.93	8.59	8.63	0.911793	0.000537398	-0.0537236	0.804852	0.372693	0.0866181
Q9I669	PA0449	HotDog ACOT-type domain-containing protein	10.3	10.56	10.51	10.52	10.95	10.34	10.43	10.38	10.13	10.5	10.39	9.87	10.06	10.17	10.14	0.0514438	0.78471	-0.249047	0.147254	-0.3462	0.0570195
Q9HZI7	Uup	ATP-binding protein Uup	12.44	12.42	12.42	12.34	12.49	12.49	12.44	12.45	12.1	12.31	12.3	11.9	12.21	12.17	12.27	0.063107	0.485732	-0.254366	0.00796299	-0.188912	0.0440376
Q9I0J7	NuoF	NADH-quinone oxidoreductase subunit F	12.98	13.01	12.99	12.94	13.09	13.07	13.08	13.09	12.96	12.63	12.55	12.85	13.24	13.34	13.36	0.10595	0.224421	-0.233354	0.0114608	0.336022	0.00129527
Q9HU71	PA5113	Uncharacterized protein	8.15	8.25	8.33	8.47	8.69	8.78	8.66	8.87	8.96	8.61	8.59	8.96	9.29	9.26	9.25	0.448295	0.000924233	0.478797	0.000405636	0.965349	8.22742120803726e-07
Q9I0W1	CzcB	Resistance-Nodulation-Cell Division (RND) divalent metal cation efflux membrane fusion protein CzcB	6.96	7.24	7.18	7.5	7.24	7.52	7.23	7.37	6.2	6.18	6.81	6.43	7.45	7.19	7.46	0.116352	0.499761	-0.81651	0.000158827	0.145149	0.391251
O87125	CheB1	Protein-glutamate methylesterase/protein-glutamine glutaminase 1	9.62	9.58	9.64	9.69	9.77	9.78	9.55	9.68	9.4	9.3	9.39	9.43	8.79	8.82	8.95	0.0672211	0.323469	-0.251041	0.00134898	-0.779061	4.60699675452971e-08
Q9HTQ6	Xpt	Xanthine phosphoribosyltransferase	11.59	11.47	11.49	11.5	11.34	11.28	11.24	11.32	11.19	11.47	11.55	11.51	11.25	11.37	11.44	-0.219061	0.0161964	-0.0792947	0.344716	-0.161336	0.0670749
Q9HTZ2	RimK	Probable alpha-L-glutamate ligase	7.24	7.41	7.35	6.68	6.93	7.18	7.11	7.25	7.77	7.87	7.41	8.14	7.62	7.98	7.53	-0.0519845	0.818351	0.628793	0.00573057	0.542155	0.0168985
Q9I6D1	CoaD	Phosphopantetheine adenylyltransferase	11.56	11.5	11.57	11.64	11.67	11.77	11.72	11.77	11.43	11.57	11.41	11.5	11.09	11.32	11.38	0.16579	0.03244	-0.0915031	0.208042	-0.30329	0.00082689
Q9I6I2	PA0309	Uncharacterized protein	11.05	10.87	11.18	10.95	10.63	10.92	10.77	10.88	10.55	10.45	10.65	10.6	10.86	11.03	11.03	-0.213099	0.0314016	-0.450022	0.000176238	-0.0423927	0.659108
Q9HUJ2	ThiC	Phosphomethylpyrimidine synthase	13.46	13.48	13.44	13.43	13.96	14.05	14.04	14.04	13.11	13.24	13.17	13.34	13.13	13.15	13.28	0.571301	2.78668764060676e-07	-0.2357	0.000808617	-0.264663	0.000438117
Q9I475	PA1269	Probable transcriptional regulator	6.67	6.84	6.78	6.62	6.01	6.33	5.9	6.2	6.74	6.48	6.31	6.78	6.81	6.47	6.82	-0.615633	0.000672413	-0.148755	0.301876	-0.0247061	0.870393
Q51424	RuvC	Crossover junction endodeoxyribonuclease RuvC	9.33	9.46	9.31	9.49	9.33	9.41	9.23	9.26	9.29	9.3	9.11	9.26	8.16	7.95	7.89	-0.0884677	0.294672	-0.154718	0.0664669	-1.39826	9.71102875978281e-10
Q9I6B4	ThiG	Thiazole synthase	13.07	13.14	13.09	13.1	12.95	13.04	12.87	12.96	12.96	13.5	13.31	13.02	13.1	13.13	13.26	-0.147418	0.200227	0.0955549	0.402662	0.0632664	0.586049
Q9HVG0	PA4631	Epimerase domain-containing protein	10.35	10.24	10.23	10.1	10.33	10.48	10.17	10.45	10.62	10.52	10.5	10.54	10.13	10.23	10.18	0.12638	0.122967	0.313721	0.00101063	-0.0489422	0.55277
Q9HW61	PA4340	YceI domain-containing protein	7.64	7.95	7.79	7.95	8.02	8.04	7.81	7.78	7.62	7.7	7.74	7.48	7.42	7.67	7.64	0.0797462	0.473994	-0.19658	0.0733825	-0.253885	0.0298336
Q9I2A8	AtoB	Acetyl-CoA acetyltransferase	12.25	12.27	12.31	12.19	12.53	12.53	12.54	12.5	12.45	12.71	12.71	12.33	12.73	12.86	12.89	0.264763	0.00867434	0.291639	0.00391591	0.570913	2.10928685811712e-05
Q9HXG2	PA3844	GST N-terminal domain-containing protein	8.35	8.27	8.33	8.33	8.16	8.19	8.1	7.93	8.3	8.76	8.69	8.31	7.82	7.99	7.9	-0.223568	0.0652982	0.193725	0.0992477	-0.417239	0.00253135
Q9HX02	EutC	Ethanolamine ammonia-lyase small subunit	6.47	6.52	6.52	6.42	4.71	5.92	5.37	5.12	4.28	4.08	4.82	4.73	4.55	4.94	4.89	-1.20001	0.000341857	-2.00605	1.85199642783349e-06	-1.68684	1.58719667492869e-05
Q9I4U5	PA1029	DUF2384 domain-containing protein	9.23	9.26	9.34	9.32	8.95	8.87	9.09	9.07	8.97	9.36	9.17	9.07	9.01	9.2	9.17	-0.291213	0.00600631	-0.142376	0.128528	-0.16243	0.096475
Q9I4T5	PA1039	UPF0225 protein PA1039	11.54	11.54	11.5	11.58	11.55	11.52	11.41	11.6	11.56	11.65	11.57	11.64	11.21	11.34	11.23	-0.0155357	0.799424	0.0674319	0.227008	-0.28037	0.000179353
Q9HWE6	RplX	50S ribosomal protein L24	15.09	14.99	15.02	15.02	15.29	15.27	15.29	15.21	14.68	14.88	14.79	14.55	14.6	14.4	14.43	0.235528	0.00707051	-0.305197	0.00095332	-0.55398	6.59308953196298e-06
Q9I4Z4	Pal	Peptidoglycan-associated lipoprotein	11.81	11.9	11.89	11.99	11.93	11.8	11.92	11.86	12.22	11.79	11.97	12.18	12.68	12.23	12.08	-0.0189331	0.899712	0.142642	0.300065	0.43467	0.00578377
Q9I5Q3	TyrS2	Tyrosine--tRNA ligase 2	12.61	12.6	12.6	12.62	12.77	12.83	12.78	12.7	12.63	12.85	12.81	12.71	12.43	12.34	12.49	0.158655	0.0165898	0.141911	0.025704	-0.189661	0.00624982
Q9HTJ5	PstA	Phosphate transport system permease protein PstA	8.86	8.81	8.45	8.67	8.95	8.71	8.91	8.86	9.36	8.81	8.72	9.36	9.18	9.14	9.11	0.156708	0.35253	0.366288	0.0322639	0.446261	0.0146076
Q9HTX6	GcvH2	Glycine cleavage system H protein 2	11.9	11.95	12.01	12.1	12.03	12.15	12.07	12.14	12.14	12.3	12.29	12.12	11.88	11.93	11.92	0.11048	0.0996183	0.221411	0.00292874	-0.0763067	0.255649
Q9HVZ2	PA4423	Uncharacterized protein	11.84	11.95	11.96	11.95	11.65	11.45	11.62	11.39	12.01	11.96	12.09	12.12	12.99	12.98	13.03	-0.397951	6.60524799421691e-05	0.120932	0.0910489	1.07591	2.82633376376783e-09
Q9HZQ2	CobW	Protein CobW	11.56	11.46	11.59	11.49	11.25	11.34	11.13	11.2	10.81	11.26	11.31	10.69	11.96	11.7	11.72	-0.297937	0.049544	-0.506859	0.00227865	0.268171	0.0781361
Q9I7B7	GlyQ	Glycine--tRNA ligase alpha subunit	10.42	10.44	10.45	10.39	10.29	10.35	10.31	10.31	10.49	10.71	10.68	10.45	10.41	10.43	10.53	-0.105262	0.122257	0.162518	0.0210048	0.0363654	0.595136
Q9HUH3	PA4992	Aldo_ket_red domain-containing protein	7.65	7.77	7.85	7.94	8.16	7.95	7.94	7.99	7.81	7.74	7.81	8.02	7.51	7.35	7.37	0.206151	0.031479	0.038598	0.679243	-0.395847	0.00053948
Q9HVL7	RpmA	50S ribosomal protein L27	13.14	13.17	13.34	13.22	12.78	12.98	12.9	12.82	12	13.56	13.33	12.2	13.18	13.26	13.38	-0.347355	0.288366	-0.44367	0.166965	0.0587575	0.862233
Q9I388	KdpE	Two-component response regulator KdpE	8.64	8.8	8.93	8.74	8.52	8.64	8.64	8.45	8.33	8.33	8.22	8.57	8.21	8.48	8.34	-0.213822	0.0455629	-0.41331	0.00074228	-0.434441	0.000679686
Q9I387	GlsA	Glutaminase	8.97	8.82	8.86	8.99	9.09	9.16	9.13	9.18	9.05	9.1	8.9	9.27	8.86	8.88	9	0.229229	0.0113137	0.170906	0.0421226	0.00390656	0.964733
Q9I2K8	PA1889	Uncharacterized protein	7.88	7.96	7.75	7.69	7.75	7.9	7.8	7.75	9.73	9.4	9.51	9.76	9.84	9.62	9.8	-0.019067	0.866834	1.78107	3.2068294698398e-10	1.9354	3.43427736658501e-10
Q9I406	Ggt	Glutathione hydrolase proenzyme	12.9	12.94	12.9	12.88	11.4	11.54	11.63	11.61	11.69	11.86	11.79	11.7	11.72	11.73	11.75	-1.36052	4.3382188368891e-11	-1.14533	1.79683816851902e-10	-1.17421	3.60109260430075e-10
Q9I3Q9	PA1438	Sensor protein	5.76	6.03	5.94	5.85	6.33	6.25	6.08	6.2	6.16	5.88	5.95	6.24	6.78	6.92	6.9	0.320442	0.00591517	0.161058	0.117405	0.972017	3.96888310324727e-07
Q9HV73	CbrB	Two-component response regulator CbrB	13.75	13.66	13.69	13.56	13.89	13.8	13.8	13.79	13.55	13.45	13.42	13.43	13.43	13.33	13.32	0.155571	0.0142	-0.199687	0.00251455	-0.302735	0.000121883
Q9HZ16	PA3224	Uncharacterized protein	10.8	10.74	10.69	10.71	10.72	10.66	10.62	10.79	10.42	10.32	10.39	10.41	10.14	10.16	10.18	-0.037704	0.472953	-0.354238	5.83554802918693e-06	-0.576193	6.36226490604418e-08
Q9I5H9	Ung	Uracil-DNA glycosylase	10.98	11.05	11.09	11.03	11.04	11.03	10.89	11.02	11.27	11.32	11.35	11.28	10.78	10.92	10.88	-0.0402771	0.465793	0.268167	0.000136194	-0.177897	0.00426306
Q9HWF2	RpsE	30S ribosomal protein S5	14.62	14.54	14.54	14.54	14.81	14.74	14.77	14.73	14.07	13.9	13.97	14.06	14.08	13.98	14.04	0.200514	0.00179686	-0.558995	8.30815059070695e-08	-0.52818	2.72528336657962e-07
Q9HUA4	Dtd	D-aminoacyl-tRNA deacylase	10.58	10.56	10.62	10.53	10.49	10.71	10.62	10.52	10.62	10.89	10.83	10.6	10.47	10.46	10.53	0.00960856	0.914916	0.160862	0.0513397	-0.0843829	0.305527
Q9HWW7	PA4061	Probable thioredoxin	12.55	12.53	12.47	12.37	12.47	12.45	12.38	12.44	12.47	12.74	12.61	12.42	12.68	12.73	12.64	-0.0454678	0.566891	0.0797379	0.29721	0.200975	0.0169752
Q9HY07	FdxA	Ferredoxin 1	11.69	11.81	11.74	11.89	11.56	11.8	11.67	11.82	11.45	11.45	11.33	11.56	10.96	11.08	11.01	-0.0700397	0.387995	-0.331814	0.000594695	-0.760574	3.59863554637042e-07
Q9HY90	PA3519	HOASN domain-containing protein	10.77	10.4	9.71	10.05	8.32	8.39	8.53	9	9.46	9.54	9.47	9.65	9.58	9.5	9.45	-1.66872	5.11689515617103e-06	-0.703759	0.00497619	-0.72071	0.00537917
Q9I4L1	Dgt	Probable deoxyguanosinetriphosphate triphosphohydrolase	11.75	11.85	11.74	11.79	12.03	12.06	12.06	12.04	11.8	11.6	11.64	11.63	11.74	11.74	11.71	0.264795	0.0001906	-0.112573	0.0404179	-0.0519527	0.339362
Q9I6Z9	BauR	HTH-type transcriptional activator BauR	9.1	8.88	9.01	9.08	9.25	9.46	9.38	9.12	8.76	8.94	8.7	8.71	8.29	8.25	8.06	0.282689	0.0094895	-0.240225	0.0199105	-0.815505	1.42443816097737e-06
Q9I1N7	PslB	Mannose-1-phosphate guanylyltransferase	10.79	10.81	10.84	10.74	10.53	10.56	10.51	10.43	10.69	10.76	10.69	10.56	10.31	10.21	10.16	-0.287586	0.000229231	-0.120492	0.0472142	-0.567263	3.52857831218561e-07
P29363	ThrC	Threonine synthase	12.95	12.95	12.94	12.86	13.07	13.02	13	13	13.1	13.46	13.35	13.13	13.05	13.1	13.12	0.1003	0.219612	0.336393	0.000577972	0.164902	0.053265
Q9I134	PA2448	Amidohydro_3 domain-containing protein	8.25	8.29	8.34	7.95	8.02	7.83	7.66	8.04	8.15	8.49	8.22	7.85	8.14	8.23	8.17	-0.320369	0.0418722	-0.0324263	0.835844	-0.0251005	0.872584
Q9HUQ7	PA4906	Probable transcriptional regulator	8.66	8.55	8.42	8.51	8.73	8.61	8.48	8.6	7.89	8.21	8.21	7.79	8.45	8.3	8.14	0.0724167	0.56304	-0.506961	0.000553316	-0.240565	0.0591612
Q9HVX6	TrpS	Tryptophan--tRNA ligase	12.19	12.2	12.22	12.16	12.23	12.31	12.16	12.17	12.31	12.69	12.6	12.38	11.96	12.08	12.16	0.0265692	0.786673	0.299511	0.00313548	-0.125093	0.175491
Q9I2R4	PA1831	Uncharacterized protein	8.68	8.89	8.79	8.76	9.81	9.82	9.79	9.92	10.24	10.08	9.96	10.08	9.77	9.81	9.83	1.04987	2.55145276644041e-09	1.30809	1.34452478194073e-10	1.01943	4.39098991812398e-09
Q9HZJ5	TopA	DNA topoisomerase 1	15.19	15.21	15.19	15.13	14.95	14.93	14.91	14.91	15.14	15.25	15.21	15.03	14.82	14.83	14.84	-0.25687	0.000255876	-0.0212081	0.704496	-0.351049	1.49930688124045e-05
Q9I2F4	RbsK	Ribokinase	9.65	9.7	9.53	9.73	9.82	9.72	9.61	9.74	9.67	9.7	9.69	9.61	9.6	9.58	9.5	0.0702493	0.275921	0.0198967	0.764791	-0.0904931	0.165964
Q9HVW7	MurA	UDP-N-acetylglucosamine 1-carboxyvinyltransferase	12.77	12.82	12.79	12.77	12.69	12.69	12.64	12.71	12.57	13.16	13.04	12.57	12.79	12.75	12.87	-0.105517	0.428377	0.0461255	0.734023	0.0182875	0.892672
Q9HUE3	PA5026	Uncharacterized protein	8.08	8.38	8.12	8.01	7.84	7.75	7.71	7.84	8.49	8.98	8.94	8.71	8.59	8.58	8.71	-0.362378	0.00737196	0.630733	8.72893272364058e-05	0.478793	0.00114917
P53652	SodA	Superoxide dismutase [Mn]	5.91	6.22	5.91	6.26	5.47	6.12	4.8	6.25	11.09	11.38	11.35	11	11.39	11.48	11	-0.412651	0.178712	5.13205	3.78020443571859e-10	5.21558	7.52839181146531e-10
Q9HY08	MutS	DNA mismatch repair protein MutS	12.45	12.55	12.54	12.46	12.29	12.4	12.26	12.32	12.45	12.84	12.66	12.4	12.26	12.27	12.29	-0.186054	0.0564371	0.0827807	0.378581	-0.231187	0.0233458
Q9HVQ7	PiuC	PKHD-type hydroxylase PiuC	8.35	8.17	8.61	8.66	9.1	9.17	9.14	8.88	11.89	11.84	11.9	11.99	11.83	11.88	11.84	0.626838	7.54907682528716e-05	3.4594	6.83722700341222e-13	3.40094	2.55673754368924e-12
O52761	RplQ	50S ribosomal protein L17	13.1	13.06	13.06	13.07	13.18	13.2	13.21	13.17	13.1	13.19	13.12	12.95	13.03	12.96	12.99	0.117654	0.0350149	0.0149929	0.78713	-0.0806787	0.138684
Q9HVL9	ProB	Glutamate 5-kinase	12.82	12.74	12.73	12.78	12.77	12.73	12.71	12.78	11.9	12.03	12.13	11.86	11.73	11.68	11.77	-0.0208931	0.764806	-0.785537	1.50549035730569e-08	-1.04168	1.38725960779595e-09
Q9I0K1	NuoA2	NADH-quinone oxidoreductase subunit A 2	10.03	10.18	10.18	10.22	10.62	10.29	10.41	10.33	10.12	9.73	9.78	9.89	10.44	10.39	10.44	0.257785	0.0201363	-0.273163	0.012862	0.273198	0.0158104
P50600	TolA	Tol-Pal system protein TolA	10.18	10.1	10.14	10.03	10.33	10.14	10.27	10.13	11.44	11.14	10.92	11.22	11.94	11.74	11.72	0.105395	0.354633	1.06686	2.0328250865115e-07	1.68629	2.91022469433108e-09
Q9I3G5	CcoP1	Cbb3-type cytochrome c oxidase subunit	12.23	12.22	12.19	12.19	13.06	12.96	13.02	12.94	12.87	12.25	12.27	12.76	12.97	12.86	12.86	0.786648	5.27028210822308e-05	0.333259	0.0208003	0.691029	0.000166294
Q9I0J6	NuoG	NADH-quinone oxidoreductase subunit G	13.44	13.41	13.48	13.36	13.52	13.48	13.48	13.46	13.35	13.06	13.01	13.18	13.71	13.76	13.76	0.0615435	0.405704	-0.271966	0.00135611	0.322357	0.000486634
Q9HX28	PA3992	Uncharacterized protein	10.43	10.35	10.25	10.42	10.63	10.58	10.69	10.75	10.44	10.36	10.41	10.68	10.75	10.81	10.78	0.300322	0.0016881	0.112729	0.157439	0.4207	0.000112655
Q9HX38	PA3981	PhoH domain-containing protein	12.33	12.36	12.37	12.3	12.47	12.5	12.48	12.45	12.38	12.45	12.29	12.19	12.05	12.02	12	0.137942	0.0280267	-0.0118034	0.848501	-0.313837	0.000102113
Q9I4R3	PA1061	PALP domain-containing protein	8.17	8.43	8.52	8.45	8.67	8.59	8.65	8.56	8.1	8.38	8.34	8.1	8.39	8.24	8.14	0.22801	0.036885	-0.155992	0.130978	-0.132484	0.210447
Q9I2G3	PA1941	Cytochrome c domain-containing protein	9.56	9.61	9.53	9.73	10.11	9.87	9.91	10	9.74	9.43	9.52	9.82	10.53	10.42	10.58	0.367025	0.00206598	0.0190565	0.856045	0.904282	6.51848973102605e-07
Q9HZ47	GtrS	Sensor histidine kinase GtrS	9.62	9.52	9.75	9.63	6.12	6.7	7.43	7.46	7.71	7.33	7.14	7.36	8.22	8.13	8.03	-2.70237	2.98492685575576e-07	-2.24404	1.28864938484115e-06	-1.50307	9.52055719200304e-05
Q9I400	PA1344	Probable short-chain dehydrogenase	11.77	11.92	11.73	11.84	11.87	11.9	11.76	11.8	12.6	12.56	12.44	12.61	11.72	11.78	11.72	0.0160496	0.816051	0.738257	2.34142718954244e-08	-0.0749379	0.243558
Q59636	Ndk	Nucleoside diphosphate kinase	13.86	13.92	13.78	13.8	14.17	14.14	14.23	14.19	13.84	13.82	13.87	13.92	13.62	13.68	13.66	0.341398	6.07134429323137e-06	0.022788	0.638935	-0.185905	0.00120585
Q9HTR2	PchP	Phosphorylcholine phosphatase	11.81	11.75	11.7	11.85	10.95	11.07	10.96	11.09	10.39	10.71	10.69	10.57	10.41	10.52	10.5	-0.759308	4.06793270872982e-07	-1.18736	1.92502783151984e-09	-1.30094	1.47945099317512e-09
Q9X6R0	SpeE1	Polyamine aminopropyltransferase 1	10.86	10.97	10.96	11.01	11.1	11.16	11.1	11.09	11.17	11.55	11.46	11.2	11.19	11.19	11.32	0.162347	0.0797913	0.394447	0.000388881	0.281465	0.0060544
Q9HTB1	PA5459	Methyltransf_11 domain-containing protein	10.92	10.74	10.81	10.8	11.06	11.22	11.05	11.15	11.12	10.92	10.95	11.1	10.81	10.42	10.54	0.30075	0.00533756	0.203863	0.0368041	-0.228842	0.0260165
Q9HZI5	PA3021	LprI domain-containing protein	12.85	13.03	13.08	12.79	12.51	12.73	12.85	12.64	12.38	12.53	12.64	12.38	12.63	12.64	12.85	-0.256227	0.0244612	-0.455638	0.000469469	-0.233689	0.0398618
Q9HWG3	PchD	Pyochelin synthase PchD	9.22	9.17	9.11	9.56	8.9	8.92	8.62	8.79	14.4	14.62	14.81	14.81	11.98	12.1	11.52	-0.454014	0.0114578	5.39592	3.2107894343838e-13	2.60611	1.54142669542558e-09
P13981	ArcA	Arginine deiminase	14.48	14.39	14.46	14.38	14.4	14.35	14.32	14.26	14.35	14.48	14.42	14.3	14.05	14.09	14.1	-0.0986963	0.0811047	-0.0440605	0.425579	-0.349171	1.98366216170273e-05
Q9I664	PA0454	FUSC-like domain-containing protein	6.3	6.15	6.44	6.54	6.1	6.44	6.08	6.7	6.58	5.98	6.34	6.23	7.22	7.06	6.75	-0.0263739	0.897886	-0.0711651	0.716079	0.651063	0.00309343
Q9HUE6	SelO	Protein adenylyltransferase SelO	9.43	9.55	9.56	9.5	9.51	9.57	9.41	9.37	10.42	10.52	10.53	10.42	10.27	10.27	10.22	-0.0473907	0.437263	0.962242	6.97955918984802e-10	0.740936	2.39388838236584e-08
Q9I579	PA0862	Uncharacterized protein	10.23	10.43	10.17	10.26	10.97	11.07	10.94	11.08	10.32	9.97	9.81	10.6	10.02	10.16	10.34	0.742415	0.000408105	-0.0993321	0.554235	-0.0964854	0.564849
Q9HUK8	Psd	Phosphatidylserine decarboxylase proenzyme	7.94	7.96	8.07	7.87	8	7.98	8.19	7.9	8.78	8.86	8.81	8.74	9.65	9.3	9.54	0.0583378	0.533826	0.84063	2.80260271443379e-07	1.53938	8.80663919877462e-10
Q9I3D5	SdhA	Succinate dehydrogenase flavoprotein subunit	14.25	14.24	14.27	14.19	14.68	14.61	14.67	14.69	14.4	14.34	14.26	14.32	14.91	14.94	14.99	0.426844	4.92436258621457e-07	0.0900978	0.0562046	0.709134	2.51223885655889e-09
Q9I348	PA1677	Isochorismatase domain-containing protein	10.38	10.38	10.39	10.52	10.75	10.99	10.92	10.88	10.48	10.33	10.39	10.53	10.27	10.17	10.22	0.471621	1.3814636675679e-05	0.0188537	0.79961	-0.195295	0.0130905
Q9HVV7	LptA	Lipopolysaccharide export system protein LptA	12.75	12.72	12.73	12.72	12.68	12.78	12.81	12.84	12.91	13.15	13.09	12.89	12.74	12.72	12.79	0.0438204	0.53167	0.279481	0.000632053	0.0188193	0.791197
Q9I081	PA2762	Cupin_3 domain-containing protein	9.43	9.23	9.33	9.19	5.06	5.93	6.54	6.54	6.68	6.51	6.69	6.46	6.58	6.23	6.23	-3.28002	6.83584736238103e-08	-2.70963	3.36899924942602e-07	-2.95086	2.39137061003867e-07
Q9HYJ0	PA3415	Dihydrolipoamide acetyltransferase component of pyruvate dehydrogenase complex	9.07	9.03	9.18	9.02	8.39	8.05	8.34	8.22	8.32	8.84	8.68	8.45	8.28	8.43	8.45	-0.82533	1.36010211786841e-05	-0.502136	0.000740848	-0.689949	6.84735057904283e-05
Q9I1K2	PA2271	Acetyltransferase PA2271	9.34	9.28	9.32	9.39	9.77	9.84	9.62	9.8	9.42	9.36	9.35	9.53	8.54	8.67	8.69	0.422817	2.55762051846378e-05	0.0825543	0.2222	-0.697732	1.69044278399521e-07
Q9I437	PA1307	Glutamine amidotransferase type-2 domain-containing protein	9.09	9.04	9.04	9.25	9.42	9.34	9.38	9.26	9.13	9.44	9.26	9.42	8.99	9.18	9.22	0.244445	0.0137182	0.208583	0.0270316	0.0272655	0.773595
O82850	RpsB	30S ribosomal protein S2	15.13	15.08	15.12	15.05	15.01	15.04	14.97	14.98	14.65	14.8	14.76	14.58	14.82	14.74	14.89	-0.0957556	0.121373	-0.398753	1.0084888546665e-05	-0.276662	0.000396016
Q9I572	PhhR	HTH-type transcriptional regulatory protein TyrR	7.1	7.01	7.26	7.42	7.14	7.19	6.96	7.26	7.11	6.81	7.16	7	6.86	6.78	6.88	-0.0587047	0.621381	-0.177518	0.119522	-0.359931	0.00572002
Q9I2A6	BdhA	3-hydroxybutyrate dehydrogenase	13.17	13.16	13.2	13.25	13.41	13.39	13.4	13.37	13.29	13.33	13.28	13.27	12.87	12.93	12.95	0.197011	0.000254424	0.0983494	0.0226454	-0.274541	1.23326946551966e-05
Q9I1R8	PA2199	Probable dehydrogenase	10.2	10.24	10.4	10.35	9.93	10.06	9.73	10	10.23	10.81	10.74	10.24	10.42	10.49	10.41	-0.367814	0.0201363	0.206521	0.157979	0.139849	0.34783
Q9I2E0	PA1964	Probable ATP-binding component of ABC transporter	11.95	11.86	11.88	11.93	11.91	11.98	11.93	12.08	11.66	11.78	11.89	11.9	11.47	11.47	11.69	0.0693032	0.374295	-0.0978637	0.197946	-0.364419	0.000269628
Q59649	TrpF	N-(5'-phosphoribosyl)anthranilate isomerase	8.09	8.06	7.98	8.13	8.44	8.45	8.29	8.54	8.19	8.05	8.21	8.35	7.91	8.08	8	0.36483	0.000450037	0.135752	0.0972471	-0.0704189	0.393011
Q9I1L6	AnsA	L-asparaginase I	10.17	10.22	10.26	10.13	10.29	10.28	10.2	10.16	10.27	10.45	10.33	10.24	10.03	10.04	10.04	0.0392087	0.521182	0.128824	0.0345001	-0.153586	0.0177381
Q9I5U1	AmgK	N-acetylmuramate/N-acetylglucosamine kinase	10.2	10.22	10.26	10.28	10.04	10.33	10.07	10.33	9.97	10.48	10.46	10.11	10.1	10.11	10.04	-0.0484989	0.719507	0.0170305	0.90042	-0.153896	0.233573
Q9HZB7	PA3091	Uncharacterized protein	10.32	10.31	10.25	10.2	9.53	9.65	9.75	9.62	9.63	9.47	9.57	9.6	9.48	9.65	9.52	-0.628659	4.06793270872982e-07	-0.699807	7.80505121077721e-08	-0.716848	1.1098430437308e-07
Q9I6S0	PA0218	Probable transcriptional regulator	5.51	5.79	5.26	5.59	5.73	5.76	6.02	5.62	5.57	5.04	4.89	5.32	5.25	5.32	5.17	0.246896	0.150745	-0.329931	0.055627	-0.289664	0.100467
Q9HTE9	GlyA1	Serine hydroxymethyltransferase 1	11.51	11.53	11.5	11.59	9.56	9.67	9.69	9.76	9.6	9.82	9.8	9.58	9.69	9.75	9.66	-1.86356	5.83180658485755e-12	-1.83605	3.52214928071973e-12	-1.8312	1.20157364933489e-11
Q9HX76	PA3940	Probable DNA binding protein	13.17	13.2	13.14	13.19	13.74	13.75	13.75	13.67	13.8	13.75	13.65	13.7	13.04	13	12.96	0.552467	3.64684739376935e-08	0.548848	2.52214864183997e-08	-0.176759	0.00178244
Q9I173	PA2408	Probable ATP-binding component of ABC transporter	9.54	9.59	9.67	9.62	9.92	9.91	10.05	10.01	10.43	10.05	10.06	10.53	10.94	10.86	10.94	0.368246	0.00414202	0.661593	2.74063208303488e-05	1.30678	4.3249422246989e-08
Q9HU54	PA5130	Rhodanese domain-containing protein	10.19	10.3	10.06	10.12	10.75	10.54	10.67	10.69	10.58	10.09	9.93	10.31	11.06	11.06	11.02	0.492619	0.00156387	0.0600477	0.654336	0.880516	1.04877869366523e-05
Q9I194	PvdQ	Acyl-homoserine lactone acylase PvdQ	7.14	7.12	6.91	7.01	7.49	7.39	7.36	6.96	10.55	10.96	10.89	10.51	9.72	9.98	9.69	0.252703	0.100998	3.68317	5.77236114180664e-12	2.7518	4.500788420877e-10
Q9I3J9	AllA	Ureidoglycolate lyase	6.16	5.84	5.69	5.64	6.13	5.87	6	5.79	5.69	5.09	5.51	5.57	5.81	5.46	5.78	0.113246	0.513606	-0.369271	0.0329603	-0.149873	0.377671
Q9I2Y7	PA1750	Phospho-2-dehydro-3-deoxyheptonate aldolase	12.09	12.1	11.97	12.12	12.29	12.28	12.24	12.27	12.15	12.24	12.26	12.21	11.94	11.98	11.96	0.199399	0.000690805	0.140359	0.00642415	-0.111967	0.0273052
Q9HTQ0	DadA1	D-amino acid dehydrogenase 1	9.17	9.31	9.29	9.24	7.92	8.16	8.37	8.02	9	9.13	8.94	8.91	8.83	8.76	8.9	-1.13453	4.39468656851812e-08	-0.255183	0.0148104	-0.423514	0.000626262
Q9HVY5	PA4430	Cytochrome b	9.6	9.71	9.52	9.6	10.47	10.32	10.45	10.49	9.72	9.28	9.31	9.65	10.26	10.17	10.27	0.827113	3.45470994548979e-06	-0.113808	0.290886	0.629137	4.40974488769709e-05
Q9HZY6	PA2858	Uncharacterized protein	6.78	6.55	6.69	6.67	8.87	6.83	6.8	7.09	7.29	7.21	7.08	7.95	7.65	7.7	7.76	0.724141	0.0991714	0.706959	0.101416	1.0286	0.0269811
Q9I0F5	PA2683	Probable serine/threonine dehydratase, degradative	10.86	10.86	10.86	10.88	11.05	11.07	11.05	11.05	10.68	10.65	10.65	10.72	10.82	10.92	10.82	0.190902	0.000229231	-0.186484	0.000205207	-0.010723	0.795512
Q9HTY8	PA5201	S1 motif domain-containing protein	13.81	13.79	13.81	13.79	14	14	13.95	14.02	13.78	13.99	13.95	13.85	13.63	13.71	13.84	0.186987	0.00692531	0.0887448	0.148694	-0.0772008	0.219901
Q9I0B7	PA2725	Probable chaperone	10.59	10.59	10.65	10.54	11.14	11.03	11.05	11.02	10.5	10.24	10.32	10.46	10.49	10.48	10.48	0.464653	5.98464768934169e-06	-0.211579	0.00333325	-0.107061	0.107917
Q9I3S3	GbuA	Guanidinobutyrase	10.56	10.62	10.54	10.61	10.7	10.75	10.39	10.49	10.33	10.61	10.51	10.33	10.27	10.29	10.41	-0.000648814	0.994833	-0.135363	0.168668	-0.258111	0.0172785
Q9HUK1	ParC	DNA topoisomerase 4 subunit A	13.64	13.68	13.56	13.6	13.86	13.88	13.81	13.87	13.75	13.76	13.71	13.65	13.33	13.45	13.37	0.236914	0.000261264	0.0978252	0.0532846	-0.233878	0.00029751
Q9I341	MtnD	Acireductone dioxygenase	10.42	10.46	10.35	10.64	10.73	10.8	10.7	10.7	10.52	10.42	10.63	10.61	10.11	10.22	10.16	0.264614	0.00255484	0.0770516	0.301793	-0.306834	0.000900284
Q9I3I0	PA1533	Nucleoid-associated protein PA1533	12.8	12.63	12.76	12.66	12.87	12.89	12.96	13	12.59	12.39	12.47	12.52	12.51	12.55	12.48	0.214129	0.00293497	-0.217884	0.00208856	-0.202165	0.00449561
Q9I6G1	RpiA	Ribose-5-phosphate isomerase A	11.18	11.16	11.02	11.02	11.26	11.22	11.3	11.25	10.96	10.77	10.81	11.02	10.58	10.63	10.52	0.161441	0.0333476	-0.204667	0.00847913	-0.514049	6.10084496617431e-06
Q9HYP3	PA3353	Uncharacterized protein	8.19	8.34	8.07	8.43	8.46	8.36	8.46	8.57	8.39	8.32	8.32	8.27	7.89	7.9	7.98	0.207616	0.020149	0.0687624	0.409403	-0.33006	0.00112059
Q9HZK0	NagZ	Beta-hexosaminidase	11.78	11.86	11.83	11.9	12.06	12.05	12.05	12.04	12.17	12.18	12.15	12.18	11.86	11.92	11.89	0.201894	0.00014001	0.326341	8.88136243313084e-07	0.045504	0.257087
Q9I6W5	PA0167	Probable transcriptional regulator	11.04	10.95	10.82	10.58	10.51	10.49	10.58	10.43	10.98	10.72	10.22	10.92	10.59	10.62	10.55	-0.345615	0.045909	-0.135905	0.413813	-0.26054	0.128342
Q9HXX0	PA3670	ABC_transp_aux domain-containing protein	10.93	11.01	11.09	10.87	11.04	10.84	10.87	10.93	12.04	11.63	11.55	11.67	12.71	12.61	12.48	-0.0550618	0.642623	0.749265	9.6431912855494e-06	1.62631	5.00191275675755e-09
P20577	TrpC	Indole-3-glycerol phosphate synthase	12.12	12.18	12.1	12.19	12.31	12.38	12.26	12.4	12.24	12.18	12.22	12.26	11.9	11.93	11.98	0.189193	0.00119338	0.0757384	0.114775	-0.211516	0.000513041
Q9I5Z5	PA0541	Uncharacterized protein	10.61	10.56	10.64	10.6	11.28	11.08	11.1	11.07	11.25	10.96	10.91	11.14	11.28	11.15	11.22	0.528707	2.55762051846378e-05	0.461239	6.21254955827668e-05	0.612992	5.8247157939866e-06
P0C2B2	DsbA	Thiol:disulfide interchange protein DsbA	12.42	12.76	12.87	12.88	12.42	12.45	12.35	12.55	12.58	12.9	12.83	12.73	12.37	12.47	12.63	-0.294792	0.0222712	0.0284954	0.82081	-0.244548	0.0543638
Q9I515	PA0943	Uncharacterized protein	13.4	13.39	13.37	13.34	13.48	13.64	13.61	13.59	13.37	13.41	13.43	13.34	13.07	13.1	13.12	0.209135	0.00055238	0.0141187	0.779522	-0.275984	4.93167587430365e-05
Q9HW29	PA4373	Uncharacterized protein	9.02	8.8	9.21	9.22	9.05	9	8.93	8.88	9.21	9.82	9.66	9.35	10.2	10.13	10.27	-0.0967386	0.524778	0.448144	0.00566982	1.13978	2.86919458715295e-06
Q9I3G6	PA1551	Probable ferredoxin	9.21	9.38	9.26	9.32	10.59	10.57	10.55	10.65	10.06	9.09	9.25	9.98	9.88	9.94	9.9	1.2971	2.09524601289883e-05	0.305663	0.133645	0.613967	0.00771561
Q9HTL9	PA5339	Uncharacterized protein	9.96	9.9	9.99	10.16	10.37	10.33	10.46	10.42	9.84	9.97	9.92	9.94	9.72	9.69	9.72	0.392807	3.04961985748063e-05	-0.0866793	0.176243	-0.291143	0.000418459
Q9HZZ0	PA2854	YkuD domain-containing protein	13	12.96	13	13	12.85	12.99	12.93	12.99	12.82	12.95	12.95	12.9	12.61	12.69	12.71	-0.051167	0.334188	-0.0851932	0.102864	-0.320751	2.65803326866914e-05
Q9I3B6	PA1605	Amidohydro-rel domain-containing protein	8.51	8.38	8.39	8.8	8.16	8.06	8.44	8.15	9.1	9.13	9	8.93	8.91	9.01	9	-0.318454	0.0120904	0.518881	0.000314855	0.45234	0.00126391
Q9HT19	AtpG	ATP synthase gamma chain	11.37	11.38	11.33	11.21	11.82	11.55	11.67	11.55	12.14	12.05	11.9	11.93	12.9	12.92	12.89	0.326826	0.000958052	0.683243	6.93905036387245e-07	1.58282	2.02525830879001e-10
Q9HV75	GluQ	Glutamyl-Q tRNA(Asp) synthetase	8.29	8.44	8.31	8.59	8.34	8.4	8.42	8.49	8.32	8.43	8.64	8.47	7.79	7.93	8.25	0.00692439	0.957458	0.0565121	0.634926	-0.419436	0.00224234
Q9HZM8	Rne	Ribonuclease E	14.39	14.37	14.45	14.37	14.68	14.67	14.63	14.61	14.44	14.47	14.42	14.37	13.37	13.18	12.98	0.256191	0.00359871	0.0284405	0.719204	-1.21583	1.55277185511947e-09
Q9HU14	CysQ	3'(2'),5'-bisphosphate nucleotidase CysQ	10.56	10.63	10.48	10.62	10.67	10.71	10.82	10.83	10.69	10.82	10.83	10.69	10.1	10.24	10.22	0.187975	0.00987673	0.187601	0.00847556	-0.384895	4.21737542387254e-05
Q9HTJ1	BetB	NAD/NADP-dependent betaine aldehyde dehydrogenase	11.45	11.42	11.31	11.41	11.73	11.68	11.62	11.62	11.63	11.6	11.68	11.58	11.36	11.36	11.37	0.26733	8.89919991890051e-05	0.225785	0.000276173	-0.0316641	0.530804
Q9I1P0	PA2229	MOSC domain-containing protein	6.7	7.01	6.82	6.9	7.25	7.37	7.24	7.32	6.79	6.99	6.74	6.98	6.9	6.9	6.81	0.440833	0.00014001	0.0190974	0.831716	0.0111068	0.90065
Q9HVM6	PA4558	Peptidyl-prolyl cis-trans isomerase	12.34	12.39	12.35	12.31	12.32	12.33	12.35	12.35	12.34	12.41	12.36	12.34	12.12	12.12	12.11	-0.00515895	0.899699	0.0209267	0.586924	-0.229247	2.82843763421172e-05
Q9I542	PA0915	Uncharacterized protein	5.61	6.1	5.68	5.78	6.23	6.37	6.29	6.04	5.59	5.43	5.62	5.74	5.36	5.06	5.32	0.435882	0.0038269	-0.202415	0.121181	-0.549912	0.000738169
Q9HT15	AtpE	ATP synthase subunit c	10.52	10.56	10.59	10.62	10.91	10.75	10.92	10.82	11.43	11.36	11.21	11.51	11.99	11.86	11.8	0.273068	0.00247544	0.804004	7.70448812136399e-08	1.30924	8.59711460991765e-10
Q9HV89	PA4709	Probable hemin degrading factor	9.67	10.11	9.64	9.88	9.63	9.75	9.71	9.6	13.01	13.27	13.23	13.08	13	12.99	13.05	-0.152136	0.170202	3.32377	6.83722700341222e-13	3.19117	3.17631088680554e-12
Q9I6A1	PA0399	Cystathionine beta-synthase	11.97	11.91	11.93	11.8	11.41	11.39	11.35	11.33	11.54	11.62	11.57	11.43	11.18	11.3	11.21	-0.53215	6.7316420418698e-07	-0.361495	2.16759417099844e-05	-0.669932	6.47184517895452e-08
Q9I651	PA0467	GST N-terminal domain-containing protein	10.6	10.53	10.44	10.65	10.84	10.88	10.85	10.86	10.86	10.92	10.82	10.92	10.34	10.38	10.33	0.305909	6.25986045562739e-05	0.331027	2.10227418485776e-05	-0.201559	0.00191643
Q9I4Q6	PA1068	Probable heat shock protein (Hsp90 family)	11.97	11.97	11.95	11.97	12.51	12.5	12.44	12.47	12.12	12.15	12.19	12.22	11.88	11.87	11.92	0.513335	1.64072641971796e-08	0.205218	0.000119475	-0.0757068	0.0756904
Q9HXK0	PA3797	CN hydrolase domain-containing protein	8.89	9.07	8.9	8.86	8.51	8.9	8.85	8.71	9.42	9.46	9.43	9.47	9.47	9.5	9.69	-0.187687	0.0572924	0.5147	6.25175805319461e-05	0.623005	1.4461094084725e-05
Q9I2P2	PA1853	Probable transcriptional regulator	8.47	8.23	8.45	8.41	8.53	8.39	8.57	8.44	8.52	8.51	8.61	8.55	8.1	7.95	8	0.0941312	0.185106	0.159313	0.0284649	-0.371627	0.000104022
Q9HXC2	PA3891	Probable ATP-binding component of ABC transporter	9.48	9.5	9.64	9.48	9.16	9.37	9.18	9.23	10.12	9.71	9.78	10.02	10.59	10.62	10.66	-0.289644	0.00774277	0.385956	0.000865288	1.09804	6.20529024840112e-08
Q9HZG5	Dgt2	Deoxyguanosinetriphosphate triphosphohydrolase-like protein	9.22	9.35	9.24	9.18	9.26	9.23	9.35	9.15	9.4	9.38	9.35	9.5	9.2	9.18	9.16	0.000378724	0.994833	0.156472	0.0145458	-0.0682294	0.266704
Q9I4H9	PA1158	Histidine kinase	7.67	7.6	7.63	7.58	7.86	7.78	7.7	7.89	8.34	7.93	8.05	8.11	8.73	8.55	8.69	0.187083	0.0464382	0.484237	6.5846413906135e-05	1.03434	5.06522406230148e-08
Q9HZ43	PA3197	Uncharacterized protein	9.34	9.23	9.37	9.34	9.32	9.32	9.25	9.31	9.3	9.13	9.24	9.31	9.2	9.33	9.23	-0.0184302	0.767778	-0.0751431	0.188514	-0.0633092	0.279167
Q9I4K8	PA1127	Probable oxidoreductase	11.86	11.86	11.87	12	11.02	11.05	11.03	11.17	11.2	11.6	11.57	11.21	11.19	11.23	11.26	-0.8292	1.88985863985952e-06	-0.501902	0.000151673	-0.669747	1.4767971044592e-05
Q9HXI3	PA3819	Rick_17kDa_Anti domain-containing protein	11.59	11.52	11.71	11.53	10.81	10.91	10.97	10.95	12.07	12.08	11.99	12.07	11.99	11.89	11.97	-0.678153	6.31148657752913e-08	0.466053	2.11247693186558e-06	0.364322	3.54840406809604e-05
G3XD59	PA4118	Uncharacterized protein	7.44	7.74	7.46	7.51	7.81	7.81	7.8	7.71	7.17	7.31	7.37	7.24	7.11	7.21	7.27	0.245462	0.00682189	-0.261442	0.00377672	-0.338048	0.000762204
Q9HWS4	PA4104	Uncharacterized protein	9.74	9.8	9.77	9.84	10.06	9.79	10.09	9.96	10.26	9.55	9.62	10.1	11.13	11.06	11.09	0.1884	0.233218	0.0950761	0.551833	1.30946	1.28008527104157e-06
Q9I445	PA1299	UPF0260 protein PA1299	8.32	8.12	8.01	8.02	8.47	7.27	8.21	8.37	7.87	7.94	7.88	8.13	7.87	7.83	7.94	-0.0351937	0.891314	-0.163404	0.494561	-0.238969	0.319213
Q9HU65	GlnA	Glutamine synthetase	14.88	14.86	14.82	14.82	15.41	15.37	15.39	15.36	14.95	14.99	14.94	14.95	14.77	14.79	14.77	0.533716	3.11803532099641e-09	0.110479	0.00582431	-0.0713771	0.0626828
Q9I1Z7	Ada	O6-methylguanine-DNA methyltransferase	7.57	7.23	7.55	7.48	6.94	7.47	7.27	7.64	7.31	7.45	7.51	7.58	7.06	7.12	7.04	-0.124157	0.406289	0.00962387	0.949303	-0.382154	0.0175968
Q9I2V3	PA1789	Usp domain-containing protein	12.54	12.48	12.61	12.5	12.28	12.31	12.18	12.24	12.46	12.62	12.55	12.44	12.06	12.17	12.14	-0.279269	0.00029333	-0.01495	0.808922	-0.407034	9.48162826597128e-06
Q9HU57	TrmL	tRNA (cytidine(34)-2'-O)-methyltransferase	9.63	9.74	9.64	9.67	9.86	9.82	9.8	9.92	9.87	9.98	9.91	9.95	9.39	9.59	9.52	0.178355	0.00594383	0.25571	0.000335229	-0.172731	0.00762592
Q9I4F9	PhoP	Two-component response regulator PhoP	9.81	9.81	9.8	9.82	10.04	10.01	9.96	10.02	12.53	12.57	12.67	12.65	9.85	9.77	9.87	0.199863	0.000725174	2.79257	5.03399532691498e-16	0.0206847	0.672315
Q9HZJ1	PA3015	Uncharacterized protein	10.57	10.63	10.54	10.63	9.44	9.74	9.54	9.59	9.52	9.93	9.81	9.57	9.97	10.04	10.1	-1.01492	2.36175630085169e-07	-0.885765	6.06253164649347e-07	-0.552873	9.39557151330713e-05
Q9I5Z4	PA0542	Uncharacterized protein	12.67	12.57	12.49	12.46	12.81	12.91	12.9	12.97	12.33	12.26	12.35	12.32	12.01	12.15	12.12	0.351083	6.98141416621761e-05	-0.231601	0.00158188	-0.454904	5.88343551762597e-06
Q9I4Q5	PA1069	Uncharacterized protein	12.45	12.5	12.45	12.48	12.86	12.89	12.87	12.86	12.46	12.63	12.61	12.48	12.48	12.53	12.59	0.40078	2.91040232310936e-06	0.0765426	0.136221	0.0618857	0.238708
Q9HWS3	PA4105	DUF2063 domain-containing protein	13.16	13.14	13.19	13.15	12.94	12.84	12.98	13.02	12.78	12.7	12.65	12.82	13.31	13.26	13.31	-0.215691	0.0014572	-0.424709	2.39418144094878e-06	0.132315	0.0291995
Q06749	AlgL	Alginate lyase	8.14	8.06	8.05	7.88	6.9	7.3	7.04	7	7.84	7.84	7.94	7.8	7.44	7.75	7.48	-0.972125	5.38472676388913e-07	-0.178731	0.0948142	-0.474978	0.000468235
Q9HXB8	PA3895	Probable transcriptional regulator	8.6	8.72	8.65	8.8	8.63	8.54	8.55	8.76	8.74	8.93	8.72	8.73	8.28	8.38	8.34	-0.0741229	0.338349	0.0885039	0.241874	-0.361728	0.000271219
Q9HZ32	PA3208	Putative NAD(P)H nitroreductase	9.3	9.27	9.23	9.32	9.36	9.56	9.43	9.48	9.36	9.53	9.6	9.39	9.18	9.22	9.4	0.179496	0.0282297	0.191714	0.018032	-0.0128504	0.872645
Q9HU12	PA5177	Probable hydrolase	7.75	7.75	7.87	8.08	7.37	7.57	7.69	7.66	7.56	7.56	7.6	7.39	7.49	7.56	7.47	-0.291923	0.00830074	-0.335324	0.00282598	-0.36	0.00221518
Q9HX03	EutB	Ethanolamine ammonia-lyase large subunit	10.19	9.98	10.12	10.1	9.34	9.4	9.38	9.45	9.08	9.18	9.46	9.71	9.07	9.22	9.27	-0.706124	8.74334326525792e-05	-0.738106	4.13208913053099e-05	-0.912519	7.77375309183177e-06
Q9I5B2	PA0827	Uncharacterized protein	9.75	9.64	9.76	9.78	9.59	9.9	9.77	9.79	9.13	9.12	9.34	9.32	8.84	8.84	9.08	0.0290932	0.771784	-0.506984	5.64507253230539e-05	-0.811007	8.41380532474909e-07
Q9I6I6	PA0305	Uncharacterized protein	10.34	10.46	10.55	10.51	10.87	10.93	10.81	10.8	10.4	9.93	10.25	10.95	11.01	10.88	11.17	0.389861	0.0457747	-0.0810598	0.674158	0.554181	0.0082926
Q9I404	PA1340	Amino acid ABC transporter membrane protein	8.93	9.03	9	9.13	9.46	9.18	9.44	9.38	9.29	8.88	8.79	9.26	9.59	9.5	9.35	0.339682	0.0171534	0.0299665	0.828253	0.455258	0.00307402
Q05098	PfeA	Ferric enterobactin receptor	3.91	4.25	4.64	4.47	3.58	3.89	4.59	4.59	7.29	6.78	7	6.55	7.93	7.79	7.54	-0.153671	0.59905	2.58881	2.93058008201202e-07	3.43568	2.67493840685437e-08
Q9HUA7	PA5076	Probable binding protein component of ABC transporter	11.54	11.78	11.57	11.7	11.71	11.86	11.8	11.71	11.15	11.13	10.99	11.06	11.09	11.08	11.22	0.121873	0.103547	-0.565754	1.92608335156968e-06	-0.518185	7.23905739710069e-06
Q9I321	ExsD	Transcriptional antiactivator ExsD	7.85	7.99	7.6	8.14	8.1	8.36	8.28	8.29	7.78	7.65	7.95	8.15	8.12	8.06	8.11	0.3632	0.0155998	-0.0132033	0.928756	0.202933	0.153678
P22567	ArgA	Amino-acid acetyltransferase	11.72	11.79	11.7	11.74	11.84	11.8	11.8	11.74	11.9	11.93	11.79	11.76	11.5	11.38	11.34	0.056612	0.330347	0.110001	0.0581762	-0.326232	5.38524974831788e-05
Q9HV24	PA4784	Probable transcriptional regulator	9.69	9.59	9.52	9.69	9.83	9.76	9.86	9.77	9.46	9.46	9.55	9.64	9.17	9.16	9.14	0.182083	0.00737196	-0.0933738	0.123188	-0.467544	3.0118407385886e-06
Q9HXF7	PA3849	Nucleoid-associated protein PA3849	12.42	12.44	12.45	12.45	12.52	12.54	12.51	12.52	12.43	12.61	12.51	12.45	12.08	12.11	12.09	0.0812488	0.081532	0.0588295	0.191448	-0.347091	3.24160879384454e-06
Q9I3S7	PA1417	Probable decarboxylase	9.19	9.13	9.1	9.15	9.35	9.22	9.2	9.24	8.99	8.96	8.9	8.9	8.9	8.98	9.04	0.107202	0.0511743	-0.206337	0.000975636	-0.16649	0.00573832
Q9HY58	PA3559	UDP-glucose 6-dehydrogenase	13.54	13.42	13.46	13.39	13.33	13.37	13.3	13.37	13.12	13.6	13.45	13.05	13.08	13.02	13.27	-0.110962	0.37237	-0.146521	0.227017	-0.329831	0.0144038
Q9I704	PA0128	Uncharacterized protein	12.41	12.45	12.39	12.47	12.59	12.62	12.57	12.62	11.66	11.69	11.7	11.7	11.41	11.46	11.48	0.170374	0.000560747	-0.745138	9.85522720338478e-11	-0.977947	1.58519609739717e-11
Q9HUQ6	PA4907	Probable short-chain dehydrogenase	9.58	9.69	9.61	9.58	10	9.89	9.94	9.82	9.77	10.04	9.96	9.87	9.66	9.61	9.66	0.297682	0.000538051	0.294667	0.00042349	0.0269542	0.701103
Q9HVC0	PA4675	Probable TonB-dependent receptor	11.1	11.07	11.11	11.16	11.49	11.48	11.59	11.55	13.38	13.06	13.05	13.2	13.77	13.95	14.06	0.416599	0.000277889	2.06211	8.7259911957201e-12	2.81586	1.28635324775716e-12
G3XCT6	PA1458	Histidine kinase	10.83	10.88	10.77	10.76	10.76	10.67	10.62	10.63	10.61	10.52	10.58	10.45	10.79	10.75	10.78	-0.140221	0.0184606	-0.266382	0.000168243	-0.0350837	0.531997
Q9I351	FolE2	GTP cyclohydrolase 1 2	6.44	6.58	6.59	6.85	7.1	6.7	7.09	6.78	6.8	7.15	6.69	6.95	6.79	6.65	6.99	0.302753	0.0511734	0.283727	0.0605644	0.192663	0.206204
Q9HT49	PA5524	Probable short-chain dehydrogenase	9.79	9.75	9.77	9.59	9.35	9.36	9.35	9.37	9.67	9.94	9.99	9.82	9.69	9.7	9.7	-0.370064	0.000188197	0.125618	0.0942047	-0.0347139	0.651114
Q9I2Q4	PA1841	tRNA_edit domain-containing protein	10.05	10.04	9.99	10.03	10.18	10.3	10.26	10.42	10.1	9.84	9.83	10.18	9.61	9.75	9.55	0.263981	0.0119659	-0.0414241	0.674466	-0.391057	0.000904117
Q9I5V8	RpsU	30S ribosomal protein S21	11.81	11.62	11.76	11.65	12.04	12.11	12.06	12.05	10.37	10.55	10.38	10.54	11.17	10.82	10.94	0.358488	0.000750116	-1.24904	1.95815632349005e-09	-0.733574	1.04226212307361e-06
Q9I5M8	PA0698	Uncharacterized protein	8.77	8.9	9.01	8.91	8.67	8.85	8.64	8.77	8.87	8.97	8.81	8.95	8.49	8.7	8.51	-0.165573	0.0458476	0.00425862	0.957761	-0.329176	0.00081532
Q9I764	PA0068	Uncharacterized protein	10.76	10.37	10.32	9.82	9.82	10.13	9.89	10.32	9.77	9.97	9.9	10.21	9.69	10.01	9.77	-0.27359	0.187468	-0.353353	0.0866063	-0.493187	0.0260165
Q9I5G9	SdhE	FAD assembly factor SdhE	10.87	10.98	10.75	10.98	11.11	11.17	11.15	11.25	10.88	10.75	10.79	10.92	10.55	10.69	10.65	0.272769	0.00151961	-0.0603152	0.402367	-0.270421	0.00166799
G3XD47	AotJ	L-arginine-binding protein	12.15	12.12	12.08	12.19	11.99	12.18	12.08	12.15	12.28	12.45	12.53	12.48	13.36	13.48	13.43	-0.033274	0.642623	0.300182	0.000403071	1.28854	3.39746374822554e-10
Q9RQ16	AlgH	UPF0301 protein AlgH	10.34	9.99	10.02	10.07	10.23	10.22	10.08	10.19	9.99	10.21	10.01	10.12	9.98	10	9.86	0.0770679	0.404882	-0.0216648	0.819868	-0.157345	0.0964071
Q9HTW4	PA5226	Uncharacterized protein	8.97	8.57	8.63	8.47	8.71	8.72	8.76	8.87	8.86	8.82	8.6	8.61	8	7.78	7.55	0.104586	0.444025	0.0602385	0.664737	-0.885708	1.35159875626094e-05
P23747	AlgB	Alginate biosynthesis transcriptional regulatory protein AlgB	11.74	11.65	11.74	11.64	11.55	11.54	11.52	11.55	11.92	11.9	11.83	11.91	11.62	11.7	11.62	-0.150375	0.00396478	0.199029	0.000380352	-0.0439461	0.339362
Q9I0H4	Hmp	Flavohemoprotein	11.02	11.01	10.97	11.05	11.32	11.16	11.19	11.25	10.89	10.78	10.75	10.78	10.67	10.81	10.85	0.216504	0.00193681	-0.21352	0.00169881	-0.236095	0.00105698
Q9HZF8	PyrD	Dihydroorotate dehydrogenase (quinone)	11.36	11.38	11.42	11.39	11.09	11.12	11.07	11.11	11.62	11.54	11.65	11.45	11.8	11.69	11.74	-0.291226	8.18697123069135e-05	0.178169	0.00309499	0.356618	1.20533471122874e-05
Q9I502	ProS	Proline--tRNA ligase	14.28	14.3	14.26	14.23	14.35	14.25	14.32	14.26	14.35	14.44	14.37	14.31	14.15	14.21	14.19	0.029038	0.547183	0.097415	0.0411262	-0.086501	0.0761772
Q9I1D4	MtlZ	Fructokinase	9.07	9.09	9.1	9.13	8.81	8.79	8.71	9.01	9.01	9.17	9.1	8.99	9.08	9.15	9.02	-0.269722	0.00180708	-0.0295102	0.694545	-0.0148962	0.846402
Q9I3H9	RecR	Recombination protein RecR	11.06	11.05	11.16	11.13	10.76	10.85	10.8	10.88	11.26	11.44	11.41	11.23	10.94	10.76	10.96	-0.277655	0.00124298	0.236089	0.00313548	-0.21682	0.00690629
Q9HXN2	PurL	Phosphoribosylformylglycinamidine synthase	13.96	13.9	13.9	13.91	13.93	13.92	13.84	13.92	13.97	14.03	13.98	13.91	13.6	13.65	13.65	-0.0120093	0.797247	0.0552074	0.194135	-0.283467	1.3152897122698e-05
Q9HXY9	RnhB	Ribonuclease HII	12.01	11.86	12.1	11.95	11.69	11.85	11.68	11.85	11.37	11.54	11.65	11.45	11.1	11.23	11.21	-0.210994	0.0190175	-0.479106	3.52292356295965e-05	-0.802628	3.21061940048862e-07
Q9HU55	Grx	Glutaredoxin	8.73	8.88	9	9.06	9.24	9.14	9.21	9.19	9.15	9.02	8.75	9.07	8.8	8.82	8.79	0.275746	0.00987673	0.0782967	0.418732	-0.11493	0.242645
Q9I272	PA2043	PseudoU_synth_2 domain-containing protein	8.22	8.05	8.06	8.21	8	8.15	7.84	8.13	8.22	8.1	8.18	8.33	7.35	7.49	7.53	-0.104343	0.256057	0.0737094	0.41834	-0.679395	3.96681530082651e-06
Q9HUX9	PA4831	Probable transcriptional regulator	10.45	10.43	10.32	10.36	10.44	10.47	10.46	10.46	10.24	10.13	10.03	10.15	9.89	9.93	9.69	0.0661912	0.340267	-0.253811	0.00142509	-0.55118	1.91765710101618e-06
Q9I373	PA1652	Uncharacterized protein	6.95	6.76	7.08	6.92	7.4	7.14	7.41	6.97	8.19	7.71	7.62	7.99	8.23	8.12	8.03	0.304827	0.0541807	0.953996	1.5712391090001e-05	1.20017	2.42126474982122e-06
Q9HT84	DgcP	Diguanylate cyclase DgcP	11.57	11.58	11.58	11.58	11.06	11.11	11.05	11.05	11.13	11.01	11.01	11.06	11.11	11.12	11.02	-0.508758	5.29046365791618e-08	-0.525626	2.43400034831093e-08	-0.494188	8.25916697989169e-08
Q9HUF2	PA5017	Uncharacterized protein	9.95	9.83	10.04	9.91	9.86	9.81	9.8	9.73	9.53	9.31	9.43	9.44	10.17	10.2	10.11	-0.133689	0.049544	-0.505927	1.7831677241974e-06	0.226825	0.00300613
Q9HVL8	Obg	GTPase Obg	11.2	11.11	11.1	11.13	11.14	11.11	11.17	11.19	11.01	11.22	11.18	11.18	10.45	10.46	10.42	0.0170017	0.779088	0.010644	0.854595	-0.693649	2.18669411389101e-08
Q9I5M1	MigA	Alpha-1,6-rhamnosyltransferase MigA	8.13	8.04	7.87	7.97	8.08	8.21	8.27	8.42	7.82	7.62	7.62	7.72	7.21	7.35	6.99	0.242232	0.0315608	-0.304146	0.00839616	-0.81918	3.01737570421175e-06
Q51464	FliG	Flagellar motor switch protein FliG	6.83	6.75	7.14	7.08	6.67	6.69	6.56	6.1	6.29	5.97	6.3	6.37	6.56	6.59	6.76	-0.440186	0.0120904	-0.715208	0.000321931	-0.312718	0.0627337
G3XCU9	PA2020	Probable transcriptional regulator	6.13	6.2	6.3	6.32	6.67	6.65	6.27	6.31	5.99	6.65	6.68	5.92	5.67	5.45	5.51	0.238197	0.228167	0.0734453	0.716808	-0.692729	0.00258064
Q9HTP5	PA5309	Probable oxidoreductase	7.98	8.17	7.99	8.12	8.49	8.44	8.43	8.24	8.54	8.03	8.17	8.47	7.93	7.85	8	0.334816	0.0112279	0.237527	0.0516905	-0.138746	0.256004
O33877	FabA	3-hydroxydecanoyl-[acyl-carrier-protein] dehydratase	13.68	13.67	13.78	13.73	13.63	13.62	13.65	13.72	13.4	13.64	13.67	13.42	12.59	12.68	12.71	-0.0561567	0.451248	-0.18162	0.0183538	-1.05269	4.63301289981809e-09
Q9I2G1	PA1943	N-acetyltransferase domain-containing protein	8.44	8.63	8.52	8.6	8.91	8.93	8.99	8.85	8.46	8.42	8.65	8.87	8.35	8.28	8.26	0.374293	0.00173387	0.0514862	0.617354	-0.250122	0.0217372
Q9HU38	PA5146	AsmA domain-containing protein	12.31	12.37	12.34	12.29	12.46	12.35	12.36	12.37	13.02	12.66	12.65	12.98	13.39	13.2	13.22	0.0575375	0.564307	0.501492	9.07415195407804e-05	0.943337	2.75246873790805e-07
Q9I5E6	PrpD	2-methylcitrate dehydratase	11.33	11.36	11.36	11.4	11.51	11.5	11.43	11.4	12.14	12.25	12.15	12.04	11.79	11.88	11.64	0.0966525	0.152247	0.780272	2.34765041079205e-08	0.40396	3.01878971072368e-05
Q9I612	PA0506	Probable acyl-CoA dehydrogenase	12.25	12.21	12.26	12.24	14.63	14.52	14.47	14.39	14.84	15.03	14.95	14.82	15.19	15.22	15.25	2.26219	3.18825900580163e-13	2.669	3.20638783067509e-14	2.97964	3.8227497669367e-14
Q9HWE5	RplN	50S ribosomal protein L14	14.3	14.31	14.3	14.22	14.34	14.25	14.25	14.21	14.17	14.38	14.23	14.09	14.04	14.03	14.04	-0.0222976	0.747591	-0.066325	0.301483	-0.249122	0.00139333
Q9HUP3	NadE	NH(3)-dependent NAD(+) synthetase	13.09	13.11	13.12	12.96	12.78	12.79	12.81	12.83	13.09	13.33	13.21	13.06	12.93	12.99	12.95	-0.262518	0.00130127	0.103232	0.125074	-0.110447	0.114317
Q9HXK2	PA3795	Probable oxidoreductase	10.3	10.15	10.18	10.37	9.98	10.14	10.15	10.03	10.75	10.82	10.67	10.69	10.23	10.31	10.22	-0.177559	0.0181464	0.482589	5.63368992355305e-06	0.00284637	0.969763
Q9I2J8	PA1906	Uncharacterized protein	5.78	5.59	5.18	5.8	5.79	5.04	5.46	5.59	5.95	6.3	5.92	5.85	5.81	6.07	5.71	-0.118122	0.574214	0.416757	0.0446584	0.276092	0.184522
Q9HU83	HutU	Urocanate hydratase	10.01	9.96	9.98	9.98	9.37	9.56	9.46	9.57	8.76	8.96	8.87	8.72	8.67	8.79	8.84	-0.492712	9.81236444849878e-06	-1.15496	6.69802872362374e-10	-1.21484	8.80663919877462e-10
Q9I5H0	PA0759	Uncharacterized protein	9.91	9.83	9.81	9.78	9.77	9.72	9.64	9.67	9.88	10.18	10.16	10.03	9.81	9.78	9.83	-0.133002	0.0753691	0.229338	0.00446392	-0.0271705	0.71703
Q9HWR2	Aph	Aminoglycoside 3'-phosphotransferase	9.82	9.82	9.81	9.98	10.5	10.52	10.47	10.64	10.02	9.67	9.71	9.85	9.72	9.79	9.83	0.672435	2.46030909605245e-06	-0.0435873	0.618672	-0.0768115	0.372653
Q9I1T8	PA2177	Histidine kinase	9.47	9.45	9.58	9.35	8.52	8.77	8.7	8.58	8.85	8.26	8.2	8.55	8.92	9	8.75	-0.822094	5.48562518757835e-05	-0.999335	5.7721461906813e-06	-0.572445	0.00114092
Q9I402	PA1342	L-glutamate/L-aspartate-binding protein	14.36	14.34	14.38	14.33	14.04	14.09	14.08	14.1	13.49	13.62	13.61	13.51	13.59	13.68	13.63	-0.273912	4.63637785914937e-05	-0.794984	3.88211050884660e-10	-0.718829	2.51223885655889e-09
Q9HV93	CbpA	cAMP-binding protein A	9.53	9.54	9.64	9.4	8.52	8.59	8.39	8.8	9.61	10	9.81	9.5	9.39	9.54	9.65	-0.9538	5.87882933138511e-06	0.202041	0.123264	-0.00188064	0.990883
Q9HUX0	PA4840	SUI1 domain-containing protein	9.24	9.19	9.3	9.14	9.15	9.35	9.04	9.2	8.25	8.43	8.28	8.19	8.76	8.5	8.55	-0.0317	0.74286	-0.926923	8.30815059070695e-08	-0.614164	9.29189384363878e-06
Q9HX08	UbiX	Flavin prenyltransferase UbiX	9.9	10.01	9.87	9.89	10.02	9.94	9.95	10.07	10.15	10.1	10.01	10	9.86	9.86	9.73	0.0773061	0.210499	0.144651	0.0233188	-0.101311	0.109379
Q9I0I2	CarS	Sensor protein kinase CarS	8.05	8.09	7.97	8.11	8.33	7.99	8.43	8.35	8.67	8.29	8.37	8.71	9.08	9.09	9.06	0.219503	0.0793644	0.455689	0.0013403	1.02058	1.2849811957229e-06
Q9HUJ9	PA4966	Phytase-like domain-containing protein	11.72	11.7	11.77	11.55	11.27	11.53	11.39	11.52	9.19	9.44	9.41	9.36	10.66	10.66	10.9	-0.259246	0.0124799	-2.33458	5.11835904031951e-12	-0.944703	2.22470113713671e-07
Q9I3C4	PA1597	DLH domain-containing protein	11.77	11.89	11.8	11.9	11.88	11.89	11.91	11.92	11.76	11.84	11.83	11.74	11.61	11.67	11.63	0.058151	0.219426	-0.048918	0.293581	-0.204667	0.000534948
Q9HW17	PA4387	Uncharacterized protein	7.59	7.84	7.82	7.52	6.7	6.55	6.01	6.15	8.05	8.55	8.37	7.96	9.29	9.04	9.25	-1.33834	8.61468536206522e-06	0.539371	0.00925696	1.50078	2.60045538625123e-06
Q9I6R5	PA0223	Probable dihydrodipicolinate synthetase	8.46	8.52	8.49	8.4	8.1	8.19	7.94	7.96	7.84	8.51	8.35	7.96	8.11	7.98	7.89	-0.421596	0.00934755	-0.304804	0.0414908	-0.476921	0.0045429
Q9I658	PA0460	Uncharacterized protein	9.55	9.24	9.54	9.38	8.82	9.25	9	9.29	9.16	8.71	8.96	9.24	8.58	8.92	8.95	-0.339309	0.0455629	-0.41124	0.0164125	-0.609359	0.00172855
Q9HY72	PA3539	UPF0246 protein PA3539	11.73	11.74	11.67	11.72	11.62	11.59	11.52	11.54	11.57	11.97	11.89	11.53	11.23	11.26	11.36	-0.1485	0.14199	0.0226586	0.828323	-0.432707	0.000573077
P48246	HemD	Uroporphyrinogen-III synthase	7.14	7.46	7.05	7.09	7.38	7.17	7.47	7.49	7.06	6.74	7.11	6.82	6.44	6.46	6.24	0.191604	0.149604	-0.253238	0.057127	-0.806506	2.66801146820728e-05
Q9I530	LdhA	D-lactate dehydrogenase (Fermentative)	8.06	7.94	7.94	7.73	7.76	8.19	7.97	7.97	7.84	7.87	7.8	7.96	7.83	7.54	7.89	0.0511941	0.670644	-0.0547057	0.644186	-0.167699	0.156717
G3XD51	PilO	Type IV pilus inner membrane component PilO	9.47	9.53	9.44	9.55	9.59	9.68	9.52	9.62	9.87	9.39	9.41	9.85	10.05	9.92	10	0.101825	0.391319	0.131525	0.258357	0.490104	0.000751366
Q9I484	PA1260	Amino acid ABC transporter periplasmic binding protein	7.98	8.19	7.91	8.11	7.39	7.36	7.48	7.71	5.87	5.87	5.99	6.31	6.59	6.36	6.59	-0.563515	0.000560145	-2.04178	8.3599974668928e-10	-1.53551	3.66066159364822e-08
Q9HY50	PA3567	Zinc-type alcohol dehydrogenase-like protein	11.71	11.74	11.77	11.37	11.67	11.77	11.63	11.9	12.25	12.53	12.34	12.04	12.48	12.25	12.02	0.0946784	0.53167	0.643669	0.000378882	0.604715	0.000849757
Q9HZ65	MtnA	Methylthioribose-1-phosphate isomerase	11.51	11.48	11.46	11.56	11.82	11.78	11.65	11.81	11.3	11.53	11.47	11.33	11.07	11.05	11.11	0.264367	0.00099148	-0.0953388	0.144002	-0.422553	1.67395233638546e-05
Q9HVF8	PA4633	Probable chemotaxis transducer	6.97	6.86	6.8	6.73	7.32	6.89	6.69	7.01	7.47	6.79	7.02	7.57	8.53	8.51	8.37	0.140684	0.475886	0.372378	0.056916	1.62796	1.20298894059408e-06
Q9HZW2	AtuR	Putative repressor of atu genes	9.95	10.02	9.82	9.83	9.74	9.4	9.43	9.63	9.38	9.44	9.35	9.34	9.24	9.32	9.29	-0.352482	0.000824251	-0.524418	1.84719824925792e-05	-0.620619	5.1723261722484e-06
Q9HYJ6	PA3409	Probable transmembrane sensor	4.77	5.92	5.26	5.28	5.78	5.5	5.92	4.65	8.45	8.11	8.19	8.36	8.88	8.95	8.74	0.153369	0.631238	2.96969	1.73349730654781e-07	3.55048	4.78654791195009e-08
Q9I0I7	PA2651	Uncharacterized protein	9.78	9.74	9.92	9.77	10.09	9.99	10.01	10	10.64	10.35	10.33	10.61	10.96	10.83	10.7	0.218711	0.0272274	0.674622	3.60484403375677e-06	1.02466	7.99979000090539e-08
Q9I2Y8	PA1749	N-acetyltransferase domain-containing protein	11.33	11.2	11.25	11.24	10.43	10.39	10.38	10.44	10.97	11.26	11.14	10.85	10.53	10.55	10.6	-0.842795	2.0152319905407e-07	-0.199518	0.0236045	-0.692573	1.58567476037326e-06
Q9I2A2	FahA	Fumarylacetoacetase	10.93	10.92	10.79	10.87	11.02	10.99	11.14	11	10.86	10.93	10.94	10.94	11.02	10.96	10.95	0.160428	0.00710469	0.040853	0.443984	0.100477	0.0712958
Q9HWC0	BirA	Bifunctional ligase/repressor BirA	9.5	9.28	9.41	9.35	9.61	9.52	9.63	9.61	9.26	9.5	9.75	9.54	8.92	8.87	8.91	0.204608	0.0440344	0.126352	0.189252	-0.483767	0.000179046
Q9HXU1	PA3699	Probable transcriptional regulator	10.85	10.82	10.85	10.86	10.8	10.5	10.7	10.69	10.72	11.08	11	10.72	10.48	10.34	10.25	-0.17471	0.0973394	0.0330275	0.760558	-0.49038	0.000274718
Q9I2L7	PA1880	Probable oxidoreductase	9.51	9.47	9.44	9.45	8.61	8.83	8.97	8.96	8.37	8.37	8.41	8.49	8.48	8.74	8.66	-0.627244	9.4311663232133e-06	-1.05836	2.45113847980921e-08	-0.843422	4.69280517404468e-07
Q9HTN7	PA5317	Probable binding protein component of ABC dipeptide transporter	11.94	12.02	12	11.98	11.9	12.03	11.89	12.06	11.68	12.17	12.09	11.59	11.96	12.01	11.98	-0.0141472	0.918657	-0.101475	0.423486	0.00167902	0.991307
Q9I0F4	Tse5	Toxin protein Tse5	10.9	10.88	10.87	11.01	11.42	11.4	11.4	11.39	11.65	11.7	11.72	11.8	11.33	11.41	11.5	0.487664	8.79682157533658e-07	0.802697	2.36496226694887e-09	0.49652	7.46453636066464e-07
Q9HVS6	PA4495	Uncharacterized protein	12.78	12.7	12.71	12.7	13.03	13.11	13.05	13.04	13.36	13.18	13.21	13.3	13.12	13.09	13.16	0.336103	1.6575772449107e-05	0.539322	7.73170401121626e-08	0.401416	2.7826793049022e-06
Q9I492	LhpD	Delta(1)-pyrroline-2-carboxylate/Delta(1)-piperideine-2-carboxylate reductase	8.49	8.54	8.46	8.77	8.31	8.3	8.33	8.45	8.44	8.14	8.12	8.44	7.74	7.93	7.9	-0.216531	0.0520669	-0.280453	0.0138906	-0.708028	1.33003532865284e-05
Q9HWC7	RplJ	50S ribosomal protein L10	13.85	13.83	13.81	13.84	14.05	14.05	14.02	14.01	13.72	13.77	13.75	13.72	13.24	13.2	13.26	0.202451	7.15623745645704e-05	-0.0939967	0.0152467	-0.595574	1.29142003756595e-09
Q9HU42	HisH1	Imidazole glycerol phosphate synthase subunit HisH 1	11.44	11.38	11.48	11.53	11.42	11.67	11.49	11.54	11.23	11.68	11.63	11.37	11.07	11.09	11.3	0.0712365	0.536552	0.0204591	0.860915	-0.304129	0.0136915
Q9HTB5	PA5455	Uncharacterized protein	8.67	8.74	8.67	8.42	8.96	8.95	8.8	8.87	10	9.48	9.55	9.95	10.19	10.01	10.08	0.271558	0.0502666	1.12077	7.56699158478655e-07	1.46722	7.95795513160879e-08
Q9I636	GlcB	Malate synthase G	13.26	13.23	13.18	13.23	15.95	15.89	15.87	15.84	15.76	15.87	15.84	15.8	15.4	15.42	15.44	2.6613	5.32699978918161e-16	2.59237	5.05552594841588e-16	2.19486	1.62639437797328e-14
Q9I6Z2	AhpF	Alkyl hydroperoxide reductase subunit F	12.3	12.34	12.33	12.33	12.27	12.26	12.28	12.25	12.14	12.44	12.31	12.21	12.23	12.18	12.31	-0.0632112	0.339845	-0.0507024	0.438689	-0.0843861	0.204844
Q9I3F7	PA1560	Uncharacterized protein	8.15	8.38	8.24	7.99	8.02	8.06	8	8.01	9.13	8.97	8.83	9.17	8.25	8.03	8.22	-0.168303	0.115033	0.835221	1.36585463176409e-06	-0.0230781	0.835674
Q9HVZ4	MraZ	Transcriptional regulator MraZ	8.45	8.54	8.37	8.13	8.75	8.76	9.07	9.2	8.7	8.26	7.94	8.7	6.77	7.67	7.46	0.572708	0.0278445	0.027314	0.917038	-1.07442	0.000525879
Q9I0T3	PA2551	Probable transcriptional regulator	10.37	10.33	10.41	10.31	10.55	10.53	10.55	10.61	10.46	10.37	10.12	10.35	10.16	10.06	10.16	0.203653	0.0107793	-0.0323613	0.665136	-0.227792	0.00574076
Q9I179	PA2402	Probable non-ribosomal peptide synthetase	8.94	8.69	8.76	8.91	8.96	9.17	9.06	9.02	12.27	12.1	12.11	12.18	11.51	11.51	11.35	0.23047	0.0103988	3.34127	2.65596667258851e-14	2.63372	1.14086581109883e-12
P95459	CspA	Major cold shock protein CspA	13.38	13.34	13.24	13.4	13.33	13.35	13.44	13.46	13.28	13.31	13.32	13.27	11.98	12.51	12.4	0.0530307	0.62382	-0.0443317	0.678909	-1.04608	2.00257120672693e-07
Q9I4E0	PA1198	NlpC/P60 domain-containing protein	5.53	5.64	5.63	5.77	5.93	6.19	5.73	5.69	7.01	6.74	6.12	7.23	7.81	7.59	7.65	0.238373	0.29048	1.12832	0.000114328	2.04018	5.39065217101302e-07
Q9HU72	GloA	Lactoylglutathione lyase	9.73	9.73	9.56	9.74	9.19	8.87	9.23	9.21	9.29	9.28	9.43	9.23	9.07	9.09	9.05	-0.567077	2.37373458074139e-05	-0.384656	0.000493695	-0.622428	9.15119428643894e-06
Q9HZY0	MttC	Secretion protein MttC	8.96	9.19	8.98	8.9	8.24	8.39	8.09	8.39	8.9	9.59	9.24	8.76	9	8.86	9.13	-0.730026	0.000838933	0.114723	0.52309	-0.00782942	0.967214
Q9HU39	PA5145	DAO domain-containing protein	8.48	8.67	8.59	8.78	8.63	8.47	8.6	8.43	8.59	9.04	8.76	8.78	8.81	8.89	8.8	-0.0950777	0.373338	0.164188	0.117199	0.206258	0.0618765
P24562	PA0394	Pyridoxal phosphate homeostasis protein	11.92	11.88	11.86	11.9	11.96	11.98	12.01	12	12.02	12.08	12.04	12.06	11.62	11.64	11.63	0.0954801	0.0158517	0.159504	0.000388609	-0.259182	6.56390622679431e-06
Q9HUK9	RhdA	Thiosulfate sulfurtransferase	12.44	12.51	12.46	12.46	12.61	12.54	12.58	12.65	12.48	12.37	12.35	12.5	12.1	12.16	12.19	0.12822	0.0217061	-0.0445093	0.393529	-0.318393	2.75990885639687e-05
Q9HUM9	RpsF	30S ribosomal protein S6	15.4	15.3	15.31	15.28	15.46	15.41	15.43	15.39	15.18	15.25	15.18	15.14	15.02	15.01	15.01	0.101905	0.0303168	-0.131662	0.00665954	-0.303012	9.71997067067087e-06
Q9HZX5	PA2871	Uncharacterized protein	10.61	10.47	10.66	10.69	10.63	10.74	10.75	10.73	10.63	10.94	11.03	10.88	10.45	10.5	10.58	0.105894	0.252142	0.262499	0.00801096	-0.0983129	0.288872
Q9I3C5	HtpG	Chaperone protein HtpG	15.81	15.8	15.77	15.68	15.81	15.82	15.79	15.77	15.77	15.84	15.74	15.7	15.64	15.69	15.52	0.0319966	0.578237	-0.00102345	0.98491	-0.149612	0.0147619
Q9HVM0	PA4564	Uncharacterized protein	11.47	11.5	11.47	11.36	10.64	11	10.94	11.08	11.13	11.36	11.39	11.04	10.21	9.9	9.99	-0.536602	0.000535768	-0.220961	0.0742857	-1.41636	4.80316349477527e-08
Q9HX20	ProA	Gamma-glutamyl phosphate reductase	13.16	13.18	13.09	13.11	13.16	13.22	13.1	13.12	13.21	13.42	13.31	13.18	13.12	13.11	13.15	0.0130099	0.848323	0.143901	0.0260589	-0.00968336	0.879897
Q9HW42	PA4359	FeoA domain-containing protein	8.25	8.26	8.37	8.43	7.62	7.93	7.87	7.79	6.3	6.41	6.68	6.33	8.19	8.05	8.24	-0.528232	0.000173816	-1.89691	2.04045670802133e-10	-0.168209	0.124431
Q9HTR5	UbiK	Ubiquinone biosynthesis accessory factor UbiK	10.3	10.33	10.33	10.18	10	10.1	9.86	9.96	10.22	10.63	10.74	10.23	11.2	10.68	10.87	-0.305529	0.0506486	0.171431	0.251184	0.632082	0.00073162
G3XD24	PctA	Methyl-accepting chemotaxis protein PctA	6.16	5.94	6.07	6.22	5.54	5.78	6.46	5.96	6.24	6.04	6.08	6.11	7.39	7.3	7.12	-0.165363	0.356414	0.0159269	0.931873	1.16706	1.31416602111599e-05
Q9I4T3	PA1041	Probable outer membrane protein	8.37	8.22	8.24	8.02	8.14	7.87	8.07	7.68	7.95	7.58	7.47	7.64	9.35	9.78	9.49	-0.272106	0.0806366	-0.551584	0.00165006	1.32864	8.30368563721745e-07
Q9HV60	PA4739	BON domain-containing protein	15.05	14.76	14.86	14.5	13.52	13.52	13.69	13.45	14.08	13.86	13.83	13.57	14.67	14.76	14.53	-1.25178	6.26897846584967e-07	-0.957522	6.21447464881139e-06	-0.139943	0.322629
Q9HZC9	PA3079	SSD domain-containing protein	12.11	12.1	12.02	12.02	13.95	13.81	13.78	13.76	12.54	12.12	12.22	12.48	13.98	13.83	13.92	1.76288	3.41936226002297e-10	0.277315	0.009238	1.847	3.36242663244704e-10
Q9HYP4	PA3352	Uncharacterized protein	8.18	7.95	7.96	8.02	7.86	8	7.84	8.08	7.24	6.36	6.78	7.1	7.69	7.73	7.79	-0.0819316	0.648413	-1.15716	7.89524928227762e-06	-0.289456	0.105804
Q9HXV7	PA3683	Uncharacterized protein	10.37	10.11	10.33	10.44	10.5	10.8	10.6	10.63	10.04	9.96	10.33	10.34	9.55	9.44	9.69	0.318911	0.0155153	-0.148297	0.217723	-0.757461	2.27810717347919e-05
Q9HV17	PA4791	DUF4136 domain-containing protein	5.75	5.74	5.39	5.73	5.76	5.41	5.46	5.43	5.71	5.37	5.44	4.92	6.52	6.59	6.12	-0.135763	0.4751	-0.292192	0.114838	0.757507	0.000914009
Q9HWC6	RplA	50S ribosomal protein L1	15.72	15.68	15.67	15.68	15.94	15.9	15.92	15.86	15.65	15.69	15.67	15.63	15.34	15.35	15.29	0.215827	6.73453590059623e-05	-0.0281334	0.47217	-0.363051	4.262933345302e-07
Q9HWF3	RpmD	50S ribosomal protein L30	11.3	11.1	11.02	11.1	11.43	11.3	11.32	11.37	7.92	9.9	10.85	7.86	11.08	11.09	10.93	0.22505	0.726048	-1.99688	0.00317087	-0.098366	0.874494
Q9I034	CopR	Two-component response regulator, CopR	10.93	10.8	10.8	10.86	10.83	10.84	10.72	10.75	10.75	10.53	10.62	10.86	10.4	10.43	10.36	-0.0639456	0.399583	-0.156168	0.0410171	-0.453278	2.97154450992813e-05
Q9I6G0	IlvA1	L-threonine dehydratase	12.52	12.54	12.52	12.52	12.49	12.5	12.5	12.47	12.45	12.57	12.47	12.5	12.24	12.34	12.32	-0.0357159	0.408049	-0.0294335	0.493628	-0.225935	9.99909758697142e-05
Q9I0N6	PA2601	Probable transcriptional regulator	8.21	7.91	8.09	8.2	8.1	8.24	8.08	7.86	7.76	7.98	8.06	7.96	7.62	7.83	7.66	-0.0322954	0.786673	-0.158814	0.145126	-0.396407	0.002227
Q9HUL6	PA4948	tRNA threonylcarbamoyladenosine biosynthesis protein TsaE	9.44	9.53	9.59	9.65	9.56	9.62	9.62	9.68	9.61	9.46	9.42	9.47	9.11	9.2	9.21	0.0697876	0.282989	-0.0583279	0.363853	-0.378255	3.97586572360265e-05
P50598	TolQ	Tol-Pal system protein TolQ	9.77	9.8	9.86	9.54	9.73	9.56	9.51	9.4	11.38	11.59	11.35	11.17	12.15	12.01	12.13	-0.195533	0.0913844	1.62817	2.3105806933062e-09	2.35387	1.10258432052786e-10
Q9I5U3	SurA	Chaperone SurA	13.69	13.69	13.66	13.63	13.65	13.85	13.72	13.81	13.73	13.79	13.77	13.77	13.65	13.71	13.65	0.0899634	0.0907963	0.0975019	0.0641689	0.000918529	0.988702
Q9I191	PvdR	PvdR	7.68	7.57	7.76	8.12	7.7	7.95	7.92	7.98	9.3	9.09	9.05	9.29	9.02	8.95	9.03	0.109088	0.390619	1.39831	3.6905221235984e-08	1.21987	2.79445670455862e-07
O82853	Frr	Ribosome-recycling factor	13.63	13.75	13.69	13.74	13.61	13.64	13.62	13.65	13.41	13.9	13.82	13.44	13.34	13.23	13.31	-0.0694928	0.539869	-0.0577033	0.608712	-0.408753	0.0018275
Q9I4W9	NadA	Quinolinate synthase	12.26	12.21	12.22	12.3	12.42	12.46	12.4	12.52	12.18	12.3	12.27	12.26	12.02	12.06	12.06	0.204032	0.000590483	0.00558218	0.911968	-0.199575	0.000702752
Q9HVA4	MsrP	Protein-methionine-sulfoxide reductase catalytic subunit MsrP	11.49	11.46	11.57	11.62	12.09	12.23	12.16	12.21	11.38	11.42	11.49	11.51	11.25	11.26	11.34	0.640634	6.96234226083489e-08	-0.0800545	0.167111	-0.251584	0.000599754
Q9I3L7	PA1495	Uncharacterized protein	7.89	8.01	8	8.08	8.14	7.47	8.3	8.1	8.32	8.46	8.19	8.23	7.93	8.02	8.21	0.00938477	0.959957	0.304193	0.0705599	0.0586829	0.733491
Q9I2R2	PA1833	Probable oxidoreductase	12.49	12.36	12.44	12.34	12.48	12.53	12.42	12.48	12.23	12.21	12.46	12.13	12.12	12.2	12.15	0.0689136	0.354633	-0.151334	0.0432497	-0.251	0.00326996
Q9HV09	PA4800	Methyltransf_11 domain-containing protein	9.64	9.41	9.49	9.42	10	9.99	10.11	9.99	9.87	9.57	9.76	10	9.35	9.4	9.45	0.530023	7.20560801358281e-05	0.310404	0.00376932	-0.0910655	0.348717
Q9HTX5	GcvT	Aminomethyltransferase	11.09	11.09	10.98	10.97	11.23	11.11	11.21	11.2	11.31	11.59	11.5	11.15	11.14	11.13	11.14	0.156538	0.0956701	0.357505	0.00101263	0.108122	0.24951
Q9HWB9	SbcD	Nuclease SbcCD subunit D	8.43	8.42	8.6	8.38	8.25	8.32	7.93	8.19	8.74	8.83	8.65	8.51	8.44	8.54	8.44	-0.281417	0.0121905	0.227226	0.0314844	0.0200422	0.851627
Q9HV28	PA4780	Non-specific serine/threonine protein kinase	10.21	10.29	10.2	10.18	10.09	10.14	10.01	10.16	8.75	8.97	8.97	8.48	9.9	9.72	9.85	-0.118279	0.282569	-1.42214	6.61679199179012e-09	-0.392513	0.00228153
O50273	CysD	Sulfate adenylyltransferase subunit 2	13.29	13.23	13.27	13.27	13.35	13.33	13.32	13.31	13.07	13.09	13.12	13.17	12.8	12.89	12.82	0.061621	0.14291	-0.152477	0.00153427	-0.427924	1.56024364274173e-07
Q9I564	PA0881	Uncharacterized protein	8.08	8.17	8.25	8.15	7.99	8.06	7.98	8.07	7.96	8.25	8.12	8.16	7.84	7.94	7.6	-0.136339	0.126986	-0.0361325	0.691832	-0.364952	0.000820966
Q9HUP4	PncB1	Nicotinate phosphoribosyltransferase 1	9.44	9.31	9.25	9.39	8.71	8.66	8.77	8.74	8.84	9.06	9.06	8.95	8.91	8.85	8.85	-0.629448	4.27534599283451e-07	-0.368806	5.8270314462372e-05	-0.478241	6.95099862264725e-06
Q9I4Q4	PA1075	Uncharacterized protein	10.69	10.8	10.79	10.83	10.78	10.84	10.8	10.8	10.87	11.05	10.88	10.84	11	10.95	11.02	0.0264846	0.662123	0.129887	0.0302574	0.208418	0.00235203
Q9I3Q7	PA1440	Uncharacterized protein	9.46	9.48	9.43	9.35	9.51	9.7	9.65	9.56	9.3	9.37	9.58	9.54	9.13	9.12	9.26	0.173117	0.0392869	0.0161405	0.847117	-0.259444	0.00467706
Q51575	XcpP	Type II secretion system protein N	6.57	6.57	6.82	6.8	6.69	7.06	6.51	6.6	7.41	6.88	6.5	6.99	7.47	7.49	7.58	0.0193771	0.926804	0.252459	0.18237	0.823252	0.000594076
Q9I037	QueF	NADPH-dependent 7-cyano-7-deazaguanine reductase	10.83	10.86	10.86	10.8	10.53	10.5	10.47	10.47	10.67	11.15	11.08	10.58	10.69	10.72	10.78	-0.344469	0.0103993	0.0344662	0.78713	-0.109499	0.373619
Q9HXV5	PA3685	tRNA threonylcarbamoyladenosine biosynthesis protein TsaB	11.24	11.02	11.17	11.16	11.45	11.43	11.5	11.45	10.74	10.55	10.83	10.92	10.44	10.55	10.56	0.30877	0.00190782	-0.389816	0.000235066	-0.631116	3.75483164410623e-06
Q9I6A9	PA0386	Heme chaperone HemW	6.34	6.36	5.88	5.91	6.13	6	5.99	6.3	6.07	6.58	6.66	6.27	6.47	6.36	6.51	-0.0190993	0.917572	0.270262	0.107077	0.320239	0.0685976
Q9I5A6	PA0834	PlsC domain-containing protein	9.55	9.61	9.54	9.36	9.52	9.33	9.23	9.51	10.2	9.97	9.88	10.08	10.29	10.26	10.32	-0.119857	0.222308	0.515114	7.43979487448428e-05	0.772406	2.18330652617146e-06
Q9I614	BioD	ATP-dependent dethiobiotin synthetase BioD	8.8	8.79	8.91	8.87	8.97	9.01	8.98	9.1	8.41	8.25	8.48	8.42	8.42	8.55	8.4	0.17082	0.0186396	-0.454968	7.25755215757918e-06	-0.38869	4.71001010638005e-05
Q9I5F6	PutA	Bifunctional protein PutA	13.73	13.66	13.71	13.65	13.67	13.57	13.56	13.6	13.65	13.82	13.78	13.63	13.34	13.32	13.28	-0.0887233	0.11625	0.0331096	0.559856	-0.372754	1.15993755920639e-05
P43502	PilI	Protein PilI	8.31	8.09	8.12	8.25	8.42	8.47	8.29	8.26	7.78	7.65	7.75	7.94	8.18	8.26	8.01	0.167196	0.0819691	-0.413174	0.000364073	-0.0456078	0.633855
Q9HVZ0	GmhA	Phosphoheptose isomerase	9.47	9.73	9.56	9.52	9.89	10.11	9.89	9.99	10.07	10.04	9.56	10.06	9.66	9.79	9.8	0.402282	0.00480594	0.360659	0.00797625	0.182547	0.156357
P65116	InfA	Translation initiation factor IF-1	12.27	12.04	12.09	11.86	11.7	11.69	11.68	11.69	11.62	11.9	11.75	11.6	11.5	11.56	11.49	-0.376673	0.00103413	-0.348314	0.00142509	-0.548076	4.28816719035172e-05
Q9HXT7	WspE	Histidine kinase	10.9	10.97	10.91	10.89	10.81	10.89	10.87	10.84	10.9	10.77	10.75	10.85	11.31	11.36	11.25	-0.0661547	0.194603	-0.0986728	0.0540463	0.387702	3.01429125215022e-06
Q9I6E9	PA0344	G domain-containing protein	10.09	10.04	10.24	10.03	9.81	9.73	9.6	9.73	9.62	9.73	9.69	9.5	10.97	10.88	10.88	-0.381688	0.000158516	-0.465141	1.87113102002018e-05	0.809711	1.0782256165953e-07
Q9HWI2	PA4199	Probable acyl-CoA dehydrogenase	11.4	11.38	11.4	11.35	12.15	12.16	12.11	12.09	11.6	11.86	11.82	11.57	11.5	11.49	11.57	0.747353	1.35352977859859e-07	0.329548	0.000273635	0.139977	0.0649166
Q9I3U2	PA1402	Uncharacterized protein	5.53	6.03	6.18	5.79	6.04	5.71	6.01	5.78	5.74	6.49	6.4	5.83	6.12	6.11	6.13	0.00178987	0.993325	0.230592	0.261416	0.235494	0.262803
Q9I2U8	GlnS	Glutamine--tRNA ligase	13.42	13.42	13.36	13.42	13.51	13.45	13.43	13.48	13.43	13.6	13.53	13.43	13.29	13.3	13.29	0.0640625	0.204847	0.0964467	0.0569615	-0.108989	0.0405063
Q9HVA3	PssA	CDP-diacylglycerol--serine O-phosphatidyltransferase	9.42	9.51	9.42	9.33	9.81	9.66	9.59	9.71	10.11	9.59	9.42	9.79	10.83	10.62	10.6	0.272902	0.0568728	0.307823	0.0308984	1.26114	5.49152930431052e-07
Q9I4U7	PA1027	Aldehyde dehydrogenase (NAD(+))	11.32	11.26	11.26	11.34	10.2	10.19	10.26	10.29	10.49	10.52	10.56	10.56	10.32	10.35	10.39	-1.0625	1.73830768586332e-11	-0.761213	3.83132557547708e-10	-0.939316	1.05595138347381e-10
Q9HUG3	PA5002	N-acetylglucosaminylphosphatidylinositol deacetylase	6.32	6.7	6.68	6.29	6.39	6.61	6.3	6.61	6.81	6.8	7.1	6.84	6.89	7.08	7.24	-0.0206348	0.89172	0.388812	0.00974573	0.571459	0.000898756
Q9HWS7	BfmR	BfmR	11.26	11.17	11.28	11.34	10.97	10.99	10.98	11.01	10.57	10.75	10.62	10.73	11.18	11.2	11.19	-0.271752	0.000173051	-0.594559	4.69768389106598e-08	-0.0728954	0.189975
G3XD09	GltD	Glutamate synthase small chain	13.44	13.4	13.45	13.48	13.89	13.9	13.88	13.92	13.53	13.69	13.59	13.55	13.38	13.42	13.48	0.456562	4.21626768725659e-07	0.150816	0.00525745	-0.0137579	0.788713
Q9I0D1	PA2711	Probable periplasmic spermidine/putrescine-binding protein	9.92	10.13	10.08	10.03	8.86	9.02	8.97	9.01	9.09	9.62	9.36	9.18	9.56	9.49	9.46	-1.07565	2.98492685575576e-07	-0.72852	1.05540830767523e-05	-0.538389	0.000242214
Q9HU43	HisA	1-(5-phosphoribosyl)-5-[(5-phosphoribosylamino)methylideneamino] imidazole-4-carboxamide isomerase	13.29	13.33	13.31	13.42	13.44	13.47	13.43	13.54	13.39	13.37	13.4	13.47	12.97	13.05	13.05	0.132897	0.0149317	0.0706153	0.157074	-0.312077	2.36169050420847e-05
Q9I748	TssC1	Type VI secretion system sheath protein TssC1	11.83	11.78	11.8	11.9	12.52	12.54	12.57	12.58	11.86	11.89	11.92	12.05	11.31	11.27	11.45	0.724538	2.6194916870357e-08	0.104366	0.084799	-0.48276	2.00088988820962e-06
Q9HUY5	MgtA	Magnesium-transporting ATPase, P-type 1	10.12	10.1	10.09	10.12	11.45	11.43	11.52	11.5	11.14	10.93	11	11.51	11.06	10.96	11.18	1.36743	3.44973525785206e-08	1.03912	4.14544735067678e-07	0.956975	1.58233472249387e-06
P95453	PA4753	Probable RNA-binding protein PA4753	12.66	12.79	12.74	12.67	12.79	12.68	12.7	12.62	12.42	12.7	12.59	12.34	12.32	12.09	12.18	-0.016539	0.868553	-0.2017	0.0321474	-0.518066	5.53684922940826e-05
Q9I544	MgtE	Magnesium transporter MgtE	12.25	12.33	12.34	12.33	12.28	12.26	12.3	12.33	12.44	12.32	12.3	12.45	13.08	12.96	13.04	-0.0234886	0.673977	0.0637506	0.229829	0.711998	1.07196024300404e-08
Q9HYW4	PA3277	Probable short-chain dehydrogenase	10.5	10.5	10.45	10.59	10.26	10.25	10.25	10.35	10.3	9.95	10.02	10.37	10.33	10.31	10.33	-0.232333	0.0220406	-0.349192	0.00148781	-0.190439	0.056447
G3XDA5	OprE	Anaerobically-induced outer membrane porin OprE	10.74	10.73	10.84	10.81	11.03	11.1	11.29	10.95	10.97	10.59	10.64	10.75	11.23	11.2	11.56	0.310399	0.0152925	-0.0432536	0.722494	0.547753	0.000322744
P47204	FtsZ	Cell division protein FtsZ	14.12	13.8	14.04	13.81	13.75	13.87	13.75	13.77	12.93	12.51	12.73	13.03	13.11	13.14	13.19	-0.156468	0.197796	-1.14197	2.03830684206462e-07	-0.794904	1.29469278281484e-05
Q9I6H0	AphB	Acetylpolyamine amidohydrolase 2	8.9	8.76	8.72	8.69	8.21	8.38	8.16	8.28	8.08	8.18	8.09	7.99	8.04	8.35	8.01	-0.50621	8.12096596957952e-05	-0.679264	3.23779871213938e-06	-0.629494	1.03238572026674e-05
Q9HXJ0	IscA	Iron-binding protein IscA	11.6	11.64	11.64	11.69	11.58	11.48	11.46	11.64	11.72	11.74	11.82	11.66	11.4	11.51	11.42	-0.102219	0.0867209	0.0942913	0.105633	-0.198132	0.00344037
Q9HVC4	RplY	50S ribosomal protein L25	15.02	15.01	15.02	15.06	15.14	15.12	15.12	15.1	15.01	15.14	15.04	15.04	14.66	14.71	14.67	0.0954643	0.0312539	0.0326932	0.436746	-0.344806	1.53280384592189e-06
Q9HUS0	UreG	Urease accessory protein UreG	7.44	7.58	7.43	7.54	7.96	8.22	8.07	8.43	6.64	6.74	7.12	6.55	6.84	6.93	7.08	0.671539	0.00028122	-0.739686	9.05325069941844e-05	-0.545796	0.00146966
Q9I281	PA2034	Methyltransf_25 domain-containing protein	6.08	5.97	5.92	6.12	7.04	6.57	6.44	6.43	9.33	9.25	9.22	9.09	9.11	9.11	8.74	0.597517	0.00106679	3.20182	2.50731904137074e-11	2.9658	1.79480784535905e-10
Q9I3E7	PA1570	Probable transcriptional regulator	6.66	6.26	5.94	6.62	6.46	6.47	6.36	6.44	6.4	5.85	6.38	6.07	5.89	5.96	5.67	0.064786	0.743343	-0.197329	0.280291	-0.52682	0.0100534
Q9HZP0	PA2958	Aminotran_5 domain-containing protein	9.38	9.35	9.45	9.39	9.98	9.93	9.96	9.96	9.84	9.63	9.7	9.81	9.47	9.57	9.47	0.562145	2.27843104019235e-07	0.352037	1.7834094609095e-05	0.107148	0.0725354
Q9I5A7	PA0833	OmpA-like domain-containing protein	11.15	11.16	11.2	10.98	11.05	11	11.06	10.89	11.47	11.39	11.34	11.33	11.31	11.21	11.07	-0.121091	0.118563	0.259559	0.00272281	0.0760167	0.327336
Q9HZI9	PA3017	Universal stress protein	10.48	10.54	10.53	10.6	10.66	10.77	10.75	10.69	10.67	10.71	10.71	10.83	10.64	10.57	10.69	0.178182	0.00405114	0.191149	0.00199947	0.0961332	0.0875164
P14532	CcpA	Cytochrome c551 peroxidase	11.68	11.57	11.63	11.53	11.77	11.71	11.8	11.78	9.89	10.14	10.41	10.38	10.99	10.87	11.01	0.16092	0.147425	-1.4	8.67688669590865e-09	-0.645922	3.96675554324294e-05
Q9HYS7	PA3317	Uncharacterized protein	6.27	6.39	5.92	6.21	6.57	6.62	6.52	6.34	6.24	6.09	6.45	6.81	7.33	6.86	7.16	0.317573	0.0816167	0.198658	0.261056	0.922167	0.000124827
Q9HXJ7	BamB	Outer membrane protein assembly factor BamB	11.37	11.45	11.42	11.4	11.35	11.27	11.36	11.25	11.74	11.69	11.69	11.76	12.41	12.43	12.41	-0.100562	0.0296459	0.311417	4.16351205161872e-06	1.00453	3.59250855275351e-11
Q9I1A0	PA2379	Probable oxidoreductase	11.23	11	11.33	11.19	9.8	9.77	9.88	9.82	9.35	9.28	9.3	9.35	9.27	9.32	9.18	-1.37049	1.90327311186229e-10	-1.86713	3.52214928071973e-12	-1.93016	8.21122465269905e-12
Q9HXJ6	PA3801	Ancillary SecYEG translocon subunit	11.33	11.31	11.38	11.2	11.46	11.39	11.53	11.47	11.92	11.64	11.49	11.7	12.5	12.41	12.46	0.158662	0.0798742	0.38186	0.000422086	1.14983	1.32477806053183e-08
O50174	AstD	N-succinylglutamate 5-semialdehyde dehydrogenase	10.74	10.79	10.8	10.81	10.91	10.94	10.83	10.82	10.77	10.69	10.66	10.86	10.29	10.33	10.45	0.0896802	0.153305	-0.0407771	0.516976	-0.427309	8.97480264234793e-06
Q9I3I7	PA1526	Probable transcriptional regulator	8.8	8.91	8.74	9.06	9.24	9.13	9.25	9.17	9	8.8	8.52	8.99	8.73	8.74	8.84	0.316039	0.0123258	-0.0517535	0.663931	-0.108564	0.352025
Q9HZ71	RpsA	30S ribosomal protein S1	15.35	15.32	15.31	15.28	15.51	15.48	15.52	15.46	15.36	15.38	15.31	15.31	15.25	15.22	15.18	0.177244	0.000442765	0.0268864	0.503033	-0.0981701	0.0224924
Q9HTV4	PA5236	Probable aromatic hydrocarbon reductase	11.51	11.5	11.49	11.64	11.54	11.55	11.51	11.54	11.53	11.57	11.6	11.58	11.22	11.2	11.29	1.43214443824036e-05	0.999709	0.0374273	0.422406	-0.297723	1.78000245280045e-05
Q9HXJ2	PilF	Type IV pilus assembly protein PilF	10.63	10.79	10.8	10.69	10.24	10.27	10.17	9.96	10.71	11.29	11.15	10.64	12.16	12.11	12.3	-0.567061	0.0016881	0.218704	0.146926	1.46259	3.08875376116982e-07
P30718	GroEL	Chaperonin GroEL	17.69	17.75	17.69	17.65	17.87	17.93	17.87	17.83	17.65	17.63	17.58	17.51	17.48	17.52	17.35	0.182749	0.00425615	-0.0997528	0.0763106	-0.240391	0.000602935
Q9I0U7	PA2537	Probable acyltransferase	9.29	9.28	9.27	9.31	9.87	9.83	9.78	9.96	9.67	9.07	9.42	9.86	10.18	10.08	10.11	0.577468	0.00112073	0.221957	0.125827	0.841156	4.70111761847681e-05
Q9HZM1	PA2983	Probable tolQ-type transport protein	9.95	9.88	10.02	9.78	9.94	9.81	9.89	9.93	10.39	10.28	10.26	10.33	11.34	11.19	11.22	-0.0122709	0.868553	0.409171	2.19205106831471e-05	1.34493	1.79480784535905e-10
Q9HV83	PA4715	Probable aminotransferase	11.67	11.72	11.74	11.75	11.94	11.96	11.95	11.94	11.83	11.7	11.62	11.87	11.3	11.29	11.25	0.226395	0.0014244	0.0355833	0.554315	-0.438281	4.20891230245332e-06
Q9HX58	PA3958	Endo/exonuclease/phosphatase domain-containing protein	7.69	7.75	7.63	7.58	7.88	7.98	7.77	8.06	8.52	7.92	7.91	8.6	8.78	8.66	8.71	0.263035	0.11625	0.574888	0.00225877	1.05591	1.80370765574259e-05
Q9I083	PA2760	Probable outer membrane protein	11.99	12.03	11.9	11.9	12.09	11.99	12.17	12.07	11.4	11.07	11.07	11.33	14.52	13.91	14.35	0.123263	0.365258	-0.73905	5.12820873748834e-05	2.30343	7.52839181146531e-10
Q9HTJ6	PA5364	Probable two-component response regulator	10.88	10.74	11	10.88	10.84	10.99	10.89	10.89	10.14	9.71	9.81	10.14	10.4	10.47	10.4	0.0273952	0.816914	-0.926199	6.32840091319472e-07	-0.451378	0.00078279
Q9I5G3	CmoA	Carboxy-S-adenosyl-L-methionine synthase	11.88	11.91	11.9	11.9	12.07	12.03	11.98	11.97	11.89	12.05	12.02	11.9	11.68	11.7	11.7	0.116487	0.0287673	0.0675011	0.175612	-0.203335	0.000968233
Q9I2Z1	PA1746	Macro domain-containing protein	10.68	10.62	10.69	10.73	11.24	11.08	11.24	11.06	10.81	10.52	10.78	10.7	10.14	10.07	10.24	0.474922	3.63143245555503e-05	0.0229189	0.78398	-0.527849	1.2808077819998e-05
Q9I0D3	CysK	Cysteine synthase	13.44	13.45	13.37	13.34	13.7	13.61	13.65	13.62	13.62	13.62	13.58	13.53	13.3	13.38	13.28	0.249111	0.00014042	0.191723	0.000904961	-0.0764503	0.128374
P20581	PqsE	2-aminobenzoylacetyl-CoA thioesterase	7.11	7.09	7.08	6.94	7.56	7.93	7.64	7.83	7.16	7.24	7.24	7.07	7.12	6.75	7.07	0.683537	2.77957457345318e-05	0.12033	0.276975	-0.073946	0.514157
Q9HUJ7	PA4968	Uncharacterized protein	9.75	9.8	9.7	9.87	9.78	9.79	9.82	9.87	9.78	9.97	9.97	9.9	9.56	9.56	9.71	0.0349623	0.602569	0.124477	0.0570834	-0.171774	0.015425
Q9I1V3	PA2162	Probable glycosyl hydrolase	8.79	8.69	8.62	8.34	6.28	6.33	6.45	6.7	8.37	8.27	8.18	7.83	8.63	8.77	8.54	-2.17006	3.85724488299508e-09	-0.446329	0.00697766	0.0392034	0.805182
Q9HUQ0	PA4913	Amino acid binding protein	14.63	14.62	14.59	14.67	12.03	12.1	12.4	12.32	11.61	11.5	11.57	11.64	12.25	12.27	12.25	-2.41396	1.87627956256699e-12	-3.04682	8.87546109241612e-14	-2.36876	3.60087069795039e-12
Q9HYE6	PA3460	Probable acetyltransferase	8.35	8.38	8.57	8.23	7.63	8.36	8.06	7.8	7.72	7.88	7.67	7.77	7.81	7.37	7.21	-0.418831	0.0275086	-0.617598	0.00240563	-0.91602	0.000140224
Q9HZ12	PA3228	Probable ATP-binding/permease fusion ABC transporter	9.97	9.87	9.81	9.77	10.07	9.81	9.91	10	10.58	9.99	9.99	10.42	10.76	10.52	10.48	0.0909146	0.54747	0.39135	0.0121516	0.731734	0.000172257
Q9I740	Tsi6	Immune protein Tsi6	9.44	9.6	9.55	9.54	9.09	9.26	9.14	9.28	9.18	9.38	9.34	9.08	8.8	8.81	8.86	-0.338717	0.000663767	-0.288806	0.00166623	-0.709919	6.83603876194302e-07
Q9HZR5	MorB	Morphinone reductase	10.26	10.28	10.24	10.48	10.45	10.47	10.58	10.65	10.31	10.27	10.27	10.34	9.89	9.93	9.89	0.222755	0.00407735	-0.017349	0.805253	-0.410147	2.94932491799999e-05
Q9I168	PvdH	L-2,4-diaminobutyrate:2-ketoglutarate 4-aminotransferase, PvdH	6.33	6.88	6.82	6.8	6.78	7.01	6.7	6.21	9.58	9.43	9.37	9.62	8.81	8.92	8.62	-0.0369396	0.855925	2.79317	1.38586108646261e-09	2.07294	6.59336063753485e-08
P45682	PA3623	Lipoprotein NlpD/LppB homolog	8.58	8.51	8.57	8.71	8.5	8.22	8.44	8.17	8.95	8.83	8.68	8.72	10.19	10.19	10.19	-0.259323	0.0116816	0.201169	0.0363364	1.59484	8.38082471450574e-10
Q9I3B9	PA1602	Probable oxidoreductase	8.02	8.15	7.85	8.08	8.18	8.71	8.4	8.55	7.94	7.65	7.68	8.16	7.73	7.92	7.65	0.437281	0.00987673	-0.162867	0.285854	-0.252473	0.111467
Q9HVD0	MurI	Glutamate racemase	11.56	11.56	11.57	11.66	11.58	11.66	11.57	11.68	11.49	11.47	11.56	11.52	10.92	11.03	10.98	0.0330122	0.507428	-0.0783471	0.105261	-0.612535	1.84219998637779e-08
Q9I386	PA1639	Uncharacterized protein	10.04	10.02	9.86	9.92	10.47	10.6	10.51	10.59	10.34	10.19	10.41	10.47	9.83	9.99	9.8	0.584435	4.90456126884788e-06	0.394541	0.000130976	-0.0836895	0.297426
Q9HZ97	PA3127	Bleomycin resistance protein	10.7	10.63	10.65	10.57	10.85	10.77	10.86	10.82	10.63	10.83	10.81	10.81	10.54	10.64	10.58	0.184674	0.00545335	0.131924	0.0296099	-0.0510426	0.388206
P14165	GltA	Citrate synthase	12.98	13	12.91	12.97	13.44	13.45	13.4	13.39	13.27	13.41	13.34	13.22	13.03	13.12	13.09	0.452883	1.12905639818309e-06	0.347091	1.05945180279063e-05	0.115771	0.0413106
Q9I690	PA0423	UPF0312 protein PA0423	14.14	14.18	14.15	14.14	14.42	14.51	14.47	14.47	13.93	13.99	14.02	13.92	13.92	13.95	13.87	0.314347	5.79134104254443e-06	-0.189921	0.000378514	-0.238548	7.25429955629633e-05
Q9HT76	NrdJa	Vitamin B12-dependent ribonucleotide reductase	13.65	13.63	13.65	13.58	13.33	13.32	13.25	13.22	13.81	13.93	13.75	13.64	13.62	13.64	13.52	-0.349372	0.000127349	0.154963	0.0270316	-0.0364076	0.595843
Q9HW16	PA4388	DUF2470 domain-containing protein	11.95	11.95	11.88	11.87	11.86	11.93	11.87	11.85	11.93	12.13	11.99	11.93	11.65	11.71	11.69	-0.0356552	0.531149	0.0823547	0.133597	-0.233325	0.000692837
Q9HZP5	PA2953	Electron transfer flavoprotein-ubiquinone oxidoreductase	13.37	13.4	13.42	13.34	14.34	14.51	14.31	14.29	14.44	14.32	14.29	14.43	14.63	14.57	14.66	0.979649	1.45201940728332e-09	0.988273	7.87506706760156e-10	1.23861	1.79480784535905e-10
Q9HU79	PA5104	Uncharacterized protein	9.59	9.53	9.55	9.51	9.27	9.46	9.17	9.39	9.63	9.69	9.75	9.74	9.21	9.39	9.33	-0.224169	0.00594473	0.156858	0.0346929	-0.234441	0.00468017
Q51485	OprB	Porin B	15.11	15.12	15.1	15.17	11.12	11.12	11.32	11.27	11.02	10.81	10.85	10.99	10.81	10.8	10.82	-3.92052	5.81817956352391e-16	-4.20903	4.36448347810846e-16	-4.32037	8.3938181339638e-16
Q9HWE9	RpsH	30S ribosomal protein S8	15.32	15.25	15.22	15.24	15.54	15.46	15.5	15.42	14.74	15.03	14.94	14.75	14.1	14.03	14	0.221955	0.00661581	-0.390419	6.68647568978974e-05	-1.21296	1.04043161875244e-09
Q9HXU7	PA3693	Macro domain-containing protein PA3693	8.91	9.02	8.98	9.02	8.93	8.99	8.8	9.04	8.88	9.03	8.94	8.97	8.09	8.25	8.15	-0.0424375	0.539869	-0.0250531	0.719004	-0.823367	2.55522278085234e-08
Q9I4Z8	PA0961	Probable cold-shock protein	9.53	9.32	9.48	9.37	9.7	9.72	9.7	9.71	9.99	9.55	9.76	9.88	10.11	9.88	10	0.278903	0.0101405	0.370327	0.00125923	0.571842	4.35551778789491e-05
Q9I414	PA1330	Probable short-chain dehydrogenase	7.78	7.91	7.95	7.87	7.49	8.01	7.85	7.92	7.89	7.73	7.9	7.7	7.43	7.6	7.24	-0.0579726	0.661054	-0.072605	0.573599	-0.454333	0.00230474
Q9HWY0	PA4048	Uncharacterized protein	8.53	8.45	8.5	8.56	8.41	8.66	8.5	8.69	8.05	7.46	7.78	8.21	7.55	7.76	7.76	0.0574762	0.723408	-0.632052	0.000593319	-0.820334	8.90055661575424e-05
Q9HUM6	PurA	Adenylosuccinate synthetase	13.6	13.64	13.63	13.67	13.69	13.66	13.65	13.69	13.55	13.63	13.61	13.57	13.37	13.45	13.46	0.036036	0.387903	-0.0451931	0.269313	-0.20836	0.000153928
Q9HZ96	PA3128	Probable short-chain dehydrogenase	8.81	8.7	8.87	8.76	8.66	8.83	8.71	8.72	8.64	8.85	8.99	8.84	8.27	8.36	8.53	-0.057678	0.53167	0.0438795	0.633037	-0.398164	0.000459332
Q9HT10	RsmG	Ribosomal RNA small subunit methyltransferase G	12.39	12.44	12.4	12.52	12.46	12.53	12.44	12.51	12.07	12.24	12.22	12.09	11.86	11.98	11.96	0.0507937	0.40288	-0.28351	0.00019686	-0.500117	1.30004062900856e-06
Q9I2W6	CrfX	CrfX protein	9.15	9.05	8.97	8.96	9.3	9.18	8.82	9.21	8.95	8.34	8.6	8.66	9.56	9.35	9.56	0.0968437	0.521182	-0.393852	0.0118077	0.455739	0.00610478
Q9HVW9	HisD	Histidinol dehydrogenase	12.92	12.98	12.9	12.91	12.74	12.68	12.7	12.76	12.85	13.19	13.12	12.89	12.82	12.81	12.95	-0.205858	0.0189408	0.0831152	0.304265	-0.0675609	0.410965
Q9HU73	Fbp	Fructose-1,6-bisphosphatase class 1	12.97	12.98	12.98	13.02	12.85	12.84	12.81	12.87	13.06	13.25	13.23	13.15	12.72	12.76	12.83	-0.144498	0.0124905	0.184068	0.00224567	-0.216433	0.000888179
Q9I345	PA1680	Hydrolase_4 domain-containing protein	8.12	7.97	8.16	7.9	8.32	8.34	8.34	8.46	8.36	8.03	8	8.29	7.57	7.69	7.62	0.330018	0.00352665	0.134688	0.166462	-0.405668	0.000822019
Q9I0T0	PA2554	Probable short-chain dehydrogenase	12.42	12.47	12.4	12.43	12.66	12.53	12.64	12.53	12.43	12.5	12.47	12.45	12.21	12.29	12.24	0.159473	0.00379564	0.0322305	0.505786	-0.183328	0.00147676
Q9I0U0	PA2544	N-acetyltransferase domain-containing protein	9.22	9.19	9.05	9.26	8.89	8.71	9.05	9.01	8.75	8.09	8.34	8.81	8.37	8.5	8.45	-0.263925	0.103285	-0.678233	0.000481626	-0.736093	0.000343307
O86062	NudC	NAD-capped RNA hydrolase NudC	10.2	10.38	10.16	10.31	10.23	10.34	10.18	10.25	10.24	10.5	10.37	10.18	10.14	10.2	10.2	-0.0134932	0.879913	0.0589116	0.473094	-0.0849289	0.304259
Q9I140	GcvT2	Aminomethyltransferase	12.64	12.61	12.58	12.69	12.65	12.63	12.64	12.64	12.43	12.48	12.48	12.47	12.18	12.3	12.26	0.00959078	0.83623	-0.165238	0.00102779	-0.385149	6.14018591112724e-07
Q9HTJ9	PA5359	Uncharacterized protein	10.43	10.16	10.42	10.08	9.88	9.45	9.85	9.74	9.46	9.26	9.16	9.26	9.41	9.54	9.37	-0.542978	0.000572508	-0.98617	1.49038707054297e-06	-0.832409	1.2406942827752e-05
Q9HZH7	MoaB2	Molybdenum cofactor biosynthesis protein B	10.62	10.72	10.6	10.57	10.76	10.95	10.79	10.98	10.75	10.73	10.7	10.64	10.45	10.51	10.51	0.241307	0.00183283	0.0702616	0.279499	-0.142288	0.0405213
Q9HZK4	PA3001	Glyceraldehyde-3-phosphate dehydrogenase	14.95	14.9	14.89	14.89	15.84	15.85	15.77	15.74	15.83	15.8	15.74	15.75	15.55	15.57	15.56	0.893365	6.40580446107898e-11	0.871434	4.77414843862149e-11	0.657386	2.48142601566315e-09
G3XD79	PA4392	DNA_binding_1 domain-containing protein	9.41	9.5	9.58	9.55	9.53	9.48	9.61	9.51	9.61	9.75	9.71	9.6	8.97	8.75	8.87	0.0234301	0.747591	0.157521	0.0256394	-0.641836	3.79944306465257e-07
Q9HTQ1	PA5303	Uncharacterized protein	9.59	9.68	9.58	9.63	9.86	9.83	9.99	9.97	9.5	9.48	9.59	9.57	9.34	9.25	9.25	0.293937	0.000110372	-0.0844926	0.128859	-0.339831	2.88600801944963e-05
Q9HVX0	HisC1	Histidinol-phosphate aminotransferase 1	13.07	13.1	13.01	13.12	13.08	13.14	13.08	13.15	12.86	13.16	13.17	13.02	12.78	12.91	12.93	0.0348339	0.662123	-0.024317	0.760584	-0.20532	0.0145177
G3XD16	PA2523	Probable two-component response regulator	11.02	10.83	10.96	10.8	11.25	11.3	11.12	11.28	10.94	10.83	11.1	10.86	11.31	11.18	11.2	0.33528	0.000845506	0.0309793	0.713376	0.32789	0.00100457
Q9I443	PA1301	Probable transmembrane sensor	5.16	5.17	4.62	5	5.46	4.94	6.22	5.47	8.58	7.98	7.97	8.32	9.57	9.45	9.3	0.531873	0.0564371	3.22171	1.75457371111073e-08	4.4509	1.0978373982312e-09
Q9I7B0	TrkA	Trk system potassium uptake protein TrkA	12.35	12.38	12.3	12.32	12.43	12.41	12.44	12.4	12.05	11.93	12.02	12.1	11.71	11.71	11.8	0.0821283	0.0997261	-0.313745	1.24584435715969e-05	-0.598595	2.67724511195323e-08
Q9HVC2	YchF	Ribosome-binding ATPase YchF	13.35	13.27	13.3	13.31	13.45	13.48	13.52	13.51	13.26	13.15	13.2	13.32	13.07	12.97	12.99	0.182775	0.00224426	-0.0724318	0.152262	-0.297337	4.20237963464558e-05
Q9HYV7	PA3286	Beta-ketodecanoyl-[acyl-carrier-protein] synthase	12.55	12.53	12.55	12.52	12.52	12.54	12.41	12.52	12.25	12.6	12.59	12.22	12.21	12.28	12.28	-0.0397593	0.68292	-0.122389	0.185141	-0.281298	0.00736175
Q9I1B9	PA2360	ImpA_N domain-containing protein	6.76	6.9	6.6	6.74	6.48	6.96	6.81	6.38	6.14	5.83	6.14	6.49	5.9	5.88	5.93	-0.0915342	0.591949	-0.601739	0.00160119	-0.845992	0.000138137
P18895	AlgE	Alginate production protein AlgE	8.76	8.74	8.91	8.9	8.05	7.92	8.38	8.22	8.71	8.56	8.52	8.84	9.02	9.39	9.48	-0.689185	0.000149436	-0.170127	0.206116	0.466252	0.00320627
Q9HWJ6	PA4185	Probable transcriptional regulator	10.09	10.03	10.09	10.06	10.17	10.17	9.99	10.16	9.92	10.02	9.98	9.81	9.86	9.85	9.81	0.0533998	0.39733	-0.136007	0.0334639	-0.228044	0.00202826
Q9HU76	Blc	Outer membrane lipoprotein Blc	7.23	7.31	7.48	7.39	7	7.27	7.36	6.88	8.63	8.53	8.6	8.75	8.94	8.91	9.02	-0.227296	0.052697	1.27435	3.37649068378597e-08	1.60461	5.2392133513876e-09
Q9I1L0	PA2263	Probable 2-hydroxyacid dehydrogenase	12	11.99	11.97	11.94	7.54	7.4	8.72	8.75	8.88	8.76	8.6	8.79	8.9	8.86	8.72	-3.87294	1.33798868876385e-08	-3.21702	5.95296536801715e-08	-3.14988	1.36291993498431e-07
Q9I0S3	PA2562	Uncharacterized protein	12.03	12.02	12.09	12.01	11.68	11.7	11.71	11.67	11.98	11.64	11.65	11.81	11.61	11.75	11.66	-0.350408	0.000392664	-0.269408	0.0022266	-0.369063	0.000255844
Q9I624	PA0494	Probable acyl-CoA carboxylase subunit	7.01	7.05	7.21	7.04	7.31	7.53	6.9	7.3	7.01	6.79	6.71	6.91	6.8	6.8	6.82	0.182197	0.158624	-0.22363	0.0822383	-0.268274	0.0475914
Q9HVX7	ZapE	Cell division protein ZapE	11.11	11	11.09	11.02	11.51	11.53	11.4	11.57	10.23	9.75	9.87	10.17	10.72	10.7	10.58	0.449431	0.000768458	-1.04599	1.66372744584688e-07	-0.386166	0.0023912
Q9HXX3	Csd	Probable cysteine desulfurase	8.25	8.26	7.94	8.1	8.46	8.38	8.53	8.36	8.34	7.98	8.13	8.3	7.75	8	8.02	0.293922	0.0153664	0.049179	0.670124	-0.218926	0.0620361
Q9HW06	PA4400	Probable pyrophosphohydrolase	11.5	11.55	11.59	11.55	11.23	11.24	11.25	11.24	11.64	11.97	11.87	11.61	11.47	11.39	11.39	-0.310125	0.00140038	0.22677	0.00914057	-0.13207	0.113346
Q9I765	PrlC	Oligopeptidase A	13.58	13.6	13.61	13.6	13.53	13.53	13.48	13.49	13.6	13.88	13.8	13.59	13.48	13.55	13.52	-0.0881537	0.201517	0.12056	0.0793399	-0.0794488	0.252785
Q9HW74	PA4327	Uncharacterized protein	8.25	8.23	8.31	8.21	7.99	8.17	8.2	7.86	8.16	8.41	8.58	8.21	9.24	9.05	9.19	-0.194481	0.092702	0.0902608	0.42688	0.907418	2.02576041000805e-06
G3XCV2	PchE	Pyochelin synthase PchE	10.89	10.82	10.81	10.79	10.67	10.71	10.67	10.73	12.34	12.62	12.71	12.59	11.05	11.02	11	-0.133399	0.0829261	1.73574	9.6166025434948e-12	0.190731	0.0197033
Q9HTY7	PA5202	4HBT domain-containing protein	11.39	11.43	11.31	11.43	11.75	11.76	11.78	11.82	11.49	11.49	11.52	11.51	11.17	11.26	11.29	0.391118	1.23193232307273e-06	0.115724	0.0179358	-0.148677	0.00513027
Q9HYX8	PA3262	Peptidyl-prolyl cis-trans isomerase	12.27	12.23	12.26	12.22	12.46	12.35	12.33	12.29	13.1	13.04	13	13	12.93	12.81	12.87	0.112994	0.0406552	0.793046	1.38586108646261e-09	0.625843	3.50056188765368e-08
G3XDA8	PstS	Phosphate-binding protein PstS	11.6	11.5	11.5	11.51	11.35	11.19	11.41	11.49	11.18	11.04	11.13	11.17	10.86	10.97	10.83	-0.16763	0.0301215	-0.394868	6.19069400941837e-05	-0.637365	8.4491817977075e-07
G3XD52	PA3302	MaoC-like domain-containing protein	11.69	11.75	11.73	11.82	11.83	11.94	11.87	11.91	11.77	11.92	11.91	11.81	11.52	11.57	11.51	0.141431	0.0153491	0.104921	0.0543555	-0.214152	0.00108571
Q9HZA6	FimV	Motility hub protein FimV	12.5	12.55	12.55	12.54	12.67	12.47	12.66	12.56	12.8	12.58	12.61	12.87	13.46	13.23	13.17	0.0571855	0.539869	0.179675	0.0510025	0.753115	1.36235373722741e-06
Q9HYE3	PA3463	UPF0270 protein PA3463	7.4	7.73	7.44	7.77	7.36	7.56	7.77	7.67	7.05	6.92	6.82	7.17	6.8	7.03	7	0.00496754	0.972903	-0.597148	0.000288034	-0.641764	0.000218751
G3XD76	DapD	2,3,4,5-tetrahydropyridine-2,6-dicarboxylate N-succinyltransferase	13.68	13.63	13.57	13.6	14	13.96	13.95	13.96	13.79	13.85	13.83	13.82	13.62	13.63	13.59	0.345596	1.00467532073105e-06	0.203106	0.000117288	-0.00843441	0.842894
Q9HT21	AtpC	ATP synthase epsilon chain	11.18	11.2	11.19	11.19	11.78	11.62	11.73	11.66	11.96	11.69	11.61	11.82	12.58	12.65	12.6	0.507996	1.30199758845345e-05	0.578915	2.17414145742978e-06	1.42028	3.43427736658501e-10
Q9I523	PA0935	Uncharacterized protein	10.47	10.54	10.64	10.51	10.45	10.34	10.19	10.31	10.4	10.86	10.87	10.41	10.72	10.73	10.7	-0.218992	0.0820037	0.0939273	0.445858	0.173083	0.169511
Q9I5A3	SlyD	Peptidyl-prolyl cis-trans isomerase	12.7	12.78	12.79	12.83	12.45	12.5	12.47	12.53	12.68	13.14	13	12.63	12.65	12.54	12.71	-0.286145	0.0181464	0.0861121	0.443984	-0.142762	0.211894
Q9I0U5	PA2539	TYR_PHOSPHATASE_2 domain-containing protein	6.57	7.06	6.72	6.68	7.46	7.16	7.63	7.59	7.29	6.29	6.67	7.87	8.1	7.41	7.64	0.699719	0.0416744	0.269486	0.41159	0.956683	0.00906833
P33640	RluD	Ribosomal large subunit pseudouridine synthase D	12.34	12.41	12.46	12.37	12.14	12.21	12.15	12.24	12.24	12.69	12.52	12.23	12.1	12.03	12.14	-0.210628	0.0468072	0.0252567	0.810477	-0.3049	0.0077069
Q9I4W0	PurC	Phosphoribosylaminoimidazole-succinocarboxamide synthase	13.11	13.16	13.13	13.09	13.26	13.16	13.18	13.26	13.2	13.25	13.21	13.1	12.67	12.75	12.7	0.090757	0.0714772	0.0667816	0.169021	-0.416551	1.10780279964151e-06
Q9HXV1	PA3689	Probable transcriptional regulator	9.52	9.37	9.45	9.51	9.65	9.6	9.6	9.59	9.7	9.71	9.67	9.45	8.9	9.16	8.99	0.145868	0.0730248	0.169477	0.0366923	-0.445234	5.94766306125948e-05
P33641	BamD	Outer membrane protein assembly factor BamD	12.11	12.01	12.06	11.97	11.88	11.78	11.84	11.84	12.34	12.18	12.16	12.12	13.17	13.12	13.14	-0.204209	0.00270836	0.160776	0.0103872	1.10323	3.01506451939315e-10
Q9I394	PA1628	Probable 3-hydroxyacyl-CoA dehydrogenase	7.86	7.42	7.59	7.66	9.91	10.02	10.09	9.84	7.19	7.01	7.38	7.39	7	7.1	6.98	2.33152	1.26700975822065e-10	-0.392671	0.00338017	-0.607008	0.000150136
Q9I0S7	PA2557	Probable AMP-binding enzyme	10.38	10.4	10.47	10.39	10.56	10.6	10.51	10.44	10.11	10.7	10.73	10.43	10.17	10.07	10.29	0.117397	0.376414	0.0857325	0.517107	-0.232963	0.0871049
Q9HTJ8	PA5362	Uncharacterized protein	10.08	10.13	10.25	10.21	10.4	10.31	10.54	10.44	10.93	10.3	10.43	10.85	11.2	11.22	11.15	0.254621	0.0719964	0.461259	0.00294879	1.02228	4.20562623781766e-06
Q9HVL5	IspB	Octaprenyl-diphosphate synthase	11.49	11.5	11.48	11.6	11.65	11.72	11.7	11.71	11.59	11.74	11.73	11.76	11.37	11.41	11.43	0.174871	0.00397291	0.18477	0.00218707	-0.113432	0.043251
Q9HZU5	PA2902	PBPb domain-containing protein	10.02	10.13	10.18	10.04	10.26	10.45	10.37	10.29	10.18	10.21	10.34	10.15	10.19	10.2	10.2	0.253633	0.0014528	0.125836	0.0606802	0.105403	0.123948
Q9I5W8	PA0568	Uncharacterized protein	8.37	8.34	8.02	8.43	8.88	8.46	8.63	8.82	8.13	8.15	8.24	8.13	8.08	8.08	8.24	0.408486	0.00273294	-0.125409	0.28156	-0.159475	0.182556
Q9I7C1	LptA	Lysophosphatidic acid acyltransferase, LptA	10.58	10.5	10.45	10.52	10.77	10.66	10.73	10.67	10.58	10.24	10.2	10.53	11.06	11.02	11.02	0.194042	0.0395126	-0.126127	0.157439	0.52403	4.24976918624777e-05
Q9HZ38	PA3202	YCII domain-containing protein	9.12	8.55	8.46	8.33	8.4	8.55	8.45	8.31	8.13	8.92	8.59	8.38	8.25	8.29	8.53	-0.186241	0.376521	-0.107476	0.613691	-0.256863	0.223956
Q9I0R4	PA2572	Probable two-component response regulator	9.49	9.53	9.61	9.5	8.81	9.09	9.08	9	9.29	9.22	9.2	9.15	8.99	9.05	8.86	-0.540901	7.84706799315711e-06	-0.321863	0.000551112	-0.569307	4.33579901275177e-06
Q9I446	PA1298	Uncharacterized protein	10.03	10.05	10.04	10.01	10.41	10.43	10.4	10.31	10.26	9.77	9.69	10.03	9.85	9.72	9.69	0.351438	0.00657404	-0.0954811	0.408462	-0.277457	0.0257172
Q9I413	PA1331	CBS domain-containing protein	8.98	8.79	8.89	8.68	8.65	8.4	8.61	8.33	9.94	9.58	9.55	9.72	10.15	9.92	9.84	-0.335475	0.0141908	0.863485	6.07491915121221e-06	1.13527	5.98263892752619e-07
Q9HT77	NrdJb	NrdJb	9.98	9.93	9.86	9.73	9.48	9.25	9.33	9.34	9.87	10.04	9.93	9.54	9.75	9.65	9.56	-0.524924	0.000341857	-0.0329808	0.782724	-0.223127	0.0622518
Q9I295	LiuR	Regulator of liu genes	6.78	6.43	6.94	6.8	6.3	6.54	6.53	6.47	5.86	6.27	6.24	5.89	6.54	6.63	6.82	-0.279049	0.0608063	-0.675678	0.000213051	-0.0769436	0.598475
Q9HXV0	PA3690	Probable metal-transporting P-type ATPase	8.92	8.97	9.02	9.02	9.51	9.3	9.51	9.29	8.69	7.93	8.56	8.44	8.77	8.51	8.68	0.424356	0.0119486	-0.572539	0.00138602	-0.327933	0.044536
Q9I6V1	PA0181	Probable transcriptional regulator	9.52	9.61	9.49	9.67	9.61	9.57	9.66	9.52	9.76	9.51	9.54	9.59	9.06	8.95	9.03	0.0167851	0.827187	0.027865	0.704611	-0.556458	2.46127640516784e-06
Q9HUA6	OpgH	Glucans biosynthesis glucosyltransferase H	10.33	10.44	10.34	10.4	10.55	10.5	10.52	10.38	11.07	10.43	10.46	10.89	11.38	11.29	11.16	0.108405	0.451248	0.332512	0.0241946	0.897627	1.93951517734372e-05
Q9I2N0	Fan1	Fanconi-associated nuclease 1 homolog	7.14	7.1	7.1	7.13	6.74	6.64	6.29	6.67	6.64	6.96	7.01	6.18	6.47	6.58	6.54	-0.533679	0.00737196	-0.422848	0.0231274	-0.590242	0.00408755
Q9I338	PA1689	Sulfatase domain-containing protein	11.4	11.42	11.51	11.48	11.47	11.55	11.45	11.66	12.99	12.65	12.78	12.93	12.5	12.37	12.4	0.0828409	0.340262	1.38394	6.40709375944456e-10	0.970152	5.83069899803376e-08
Q9I0K8	PA2630	JmjC domain-containing protein	9.67	9.69	9.73	9.84	10.13	10.11	10.19	10.15	9.85	9.67	9.59	9.87	9.63	9.55	9.65	0.414984	6.6307678704368e-05	0.0145071	0.851655	-0.121648	0.114332
Q9HU46	PA5138	PBPb domain-containing protein	12.71	12.79	12.69	12.76	12.76	12.9	12.8	12.87	12	11.99	12.02	12.08	12.11	12.26	12.22	0.0931855	0.0869394	-0.714768	4.8991492991802e-09	-0.54162	1.77648026286968e-07
Q51382	HscA	Chaperone protein HscA homolog	12.8	12.71	12.76	12.7	12.84	12.82	12.82	12.81	12.87	12.92	12.93	12.89	12.63	12.72	12.69	0.0756206	0.0776242	0.157208	0.00126525	-0.0630613	0.141764
Q9HVS3	PA4498	Probable metallopeptidase	8.84	8.98	8.74	8.81	8.94	8.62	8.82	8.83	7.63	7.96	8.06	7.9	8.01	8.1	8.41	-0.0368565	0.786862	-0.954736	2.13320398200859e-06	-0.664306	0.000104121
Q9I3B1	PA1611	Histidine kinase	6.62	6.67	6.67	6.29	6.79	6.53	7	7.08	6.77	6.2	6.45	7.01	7.3	7.22	7.28	0.285102	0.140841	0.0415626	0.834639	0.698341	0.00208027
Q9I125	PA2457	Uncharacterized protein	5.61	5.39	5.55	5.68	6.1	6.11	6.22	6.27	5.8	5.5	5.87	5.87	5.64	5.46	5.26	0.619839	9.65123114906817e-05	0.203709	0.0815301	-0.0992701	0.39669
G3XD95	ChpC	Probable chemotaxis protein	7.12	7.25	6.94	7.33	7.18	7.52	7.15	7.28	7.14	7.27	7.29	7.62	7.49	7.41	7.22	0.124276	0.379288	0.167727	0.22406	0.2159	0.132566
Q9I6H6	PA0315	DUF4399 domain-containing protein	14.6	14.6	14.61	14.59	14.17	14.26	14.29	14.27	14.18	14.09	14.06	14.08	14.02	14.11	13.9	-0.350497	2.35673225499252e-05	-0.497658	4.24535803026765e-07	-0.586043	1.35546017992028e-07
Q9I1Z6	PA2119	Alcohol dehydrogenase (Zn-dependent)	11.85	11.88	11.93	11.89	11.92	11.92	11.85	11.9	12.01	12.22	12.1	11.93	11.72	11.77	11.7	0.00857855	0.900827	0.175515	0.0100543	-0.161848	0.0192426
Q9I616	PA0502	Probable biotin biosynthesis protein bioH	8.72	8.7	8.72	8.62	8.65	8.63	8.81	8.74	8.04	8.55	8.57	7.92	8.22	8.23	8.27	0.0171143	0.915589	-0.418575	0.00816315	-0.447325	0.00677
Q9HV00	FdhE	Protein FdhE homolog	8.59	8.7	8.72	8.73	8.51	8.87	8.52	8.86	8.5	8.85	8.83	8.66	8.46	8.69	8.52	0.00310818	0.981112	0.0225087	0.856045	-0.130197	0.281866
Q9I2H8	PA1926	YcaO domain-containing protein	6.43	6.12	6.13	5.75	6.31	6.15	6.28	6.26	5.67	5.51	5.75	5.87	5.41	4.84	5.77	0.143057	0.495342	-0.407847	0.0501084	-0.768997	0.00168797
Q9I6C2	PA0372	Probable zinc protease	11.13	11.06	11.07	11.1	11.35	11.39	11.39	11.31	11.4	11.18	11.09	11.3	11.5	11.45	11.41	0.271353	0.00107605	0.157211	0.0263127	0.365734	9.1075341130115e-05
Q9HWZ6	Ppa	Inorganic pyrophosphatase	13.84	13.92	13.94	13.9	13.94	13.93	13.87	13.96	13.84	14.3	14.2	13.86	14.04	14.03	14.13	0.0268394	0.813811	0.15075	0.147037	0.166719	0.122455
Q9HW00	FtsW	Probable peptidoglycan glycosyltransferase FtsW	5.82	5.83	5.96	5.75	5.89	4.68	6.19	6.28	6.25	5.33	5.29	6.33	7.3	6.91	6.98	-0.0814289	0.845827	-0.0407987	0.921367	1.22114	0.00526239
Q9I3R4	PA1433	Uncharacterized protein	6.51	6.68	6.8	6.79	6.77	6.04	6.45	6.57	6.5	6.86	6.82	6.38	7.51	7.29	7.54	-0.237423	0.181081	-0.0560375	0.760558	0.751358	0.000628231
Q9HYU8	PA3295	Probable HIT family protein	11.05	11.12	10.99	11.14	11.15	11.11	11.16	11.16	11.22	11.3	11.3	11.21	10.98	11.03	10.91	0.067243	0.19888	0.180613	0.00221918	-0.102986	0.0587241
Q9HVU9	PmbA	PmbA protein	11.93	11.93	11.96	11.92	12.05	11.96	12.01	11.95	12.06	12.12	12.13	12.03	11.8	11.89	11.78	0.0552204	0.238528	0.152764	0.00330259	-0.11306	0.0241351
Q9HVU5	PA4476	Uncharacterized protein	10.75	10.55	10.64	10.6	10.93	10.89	10.87	10.83	11.37	10.95	10.97	11.36	11.81	11.39	11.41	0.248406	0.0678473	0.531117	0.000750679	0.904453	9.1800202755433e-06
Q9I1L3	PA2260	Uncharacterized protein	12.13	12.17	12.21	12.1	5.5	5.69	8.15	8.15	7.43	7.56	7.77	7.78	7.67	7.7	7.87	-5.27933	7.7209018428497e-07	-4.51794	2.39418144094878e-06	-4.40559	4.78143813703616e-06
Q9I1F6	GntR	HTH-type transcriptional regulator GntR	12.7	12.65	12.66	12.67	7.91	8.06	9.32	9.31	9.12	9.02	9.11	9	9.09	9.05	8.94	-4.02163	1.342161213662e-08	-3.60776	2.70292877987939e-08	-3.64459	4.39693606684296e-08
P29436	RpmH	50S ribosomal protein L34	12.21	12.41	12.42	12.21	11.47	11.58	11.39	11.4	10.34	12.58	12.28	10.19	12.33	12.25	12.36	-0.855383	0.099257	-0.964908	0.0613024	-0.000834663	0.998569
Q9HWY4	IspA	Geranyltranstransferase	10.8	10.8	10.87	10.88	10.94	10.97	10.97	11.01	11.2	11.38	11.24	11.2	10.78	10.79	10.83	0.131154	0.0196794	0.414812	1.3589272642094e-06	-0.0358949	0.500322
Q9I6A6	PA0389	Uncharacterized protein	7.57	7.37	7.65	7.8	8.25	8.17	8.12	7.97	8.82	8.13	8.38	8.8	8.76	8.63	8.57	0.529351	0.0052708	0.934525	4.56051598204291e-05	1.05739	2.00504127247967e-05
Q9HVQ8	PA4513	Probable oxidoreductase	6.36	6.3	6.51	6.84	6.63	6.67	6.4	6.57	9.17	9.33	9.42	9.4	9.43	9.3	9.46	0.0646397	0.618556	2.83115	1.23462307817469e-11	2.8953	3.39739483475232e-11
Q9HTU9	PA5245	Glyoxalase	12.66	12.71	12.68	12.68	12.73	12.76	12.7	12.76	12.66	12.65	12.67	12.64	12.39	12.48	12.43	0.0561665	0.150194	-0.0296493	0.44386	-0.248995	1.64591456650017e-05
P11221	OprI	Major outer membrane lipoprotein	13.76	13.74	13.74	13.8	14.02	13.81	14.01	13.85	14.23	13.66	13.82	14.13	14.75	14.59	14.52	0.163486	0.199654	0.202844	0.10716	0.863149	9.35644443818112e-06
Q9I756	PA0076	Uncharacterized protein	9.01	9.11	8.96	9	9.08	9.22	8.85	9.19	9.12	9.49	9.38	9.06	8.83	8.97	9.06	0.0676512	0.585813	0.246443	0.0444154	-0.0662494	0.588259
G3XDA6	PtrB	Repressor, PtrB	9.49	9.56	9.44	9.46	9.7	9.68	9.5	9.64	9.76	9.56	9.55	9.42	9.22	9.17	9.03	0.144652	0.0855233	0.0847025	0.300065	-0.345206	0.000733971
Q9I3Y6	PA1358	3-dmu-9_3-mt domain-containing protein	8.48	8.5	8.73	8.71	8.04	7.95	7.76	7.8	8.06	8.58	8.63	7.99	8.28	8.27	8.48	-0.717886	0.000524943	-0.292617	0.0763106	-0.26041	0.123907
Q9HTZ4	PA5195	Heat shock protein 15	7.6	7.76	7.77	7.65	7.65	7.56	7.91	7.65	8	8.12	7.93	7.97	7.07	6.58	6.67	-0.00267867	0.982967	0.310825	0.0143589	-0.923769	2.91390616634446e-06
P27726	Gap	Glyceraldehyde-3-phosphate dehydrogenase	14.23	14.36	14.18	14.21	8.42	8.53	10.18	10.17	9.72	9.95	9.64	9.7	9.63	9.66	9.78	-4.9185	2.21401734625995e-08	-4.49425	3.6694107049281e-08	-4.55284	5.83069899803376e-08
Q9I3P6	PA1466	Uncharacterized protein	7.15	6.92	6.86	6.96	6.75	7.12	6.95	6.84	6.91	6.8	6.86	7.15	6.35	6.45	6.64	-0.0565067	0.642623	-0.0414935	0.732501	-0.490561	0.000752071
Q9HVD2	Phr	Deoxyribodipyrimidine photolyase	9.32	8.81	7.49	7.44	9.06	8.76	7.3	6.86	8.97	9.02	7.29	6.87	8.52	7.99	7	-0.271999	0.743856	-0.228524	0.778707	-0.42859	0.587324
Q9HU96	PA5087	Uncharacterized protein	8.81	8.9	8.59	8.74	8.62	8.39	8.45	8.44	9.06	9.18	9.31	8.87	8.55	8.28	8.37	-0.283293	0.0207801	0.347754	0.00557003	-0.357982	0.00581368
P50597	Rph	Ribonuclease PH	11.15	11.1	11.13	11.08	11.49	11.41	11.43	11.51	11.25	11.23	11.2	11.31	11.04	11.06	11.06	0.342783	2.14963637125533e-06	0.133132	0.00499288	-0.0667594	0.13187
Q9I632	SrkA	Stress response kinase A	9.89	9.82	9.76	9.82	9.99	9.97	9.99	9.91	9.78	9.74	9.83	9.87	9.48	9.61	9.49	0.140435	0.0155998	-0.0165486	0.766995	-0.292136	7.87044333403079e-05
Q9I171	PA2410	Uncharacterized protein	12.7	12.67	12.69	12.63	12.6	12.77	12.71	12.76	12.92	13.25	13.18	12.97	12.88	12.93	12.97	0.0370605	0.661054	0.40776	0.000117017	0.253791	0.00578377
Q9I697	GshB	Glutathione synthetase	11.1	11.09	11.06	11.07	11.14	11.09	11.1	11.09	11.03	11.53	11.31	11.07	10.98	11.03	11.05	0.0265769	0.809278	0.155601	0.123157	-0.0596395	0.563671
Q9HZE2	PA3066	Isochorismatase domain-containing protein	10.16	10.25	10.29	10.2	10.05	10.11	9.97	10.19	9.96	9.93	9.91	9.79	9.49	9.56	9.46	-0.146247	0.0294431	-0.329882	8.84480385674125e-05	-0.723391	5.37406269375483e-08
Q9HVD5	PA4657	Renalase	11.93	11.86	11.48	11.5	12.15	11.95	11.48	11.42	12.25	12.17	11.68	11.53	12.01	11.77	11.25	0.0611468	0.828157	0.214371	0.410987	-0.0149436	0.957069
Q9I101	PA2481	Cytochrome c domain-containing protein	8.69	8.41	8.48	8.68	9.2	9.02	9.37	9.37	7.32	7.14	7.41	7.59	7.38	7.75	7.53	0.672942	0.000169955	-1.20246	4.06780895729663e-07	-1.01349	3.69789305049451e-06
Q9HXU8	LptF	Lipotoxon F, LptF	12.05	11.89	12.07	11.88	11.21	11.12	11.21	10.96	12.74	12.36	12.4	12.32	14.09	14.15	14.13	-0.847611	1.72462878436485e-06	0.478908	0.000251936	2.14957	1.14197446932999e-10
Q9HV46	GreA	Transcription elongation factor GreA	13.24	13.07	13.12	13.08	13.08	13.1	13.05	13.08	13.11	13.27	13.25	13.2	13.02	13.07	13.11	-0.0546071	0.338902	0.0746461	0.180907	-0.0635503	0.266509
Q9I2T8	PpiD	Peptidyl-prolyl cis-trans isomerase D	13.49	13.43	13.47	13.39	13.83	13.66	13.79	13.74	14.18	13.59	13.55	14.04	14.67	14.67	14.64	0.308825	0.0323145	0.396016	0.00763855	1.21659	6.90120998019566e-07
Q9HTW3	ZapA	Cell division protein ZapA	10.83	10.78	10.83	10.84	10.99	10.63	10.66	10.69	10.87	10.83	10.77	10.88	10.72	10.75	10.78	-0.0784535	0.326593	0.0173634	0.832543	-0.0727854	0.361562
Q9I3E5	PA1572	Uncharacterized protein	10.51	10.4	10.57	10.51	10.74	10.82	10.81	10.84	10.15	9.71	9.92	10.17	10.29	10.37	10.41	0.30356	0.00664574	-0.508255	0.00010661	-0.139116	0.173333
Q9I6J6	PA0295	Probable periplasmic polyamine binding protein	7.24	7.25	7.2	7.49	7.29	7.11	7.43	7.38	7.28	7.2	7.44	7.07	7.18	7.13	7.32	0.0111647	0.926449	-0.0487858	0.665136	-0.0813362	0.462434
Q9I417	PA1327	Serine protease	10.21	10.14	10.27	10.25	10.53	10.51	10.59	10.43	10.37	10.47	10.3	10.27	9.33	9.42	9.17	0.294774	0.000861289	0.133264	0.0660781	-0.91392	1.72092837787938e-08
Q9HTF1	LtaE	Low specificity L-threonine aldolase	12.87	12.92	12.97	12.93	12.4	12.45	12.37	12.43	12.71	13.18	13.05	12.73	12.67	12.72	12.75	-0.512922	0.000165446	-0.00734308	0.944071	-0.211403	0.0504935
Q9I2B4	PA1995	Uncharacterized protein	8.4	8.28	8.51	8.32	7.81	7.82	7.47	7.8	8.75	9.16	8.97	8.39	7.72	7.76	7.95	-0.650517	0.0010477	0.438169	0.0116948	-0.565569	0.00293226
Q9HTW1	PA5229	EVE domain-containing protein	8.16	8.16	8.24	8.27	8.46	8.35	8.29	8.29	8.17	8.34	8.27	8.25	8.02	7.82	7.82	0.141816	0.047357	0.0503973	0.466421	-0.316644	0.000346221
Q9HVV3	PA4465	Nucleotide-binding protein PA4465	10.83	10.73	10.76	10.73	11.06	10.95	10.9	10.88	10.68	10.41	10.47	10.6	10.62	10.64	10.6	0.189699	0.0119267	-0.22152	0.00384368	-0.144043	0.0477984
Q9I3G3	CcoN1	Cytochrome-c oxidase	8.71	8.69	8.75	8.38	9.6	9.23	9.52	9.38	9.05	8.34	8.31	8.97	9.32	9.15	9.08	0.80232	0.000747577	0.0372023	0.851931	0.550829	0.00994264
Q9HXE5	RhlB	ATP-dependent RNA helicase RhlB	11.44	11.36	11.49	11.42	11.51	11.64	11.53	11.43	11.37	11.46	11.46	11.5	10.8	10.54	10.8	0.0993489	0.18703	0.0222063	0.776292	-0.713027	3.34135193762764e-07
Q9HYK2	PA3402	HlyD_D23 domain-containing protein	9.46	9.64	9.54	9.71	9.79	9.72	9.76	9.71	10.27	10.02	9.9	10.2	10.45	10.32	10.31	0.156067	0.0951802	0.508408	4.9326597690234e-05	0.771514	1.24032278504203e-06
Q9HTS5	CyaY	Iron-sulfur cluster assembly protein CyaY	9.97	10.04	10.03	9.92	9.67	9.71	9.73	9.68	10.05	10.72	10.66	9.92	10.38	10.35	10.49	-0.29	0.0975968	0.348651	0.0468524	0.415909	0.0252399
Q9HUT7	OsmE	Osmotically inducible lipoprotein OsmE	8.65	8.6	9.03	8.86	8.15	7.69	8.02	7.74	9.43	9.17	8.96	9.15	10.76	10.72	10.71	-0.887633	3.05707864927608e-05	0.395627	0.0113781	1.94479	1.05326600233481e-08
Q9I511	PA0947	Bac_DnaA domain-containing protein	10.43	10.49	10.49	10.46	10.11	10.19	10.05	10.11	9.78	9.82	9.75	9.78	10.03	10.14	10.04	-0.352766	4.06440765351799e-06	-0.685767	1.92502783151984e-09	-0.396088	1.20070456765861e-06
Q9HW27	PA4375	Probable Resistance-Nodulation-Cell Division (RND) efflux transporter	9.85	9.96	9.82	9.87	10.29	10.2	10.29	10.37	10.46	10.15	10.26	10.49	10.66	10.48	10.54	0.412779	0.000275124	0.465016	7.15641643500154e-05	0.681945	2.60045538625123e-06
Q9I4B2	PA1226	Probable transcriptional regulator	8.34	8.5	8.2	8.53	8.55	8.39	8.41	8.57	8.29	8.02	8.08	8.28	8.01	7.95	8.07	0.0877014	0.381011	-0.224365	0.0282454	-0.379766	0.00142333
Q9I3M4	PA1488	Pyr_redox_2 domain-containing protein	8.85	8.9	9.02	8.88	8.23	8.31	8.05	8.37	7.77	7.44	7.6	7.9	7.79	7.43	7.74	-0.670844	9.23466567000704e-05	-1.23136	1.42995406701301e-07	-1.25919	1.99792544327816e-07
Q9HU37	MutY	Adenine DNA glycosylase	12.19	12.29	12.22	12.31	12.21	12.22	12.2	12.2	11.99	12.1	12.08	12.19	11.6	11.63	11.7	-0.042822	0.434831	-0.159975	0.00660978	-0.607113	6.20529024840112e-08
Q9HUN4	Alr	Alanine racemase, biosynthetic	11.05	11.08	11.06	10.91	11.41	11.55	11.36	11.49	11.18	10.97	11.08	11.13	10.66	10.82	10.76	0.427352	3.74373927878226e-05	0.064576	0.369694	-0.273961	0.00154416
Q9I777	PA0055	Uncharacterized protein	12.84	12.8	12.83	12.82	12.63	12.7	12.59	12.67	12.92	13.19	13.16	12.97	12.55	12.56	12.56	-0.173647	0.0178869	0.238716	0.00209563	-0.263251	0.00134015
Q9I746	TagJ	Type VI secretion system accessory component TagJ	9.72	9.52	9.66	9.65	10.17	10.27	10.23	10.32	9.59	9.54	9.67	9.67	9.26	9.22	9.16	0.61272	2.12965258275404e-07	-0.0163925	0.799583	-0.424844	8.91126150112604e-06
Q9I3U3	PA1401	Uncharacterized protein	6.09	6.14	6.35	5.88	5.83	5.54	6.21	6.3	5.67	6.63	6.29	6.21	6.31	6.22	6.27	-0.147373	0.532018	0.0836774	0.723519	0.149909	0.520449
Q9I3U6	PA1398	Uncharacterized protein	6.71	6.89	6.67	6.53	7.03	6.82	7.27	6.93	7.5	6.87	6.8	7.19	7.5	7.6	7.45	0.311725	0.071103	0.385349	0.0268769	0.812963	0.000226666
Q9HWH2	PhzM	Phenazine-1-carboxylate N-methyltransferase	7.89	8.16	7.66	7.8	6.9	7.05	6.8	6.72	5.94	6.54	7.2	6.35	6.76	6.91	6.98	-1.00903	0.000726249	-1.37101	3.6995439397449e-05	-0.99343	0.00081944
Q9I1M1	BkdA2	2-oxoisovalerate dehydrogenase subunit beta	10.65	10.61	10.64	10.58	10.82	10.78	10.71	10.67	10.68	10.66	10.67	10.63	10.34	10.36	10.34	0.12428	0.0109949	0.0418189	0.345283	-0.27193	2.7011603375595e-05
Q14T72	FdnG	Formate dehydrogenase-O, major subunit	9.49	9.65	9.6	9.49	9.54	9.59	9.67	9.64	9.9	9.57	9.56	9.76	9.99	9.94	9.89	0.0514191	0.553361	0.136712	0.10304	0.380724	0.000395149
Q9I6Y4	PA0148	Adenine deaminase	10.55	10.44	10.59	10.64	10.43	10.44	10.4	10.51	10.2	10.28	10.33	10.14	10.05	10.05	10.07	-0.113316	0.0707643	-0.320143	7.9549093054469e-05	-0.501895	1.49397200883481e-06
G3XCZ3	PilZ	Type 4 fimbrial biogenesis protein PilZ	10.08	10.02	10.08	9.96	10.1	10.17	10.24	10.06	9.37	9.21	9.13	9.38	8.47	8.8	8.58	0.10725	0.236196	-0.761831	6.58850154126679e-07	-1.41656	1.65747549008359e-09
Q9HW30	PA4372	Peptidase_M75 domain-containing protein	11.19	11.15	11.18	11.14	11.56	11.33	11.42	11.46	12.88	12.61	12.58	12.67	12.88	12.76	12.81	0.277983	0.00219185	1.52162	6.20932433667336e-11	1.65278	7.60147428502286e-11
P37799	AccB	Biotin carboxyl carrier protein of acetyl-CoA carboxylase	12.46	12.49	12.42	12.43	12.44	12.43	12.5	12.47	11.98	11.87	11.88	11.96	11.45	11.51	11.56	0.00716501	0.889742	-0.528693	3.37610499248199e-08	-0.945954	1.52396328373082e-10
Q9HZK3	Mfd	Transcription-repair-coupling factor	13.04	13.08	13.06	13.08	13.16	13.16	13.1	13.14	13.21	13.37	13.29	13.11	12.81	12.82	12.84	0.0726176	0.209727	0.178374	0.00483113	-0.244921	0.00063072
Q9I6Z3	AhpC	Alkyl hydroperoxide reductase C	15.37	15.27	15.34	15.23	15.06	15.04	14.98	15.03	15.31	15.4	15.37	15.28	15.1	15.11	15.11	-0.273017	5.46936871843702e-05	0.03586	0.457191	-0.198374	0.000823541
Q9HT16	AtpF	ATP synthase subunit b	13.08	13.04	13.1	13.05	13.74	13.6	13.67	13.65	14.03	13.45	13.39	13.85	14.2	14.05	14.05	0.596288	0.000507185	0.612961	0.000291776	1.03196	3.30849276202614e-06
Q9I2C5	ExaB	Cytochrome c550	10.21	9.64	9.86	9.58	5.09	6.17	7.2	7.07	6.68	6.5	6.62	6.58	6.67	6.59	6.49	-3.4388	1.34229767041522e-06	-3.22672	1.5596012747173e-06	-3.23809	2.42151772785327e-06
Q9HV13	PA4795	Uncharacterized protein	9	9.03	8.98	9.03	8.56	8.77	8.51	8.8	8.78	9.19	9.22	8.77	8.95	8.96	8.93	-0.349203	0.00938398	-0.021971	0.862023	-0.0645733	0.600039
Q9HTQ3	PA5301	Probable transcriptional regulator	11.6	11.54	11.52	11.55	11.56	11.44	11.52	11.5	11.12	10.84	10.94	11.08	10.74	10.62	10.57	-0.0475706	0.52252	-0.560267	1.71243781946088e-06	-0.909006	1.93091038466392e-08
Q9HW98	TadA	TadA ATPase	10.48	10.51	10.47	10.45	8.88	8.76	9.02	8.91	8.85	8.82	8.71	8.56	8.76	8.84	8.59	-1.58377	3.06092095591488e-10	-1.74369	5.88483111960598e-11	-1.74427	1.79480784535905e-10
Q9HV50	GlmM	Phosphoglucosamine mutase	13.1	13.06	13.1	12.9	13.09	13.02	13.01	12.99	13.17	13.35	13.31	13.08	12.93	12.95	12.96	-0.0130549	0.871789	0.18766	0.0159244	-0.0933864	0.213945
Q9I6C6	PA0368	AB hydrolase-1 domain-containing protein	7.1	7.47	7.51	7.25	6.31	6.12	6.37	6.03	7.58	8.35	8.19	7.32	7.42	7.61	7.68	-1.12458	0.000188197	0.525158	0.0264453	0.234136	0.310631
Q9HTY1	PA5209	CYTH domain-containing protein	12.43	12.45	12.38	12.33	12.56	12.52	12.55	12.44	12.66	12.57	12.49	12.6	12.16	12.18	12.06	0.116808	0.0504268	0.181727	0.00435572	-0.264129	0.000354442
G3XD97	PtxS	HTH-type transcriptional regulator PtxS	11.92	11.86	11.97	11.9	8.56	8.9	9.2	9.28	7.79	7.85	7.86	7.89	8.47	8.56	8.65	-2.93137	6.55613975110756e-11	-4.06942	1.08150925301001e-12	-3.35452	2.75946236209881e-11
Q9HZC8	PA3080	PSII_BNR domain-containing protein	8.02	8.23	8.22	8.15	10.21	10.18	10.15	10.27	8.68	8.29	8.43	8.56	9.89	9.86	9.92	2.04279	1.84270632086073e-11	0.331584	0.00121005	1.7331	1.79480784535905e-10
G3XCX8	PA0900	Uncharacterized protein	11.32	11.3	11.4	11.22	10.73	10.78	10.5	10.56	11.28	12.16	11.89	11.25	11.25	11.37	11.44	-0.668279	0.00329707	0.332403	0.0918423	0.0399371	0.847141
Q9I282	PA2033	FAD-binding FR-type domain-containing protein	7.55	7.51	7.4	7.98	7.42	7.44	7.73	6.88	11.47	11.97	11.84	11.48	11.75	11.87	11.54	-0.242443	0.261697	4.07991	9.24596335998782e-11	4.11232	2.4472579780596e-10
Q9HXG1	PA3845	Probable transcriptional regulator	7.24	7.2	7.32	7.32	7.3	7.2	7.2	7.26	7.03	6.82	6.91	6.81	6.88	6.54	6.9	-0.030533	0.753161	-0.375403	0.000577972	-0.493576	7.69606934844674e-05
G3XD89	OprC	Putative copper transport outer membrane porin OprC	8.69	8.19	8.27	8.27	9.02	8.89	8.58	8.66	8.72	8.25	8.32	8.47	9.08	8.88	8.76	0.432931	0.0140268	0.0864879	0.602249	0.550557	0.00337526
Q9HVQ6	PA4516	Uncharacterized protein	6.75	6.77	6.73	6.99	7.01	7.25	6.65	6.77	10.75	10.64	10.7	10.83	10.68	10.71	10.65	0.11299	0.381011	3.923	6.55217531483742e-13	3.87267	2.08493512757141e-12
Q9L7T2	MutM	Formamidopyrimidine-DNA glycosylase	10.06	10.11	10.1	10	9.99	9.86	9.98	10	10.04	10.16	10.07	9.92	9.86	9.76	9.87	-0.11065	0.0894407	-0.0187115	0.779777	-0.239102	0.00172855
Q9I2R5	PA1830	SCP2 domain-containing protein	12.94	13.05	13.01	13.41	13.53	13.56	13.47	13.57	14.43	14.5	14.42	14.4	14.4	14.46	14.46	0.428768	0.000360208	1.33633	2.38419421563184e-09	1.33811	4.86488435022996e-09
G3XCY8	PA4514	Probable outer membrane receptor for iron transport	10.95	10.57	10.66	9.45	10.62	10.25	10.22	10.74	9.01	9.06	9.32	8.92	9.97	9.65	8.32	0.0479257	0.915589	-1.3326	0.00370139	-1.09657	0.0152322
Q9HU02	PA5187	Probable acyl-CoA dehydrogenase	10.63	10.57	10.5	10.67	12.3	12.31	12.23	12.35	11.11	11.14	11.17	11.2	11.04	11.03	11.14	1.70478	1.04384442336428e-12	0.564012	9.64820377413365e-08	0.476751	9.7288434349143e-07
Q9HUK7	FimW	Cyclic-di-GMP receptor FimW	11.25	11.17	11.3	11.2	11.03	10.95	11	11.06	11.03	10.89	10.81	11	10.71	10.82	10.76	-0.219357	0.00248195	-0.296046	0.000184839	-0.465732	3.76064183238441e-06
Q9HUC5	HslU	ATP-dependent protease ATPase subunit HslU	13.35	13.33	13.35	13.19	13.19	13.16	13.1	13.04	13.1	13.36	13.28	12.92	13.05	13.09	13.05	-0.183817	0.0604523	-0.142783	0.129455	-0.244856	0.0178382
Q9I702	BauC	Putative 3-oxopropanoate dehydrogenase	13.19	13.23	13.13	13.19	13.25	13.25	13.22	13.24	13.23	13.37	13.3	13.21	13.13	13.2	13.19	0.056672	0.255236	0.0938359	0.0595567	-0.0116308	0.823289
Q9HX89	PA3924	Probable medium-chain acyl-CoA ligase	12.8	12.87	12.82	12.86	10.67	10.71	10.9	10.92	9.9	9.99	10	9.89	10.77	10.84	10.93	-2.038	1.98028601045102e-12	-2.89144	2.65596667258851e-14	-1.99101	4.06992459407588e-12
P25060	XcpY	Type II secretion system protein L	6.08	6.41	5.76	6.29	6.42	5.76	5.76	6.01	6.19	6.73	6.72	6.78	7.42	7.16	7.26	-0.150525	0.48477	0.468976	0.0306206	1.14331	8.10477888284812e-05
Q9HT67	PA5506	HTH rpiR-type domain-containing protein	6.38	5.96	5.87	6.44	6.36	6.02	6.19	5.87	5.42	5.57	5.77	5.67	5.6	4.87	5.4	-0.0562084	0.797918	-0.561	0.00976774	-0.878123	0.000552911
Q9HVQ9	LpxO1	Lipopolysaccharide biosynthetic protein LpxO1	8.22	8.49	8.35	8.17	8.02	7.89	7.98	7.95	8.35	8.02	8.17	8.46	8.93	8.82	8.87	-0.345407	0.00456577	-0.0552535	0.613691	0.569732	9.58186097057686e-05
Q9HUF9	PA5006	Uncharacterized protein	8.07	8.04	8.15	7.98	8.17	8.12	8.11	8.22	9	8.61	8.68	8.84	8.8	8.79	8.9	0.0947219	0.283136	0.720702	9.04790230553197e-07	0.770065	7.69645893131236e-07
P47205	LpxC	UDP-3-O-acyl-N-acetylglucosamine deacetylase	13.11	12.99	13.09	13.09	13.04	13.08	13.02	13.08	12.71	12.89	12.93	12.69	12.67	12.68	12.67	-0.0162219	0.818595	-0.267156	0.000625821	-0.400434	2.50830275947027e-05
Q9I0U2	PA2542	Uncharacterized protein	7.94	7.84	7.98	8.13	8.39	8.26	8.18	8.12	8.68	8.07	8.23	8.63	8.99	8.82	8.67	0.265424	0.0851284	0.42886	0.00847556	0.856541	5.39142089443011e-05
Q9I030	PA2813	Probable glutathione S-transferase	8.73	8.97	8.98	8.86	8.86	9.11	8.82	8.84	8.88	9.06	9.13	9.15	8.79	8.7	8.8	0.023065	0.82524	0.168322	0.0791058	-0.121084	0.212118
Q9HT52	PA5521	Probable short-chain dehydrogenase	12.36	12.31	12.24	12.29	12.35	12.3	12.3	12.28	12.5	12.49	12.47	12.45	12.17	12.21	12.13	0.00645069	0.891056	0.178129	0.000606583	-0.130058	0.00736525
Q9HXP5	PA3749	Probable major facilitator superfamily (MFS) transporter	8.88	8.95	9.02	8.94	9.33	9.39	9.23	9.57	9.48	9.41	9.5	9.42	10.21	10.04	10.16	0.435761	6.13396365367173e-05	0.505473	1.03625647592806e-05	1.19031	2.32975606765385e-09
Q9HX41	ThiD	Phosphomethylpyrimidine kinase	9.74	9.69	9.5	9.49	9.99	9.97	10.16	10.02	9.55	9.49	9.4	9.43	9.31	9.27	9.26	0.429293	4.68109066937188e-05	-0.140728	0.0602655	-0.32269	0.000546303
Q9I3A5	PA1617	Probable AMP-binding enzyme	10.89	10.88	10.94	10.69	10.68	10.95	10.73	10.7	10.49	10.37	10.32	10.34	11.15	11.07	11.04	-0.0858881	0.305612	-0.472965	3.74416072576173e-05	0.231314	0.0118557
Q9HXU3	PA3697	Uncharacterized protein	9.21	9.19	9.12	9.29	9.49	9.29	9.38	9.39	9.43	8.39	8.66	9.36	8.92	9.03	8.86	0.190005	0.384235	-0.237181	0.268189	-0.261978	0.232294
Q9I504	AcyP	Acylphosphatase	6.97	6.96	6.3	7	6.82	6.91	7.12	7	7.01	6.93	6.94	6.6	6.57	6.46	6.33	0.15535	0.37237	0.0590911	0.739725	-0.354831	0.0500936
Q9HWI4	BfiS	Histidine kinase	8.01	7.9	7.9	7.71	8.69	8.66	8.6	8.55	7.83	8.05	8.23	8.02	7.97	7.9	7.92	0.745436	1.95861875729659e-06	0.156008	0.0926919	0.0537212	0.569368
Q9I6J8	AguB	N-carbamoylputrescine amidohydrolase	7.92	8.26	8.25	8.1	7.75	7.65	7.98	7.93	8.01	8.67	8.5	7.82	8.32	8.31	8.29	-0.308165	0.104361	0.11433	0.54893	0.171234	0.364475
P28811	MmsB	3-hydroxyisobutyrate dehydrogenase	11.52	11.46	11.47	11.63	11.08	11.02	11.17	11.16	10.99	10.99	10.93	11.07	10.63	10.74	10.68	-0.409951	1.13169915331125e-05	-0.523613	5.57700049998591e-07	-0.835773	7.19287747142426e-09
Q9I048	DusA	tRNA-dihydrouridine(20/20a) synthase	8.64	8.6	8.52	8.6	8.48	8.69	8.69	8.61	8.29	8.53	8.61	8.61	8.16	8.02	8.01	0.0253025	0.786862	-0.0788174	0.358704	-0.528289	2.64862371773488e-05
Q9I0M3	FtsK	DNA translocase FtsK	10.59	10.73	10.83	10.73	10.49	10.44	10.39	10.44	10.87	11.06	10.91	10.93	11.68	11.57	11.54	-0.28037	0.000799666	0.223528	0.00324493	0.878014	1.35952992791155e-08
Q9I013	HtpX	Protease HtpX	9.32	9.49	9.37	9.3	9.23	9.28	9.13	9.35	9.83	9.48	9.39	9.68	10.66	10.59	10.61	-0.120028	0.234056	0.224322	0.0296099	1.24972	2.05655294385676e-08
Q9HXQ5	PA3739	Probable sodium/hydrogen antiporter	5.69	5.48	5.78	5.78	4.53	5.43	5.71	5.59	6.45	6.07	5.98	5.6	6.82	6.3	6.59	-0.36795	0.192479	0.343209	0.214978	0.888218	0.00532426
Q9I6T1	PA0207	Probable transcriptional regulator	8.91	8.89	9.04	8.94	8.9	9.09	9.22	9.05	8.9	9	8.86	8.88	8.86	9.14	8.85	0.122614	0.17542	-0.0332749	0.719341	0.00756943	0.936449
Q9I1I4	PA2291	Porin	15.02	15.03	15.01	15.09	11.12	11.12	11.31	11.26	11.01	10.81	10.85	10.99	10.79	10.79	10.81	-3.83169	5.81817956352391e-16	-4.12132	4.36448347810846e-16	-4.24039	8.3938181339638e-16
Q9I599	PA0841	Uncharacterized protein	9.3	9.3	9.41	9.42	9.42	9.47	9.4	9.63	9.21	9.03	9	9.04	9.2	9.23	9.27	0.12504	0.0882484	-0.288365	0.000766803	-0.12221	0.100969
Q9I7C3	RecF	DNA replication and repair protein RecF	8.85	8.83	8.85	8.76	8.94	9.01	8.99	8.92	7.88	7.77	7.9	7.9	8.26	8.14	8.07	0.142926	0.0210964	-0.957974	4.67481688844769e-10	-0.665876	4.80734150169053e-08
Q9I0M2	TrxB1	Thioredoxin reductase	10.85	10.77	10.91	10.79	10.81	10.85	10.91	10.74	10.68	10.91	10.91	10.84	10.46	10.51	10.62	-0.00232081	0.977189	0.00391301	0.957161	-0.298498	0.000779235
Q9I017	PA2826	Glutathione peroxidase	10.67	10.69	10.62	10.74	10.41	10.38	10.4	10.46	10.25	10.36	10.31	10.21	11.4	11.36	11.22	-0.265501	0.000321601	-0.397659	5.50989718407477e-06	0.649242	5.75765885969485e-08
Q9I4W8	PA1005	Putative beta-barrel assembly-enhancing protease	12.87	12.8	12.79	12.73	12.74	12.81	12.73	12.87	12.71	12.74	12.76	12.63	12.5	12.54	12.46	-0.0110796	0.851654	-0.0913106	0.0918423	-0.299119	6.95028082587099e-05
Q9HT17	AtpH	ATP synthase subunit delta	11.3	11.01	11.14	10.93	11.4	11.43	11.48	11.45	11.74	11.34	11.25	11.7	12.45	12.48	12.51	0.345696	0.01179	0.412478	0.00329926	1.38514	7.34164111430913e-08
Q9HVH0	PA4621	Probable oxidoreductase	8.67	8.83	8.71	8.92	8.82	9.03	8.75	9.14	7.52	7.32	7.47	7.49	7.39	7.66	7.73	0.152642	0.187468	-1.33075	2.47393985012577e-08	-1.18981	1.45797492537145e-07
Q9I2F5	RbsR	Ribose operon repressor RbsR	9.9	9.77	9.83	9.8	9.94	10	9.89	9.93	9.45	9.12	9.26	9.29	9.65	9.56	9.66	0.113162	0.119937	-0.543504	2.23703497863559e-06	-0.198974	0.0122815
Q9I749	TssB1	Type VI secretion system sheath protein TssB1	10.44	10.48	10.41	10.38	10.78	10.74	10.78	10.79	10.39	10.49	10.41	10.52	9.97	10.05	10.08	0.346073	7.32282015155117e-06	0.0272771	0.585146	-0.392023	1.95913981693502e-06
Q9HVE8	PA4644	Uncharacterized protein	5.13	5.45	5.77	6.05	6.26	6.13	6.23	6.43	5.18	5.57	4.69	5.54	5.14	5.62	5.67	0.663323	0.0165564	-0.353506	0.163518	-0.120311	0.645832
Q9I3D2	SucB	Dihydrolipoyllysine-residue succinyltransferase component of 2-oxoglutarate dehydrogenase complex	15	14.82	14.84	14.79	15.03	15.01	15.05	14.99	14.39	14.27	14.25	14.32	14.03	14.01	13.91	0.159932	0.0151641	-0.552162	3.24468958233898e-07	-0.878818	4.21184435536867e-09
Q9HV72	PcnB	Poly(A) polymerase I	11.99	11.93	12	11.83	12.02	11.97	11.81	11.83	11.47	11.71	11.66	11.22	11.28	11.14	10.99	-0.0314177	0.806843	-0.426055	0.00172401	-0.803592	9.839705748592e-06
Q9HVW2	PA4455	Intermembrane phospholipid transport system permease protein MlaE	10.45	10.37	10.35	10.32	10.94	10.91	10.96	10.93	11.77	11.22	11.18	11.72	11.34	11.24	11.18	0.565884	0.000760431	1.10212	1.05210946878191e-06	0.881181	1.52994692217865e-05
Q9HXS0	NalC	NalC	6.32	6.22	6.46	6.46	6.99	7.07	6.49	6.81	6.45	6.5	6.35	6.48	6.44	6.52	6.74	0.476628	0.00214545	0.0826834	0.53787	0.206703	0.128374
Q9HWN6	PA4145	Probable transcriptional regulator	8.68	8.68	8.73	8.67	8.67	8.57	8.49	8.61	8.59	8.33	8.38	8.46	8.43	8.37	8.38	-0.108578	0.102389	-0.248061	0.00120349	-0.297922	0.000383861
Q9I073	PA2770	Uncharacterized isomerase PA2770	10.78	10.8	10.74	10.82	11.52	11.41	11.46	11.45	11.04	11.24	11.19	11.02	11.02	11.07	11.04	0.677447	4.60571377809581e-08	0.341809	3.44276483399498e-05	0.262136	0.000492617
Q9HZ68	HisC2	Histidinol-phosphate aminotransferase 2	11.25	11.28	11.32	11.25	11.27	11.35	11.35	11.45	10.61	10.32	10.53	10.82	10.87	10.96	10.98	0.0822028	0.401452	-0.704363	3.27442219466354e-06	-0.338657	0.00275748
Q9I1D3	PA2345	Pyr_redox_2 domain-containing protein	8.07	8.23	8.42	8.24	7.37	7.59	7.76	7.32	8.59	8.69	8.6	8.52	9.1	9.01	9.02	-0.732796	1.3814636675679e-05	0.353288	0.00408677	0.798886	5.59536303956024e-06
O68281	HexR	HTH-type transcriptional regulator HexR	11.16	11.09	11.27	11.21	10.97	11.01	10.96	10.86	10.85	10.99	10.91	10.85	10.5	10.51	10.46	-0.234519	0.000921296	-0.283274	0.000145187	-0.692427	3.13826319969754e-08
Q9I2S7	LdcA	Lysine decarboxylase LdcA	10.96	10.91	10.87	10.93	10.93	10.82	10.89	10.88	10.89	10.84	10.82	10.78	10.78	10.81	10.65	-0.0389006	0.45198	-0.0865325	0.0898908	-0.172385	0.00349225
Q9XCL6	GltX	Glutamate--tRNA ligase	13.84	13.87	13.89	13.87	13.88	13.87	13.81	13.81	13.92	14.17	14.05	13.83	13.79	13.78	13.76	-0.0227789	0.763915	0.128289	0.0700785	-0.0908023	0.20435
Q9HV35	SpeH	S-adenosylmethionine decarboxylase proenzyme	11.48	11.45	11.76	11.43	11.24	11.35	10.96	11.08	11.15	11.67	11.57	10.97	12.11	12.05	12.24	-0.370228	0.037842	-0.189247	0.261416	0.603213	0.00251855
Q9HZ41	PA3199	YrdC-like domain-containing protein	10.56	10.57	10.69	10.68	10.79	10.86	10.7	10.85	10.35	10.42	10.55	10.49	9.56	9.59	9.58	0.174847	0.0119554	-0.172653	0.0110578	-1.04497	1.12693026337083e-09
Q9HYV9	PA3284	Uncharacterized protein	11.17	10.39	10.45	10.15	10.85	10.77	10.75	10.72	9.89	9.58	9.79	10.07	10.37	10.36	10.18	0.23438	0.252313	-0.707488	0.00218232	-0.23378	0.256004
Q9I4D3	PA1205	Putative quercetin 2,3-dioxygenase PA1205	9.8	9.99	9.93	9.92	9.29	9.3	9.24	9.26	9.55	10.28	10.15	9.55	9.83	9.83	9.88	-0.639627	0.00117356	-0.0298529	0.860417	-0.0654438	0.695919
Q9HU19	DctD	C4-dicarboxylate transport transcriptional regulatory protein DctD	11.46	11.46	11.49	11.38	11.05	11.09	10.97	11.04	11.58	11.94	11.83	11.41	11.26	11.3	11.35	-0.411385	0.00138792	0.245508	0.0267754	-0.144554	0.185455
Q9HXY3	PA3649	Putative zinc metalloprotease PA3649	8.3	8.35	8.51	8.28	8.19	8.1	7.91	8.18	8.82	8.75	8.68	8.8	9.29	9.11	9.28	-0.268222	0.00531419	0.401121	0.000202199	0.866094	1.72134117417827e-07
Q9I0X7	OpdT	Tyrosine porin OpdT	6.41	6.63	6.17	6.69	7.14	6.8	7.14	6.68	7.16	6.84	6.99	7.05	7.66	7.73	7.94	0.465458	0.00720262	0.532974	0.00244132	1.30212	1.23241048139218e-06
G3XCZ4	PA0891	Uncharacterized protein	7.75	7.88	7.88	7.88	7.65	7.39	7.55	7.64	7.9	7.82	7.96	7.84	7.69	7.9	7.87	-0.291087	0.00156276	0.0314031	0.692475	-0.0286038	0.717907
Q9HV56	RbfA	Ribosome-binding factor A	11.88	11.75	11.75	11.77	11.87	11.98	11.94	11.93	10.84	10.5	10.6	10.94	11.18	11.27	11.27	0.136475	0.154549	-1.06941	3.37649068378597e-08	-0.548268	4.64866588215344e-05
Q9I5T5	PotA	Spermidine/putrescine import ATP-binding protein PotA	7.16	7.3	7.33	7.2	7.22	7.28	7.18	7.51	7.64	7.44	7.38	7.63	8.06	8.14	8.18	0.0476863	0.627779	0.273012	0.00785809	0.87764	4.69280517404468e-07
Q9I578	PA0863	Probable oxidoreductase	9.96	9.82	9.91	9.83	9.22	9.37	9.41	9.34	9.76	9.87	9.9	9.72	9.63	9.66	9.61	-0.547348	9.9402094645824e-07	-0.0669573	0.291136	-0.24587	0.00139168
Q9HXH4	PA3828	Lipopolysaccharide export system permease protein LptF	9.1	9.18	9.15	9.1	9.43	9.41	9.37	9.32	9.93	9.61	9.63	9.91	10.11	9.83	9.86	0.251749	0.0142906	0.635618	7.49889382491325e-06	0.799191	1.16371312175801e-06
Q9HW32	IcmP	Insulin-cleaving metalloproteinase outer membrane protein	12.9	12.81	12.8	12.81	13.27	13.19	13.32	13.21	14.99	14.77	14.82	14.96	15.49	15.36	15.39	0.420703	1.76685660287951e-05	2.05936	5.05378107208412e-13	2.58456	1.42250585388702e-13
Q9I2U2	Tig	Trigger factor	14.55	14.4	14.38	14.31	14.49	14.52	14.46	14.49	14.3	14.33	14.26	14.34	13.97	13.95	14.02	0.077703	0.170147	-0.102334	0.0704309	-0.430059	3.06275936884546e-06
Q9I342	MtnB	Methylthioribulose-1-phosphate dehydratase	8.22	8.26	8.31	8.24	8.92	8.89	8.77	8.83	8.51	8.54	8.58	8.48	8.11	8.11	8.1	0.598769	1.5856459468644e-08	0.269211	3.90046893277098e-05	-0.152057	0.00504475
Q9I079	PA2764	AB hydrolase-1 domain-containing protein	9.05	9.14	9.08	9.17	9.12	9.05	9.04	9.02	9.2	9.33	9.31	9.16	8.93	8.96	8.96	-0.0557403	0.307734	0.139128	0.0149967	-0.161065	0.00800345
Q9HT62	MifR	MifR	10.89	10.83	10.84	10.78	10.84	10.8	10.72	10.82	10.73	10.86	10.85	10.78	10.62	10.66	10.68	-0.0419431	0.412163	-0.0339198	0.505187	-0.183076	0.00215093
Q9HXR8	PA3723	Probable FMN oxidoreductase	9.76	9.73	9.78	9.77	9.1	9.15	9.09	9.33	8.87	8.71	8.75	8.71	8.47	8.66	8.64	-0.59291	1.63118785846925e-06	-0.997685	3.57654109829193e-09	-1.16673	1.36222171176328e-09
P43903	Qor	Quinone oxidoreductase	11.17	11.19	11.24	11.24	11.28	11.39	11.22	11.2	11.29	11.66	11.63	11.3	11.22	11.2	11.21	0.0620661	0.53167	0.259459	0.0116994	-0.000863256	0.993707
Q9HUM8	RlmB	23S rRNA (guanosine-2'-O-)-methyltransferase RlmB	11.76	11.85	11.94	11.71	11.27	11.2	11.2	11.15	10.83	11.78	11.53	10.68	11.78	11.71	11.83	-0.612638	0.0119267	-0.609434	0.0105654	-0.0416759	0.857918
Q9HUD3	PA5046	Malic enzyme	14.08	14.13	14.14	14.14	14.11	14.13	14.07	14.13	13.86	14.1	14.12	13.92	13.6	13.61	13.67	-0.0149765	0.83321	-0.12561	0.0584793	-0.497137	3.45814367834257e-06
Q9HV67	Pgi	Glucose-6-phosphate isomerase	12.29	12.3	12.21	12.27	12.36	12.35	12.35	12.32	12.39	12.48	12.4	12.35	12.2	12.16	12.11	0.0769009	0.0991714	0.13826	0.0059188	-0.111168	0.0248364
Q9I5E2	PrpB	2-methylisocitrate lyase	11.48	11.59	11.39	11.46	11.91	12.02	11.82	11.92	11.59	11.65	11.58	11.66	11.3	11.3	11.25	0.438934	5.50099698238406e-06	0.141364	0.0242062	-0.197083	0.00439175
Q00517	XcpW	Type II secretion system protein J	8.51	8.3	8.3	8.26	8.58	8.42	8.72	8.68	8.59	8.67	8.62	8.82	8.46	8.26	8.49	0.254567	0.0156418	0.330508	0.00264804	0.060237	0.542261
G3XD54	DnaQ	DNA polymerase III subunit epsilon	11.92	11.87	11.94	11.86	11.91	11.92	11.95	11.97	11.91	11.68	11.65	11.87	11.6	11.66	11.55	0.040882	0.558662	-0.118579	0.0814219	-0.294654	0.000546303
Q9HWM7	PA4154	SH3b domain-containing protein	10.54	10.65	10.45	10.48	10.26	10.27	10.29	10.48	11.73	11.48	11.1	11.73	11.73	11.7	11.82	-0.199859	0.146664	0.984065	3.61270583957575e-06	1.22377	6.30489674947774e-07
A0A0C9J8Z9	SrfA	SrfA protein	8.3	8.33	8.38	8.25	6.73	6.82	7.08	7.34	8.43	9.43	9.36	8.46	8.48	8.71	8.86	-1.32273	0.000141195	0.603069	0.0252616	0.367056	0.167019
Q9HVC8	PrmC	Release factor glutamine methyltransferase	10.85	10.76	10.79	10.86	10.8	10.82	10.79	10.91	9	8.99	9.24	9.18	9.83	9.98	9.96	0.013192	0.865615	-1.71371	6.28647114307408e-12	-0.892803	2.02174106724021e-08
Q9I5I8	PA0741	NAD(P)-bd_dom domain-containing protein	8.93	9.03	8.96	9.01	8.92	8.88	8.98	8.89	8.9	9.07	8.91	8.89	8.45	8.6	8.45	-0.0658295	0.282228	-0.038851	0.526761	-0.481685	2.14699171912665e-06
Q9I4I0	PA1157	Probable two-component response regulator	12.7	12.76	12.61	12.66	12.78	12.75	12.76	12.79	12.62	12.48	12.51	12.56	12.27	12.29	12.2	0.0855187	0.0968099	-0.140054	0.0100174	-0.426644	1.20298894059408e-06
Q9HU21	RmlC	dTDP-4-dehydrorhamnose 3,5-epimerase	11	11	11.1	11.15	10.73	10.83	10.71	10.92	11.09	11.37	11.32	11.13	10.77	10.9	10.94	-0.260121	0.00649088	0.165017	0.0558976	-0.192783	0.0340737
Q9HWK0	PA4181	B3_4 domain-containing protein	9.76	9.77	9.55	9.9	9.89	9.83	9.68	9.7	9.74	9.88	9.69	9.64	9.65	9.73	9.57	0.0275258	0.782706	-0.009688	0.921571	-0.0970523	0.296724
Q9HVF5	PA4636	PlsC domain-containing protein	11.92	11.83	11.95	11.87	12.08	12.15	12.04	12.1	11.76	11.63	11.69	11.75	11.57	11.63	11.56	0.199538	0.00107228	-0.185384	0.00142509	-0.306683	2.68699886863354e-05
Q9I031	PA2812	Probable ATP-binding component of ABC transporter	9.94	9.87	10.03	9.9	9.79	9.93	9.75	9.92	9.86	10.21	10.19	9.78	9.81	9.97	9.9	-0.087131	0.427355	0.0769428	0.480037	-0.0402952	0.71703
Q9I6I9	SpuF	Spermidine/putrescine import ATP-binding protein PotA	11.72	11.65	11.64	11.64	11.66	11.7	11.68	11.74	11.24	11.11	11.01	11.17	11.26	11.28	11.35	0.0317699	0.591708	-0.529599	2.73613564206173e-07	-0.36609	1.77885698029623e-05
Q9HYB3	PA3496	Uncharacterized protein	10.12	10.15	10.12	10.23	9.73	9.67	9.69	9.66	10.14	10.41	10.26	10.07	9.88	9.94	9.9	-0.469921	1.76685660287951e-05	0.0637276	0.381998	-0.248473	0.00336339
Q9HVP4	PA4533	Uncharacterized protein	10.69	10.67	10.81	10.44	9.59	9.73	9.66	9.68	10.16	10.94	10.87	9.76	10.11	10.21	10.37	-0.986642	0.00102058	-0.218793	0.373095	-0.423471	0.0971303
Q9I303	PA1734	Cytochrome c domain-containing protein	10.35	10.38	10.38	10.35	10.63	10.76	10.69	10.66	10.25	10.36	10.36	10.47	10.08	10.19	10.26	0.319335	0.000128703	-0.00644906	0.922327	-0.1881	0.0070261
P48247	HemL	Glutamate-1-semialdehyde 2,1-aminomutase	13.45	13.44	13.5	13.46	13.55	13.54	13.48	13.53	13.33	13.34	13.47	13.24	13.24	13.36	13.28	0.0635466	0.253643	-0.114438	0.0417334	-0.168307	0.00680644
Q9HUV8	PurD	Phosphoribosylamine--glycine ligase	12.59	12.68	12.69	12.67	12.62	12.61	12.57	12.67	12.57	13	12.89	12.62	12.66	12.64	12.67	-0.0416443	0.667705	0.112667	0.220542	-0.000305348	0.9975
P21628	BraE	High-affinity branched-chain amino acid transport system permease protein BraE	7.2	7.26	7.39	7.4	7.2	7.14	7.17	6.99	7.29	7.19	6.99	7.5	7.61	7.42	7.48	-0.183266	0.105107	-0.0663532	0.55919	0.191641	0.0974964
Q9HZL5	PA2989	PilZ domain-containing protein	9.38	9.44	9.37	9.38	9.33	9.3	9.35	9.35	9.42	9.19	9.23	9.4	9.58	9.72	9.68	-0.0591145	0.364811	-0.0835105	0.189033	0.268246	0.000758049
P21629	BraF	High-affinity branched-chain amino acid transport ATP-binding protein BraF	10.14	10.24	10.06	9.98	9.61	9.48	9.53	9.72	9.99	9.64	9.48	10.02	10.57	10.63	10.51	-0.519438	0.000993932	-0.323415	0.0172083	0.46663	0.00222472
Q9HX81	TauD	Taurine dioxygenase	7.77	8.02	7.79	7.98	7.78	8.09	7.92	7.85	8.35	8.6	8.52	8.52	7.6	7.82	7.81	0.0234655	0.830282	0.608724	2.26192794175721e-05	-0.14248	0.169389
Q9I0M6	SerS	Serine--tRNA ligase	13.78	13.79	13.79	13.79	13.81	13.85	13.71	13.78	13.9	14.09	14.05	13.91	13.75	13.81	13.81	-0.00149159	0.981112	0.200734	0.00208133	0.000508466	0.993707
Q9I692	PA0421	Amino_oxidase domain-containing protein	13.39	13.38	13.37	13.33	13.23	13.5	13.24	13.39	12.88	12.89	12.91	12.87	12.7	12.81	12.89	-0.0298828	0.680262	-0.481147	5.63368992355305e-06	-0.568864	1.59352941068355e-06
P49988	RpoN	RNA polymerase sigma-54 factor	9.92	9.95	9.86	9.87	9.54	9.62	9.51	9.51	8.77	8.98	9.04	8.77	9.63	9.64	9.46	-0.355732	0.000399388	-1.01045	7.92381521039724e-09	-0.321264	0.000900284
Q9HUT9	PA4874	Uncharacterized protein	13.42	13.12	13.14	13.11	13.33	13.05	13.23	13.14	12.99	12.99	12.68	12.31	12.13	9.83	9.04	-0.00952835	0.98737	-0.45328	0.410664	-2.86129	0.000120837
Q9I6C4	PA0370	Ribosomal RNA small subunit methyltransferase D	9.31	9.13	9.2	9.35	9.44	9.41	9.42	9.33	9.22	9.33	9.32	9.34	8.33	8.6	8.64	0.156623	0.0639903	0.056738	0.493032	-0.721107	7.69645893131236e-07
Q9HTG9	PA5395	Uncharacterized protein	7.14	7.19	7.24	7.22	7	6.91	6.9	6.88	6.5	6.74	6.88	6.88	6.55	6.47	6.3	-0.275792	0.00811454	-0.447684	0.000182191	-0.756027	1.84246099670105e-06
Q9HXR5	PA3727	PLDc_2 domain-containing protein	5.91	6.32	6.21	6.32	6.6	6.68	6.8	6.72	6.16	5.72	5.88	6.67	5.95	5.83	6	0.511743	0.0144967	-0.0834202	0.674158	-0.262751	0.181645
O68823	HolC	DNA polymerase III subunit chi	11.01	10.93	10.98	11.02	11	11.01	11.08	11.11	10.37	10.23	10.21	10.39	10.55	10.72	10.61	0.0640793	0.307237	-0.685228	4.1337706915642e-08	-0.356147	4.98074587986122e-05
Q9HYW8	PA3273	Uncharacterized protein	9	8.91	9.03	8.77	7.38	7.39	7.12	7.12	8.74	8.83	8.62	8.02	8.99	8.91	8.76	-1.6705	2.75408122480305e-07	-0.371469	0.0358966	-0.0363505	0.841995
Q9I5I3	PA0746	Probable acyl-CoA dehydrogenase	11.38	11.41	11.43	11.46	11.15	11.08	11.11	11.1	11.02	10.9	10.94	11.02	10.58	10.64	10.69	-0.307787	1.90500708362308e-05	-0.446915	2.65575395926283e-07	-0.777876	1.34544039091933e-09
Q51561	RpoB	DNA-directed RNA polymerase subunit beta	16.72	16.7	16.7	16.66	16.76	16.74	16.73	16.72	16.65	16.81	16.71	16.59	16.51	16.49	16.46	0.0405756	0.437263	-0.00460205	0.931873	-0.210168	0.000900284
Q9HTN9	RpmG	50S ribosomal protein L33	10.07	10.16	9.79	9.72	10.07	9.64	9.83	9.69	4.34	5.92	6.12	3.2	7.37	7.1	6.65	-0.129391	0.837972	-5.0411	5.43920956981821e-07	-2.89873	0.000178389
P20580	TrpE	Anthranilate synthase component 1	11.36	11.41	11.35	11.37	11.6	11.57	11.62	11.61	11.69	11.63	11.61	11.76	11.38	11.43	11.44	0.228864	0.000166716	0.303548	8.64801802979406e-06	0.0450061	0.331198
Q9HTK9	AlkT	Rubredoxin-NAD(+) reductase	11.6	11.67	11.63	11.7	11.65	11.61	11.54	11.68	11.62	11.85	11.77	11.67	11.24	11.28	11.39	-0.0294126	0.671589	0.0793462	0.228216	-0.345863	0.000120865
Q9I2U9	PpiB	Peptidyl-prolyl cis-trans isomerase	13.78	13.84	13.77	13.89	14	13.97	14.01	14.04	13.85	13.87	13.87	13.85	13.5	13.61	13.58	0.187076	0.000989559	0.0421277	0.363305	-0.254055	7.64186713064916e-05
Q9HZ48	PA3190	Probable binding protein component of ABC sugar transporter	17.08	17.13	17.05	17.1	10.14	10.07	11.41	11.5	11.32	11.24	11.24	11.41	11	11.06	11.1	-6.30699	1.0704420583931e-10	-5.78765	1.67777589899578e-10	-6.03845	2.86772243185982e-10
Q9HZN4	RpmF	50S ribosomal protein L32	13.05	12.99	12.96	12.94	13.27	13.23	13.3	13.23	12.68	12.74	12.78	12.72	12.62	12.6	12.56	0.274484	2.13052224163494e-05	-0.256787	2.70210752932266e-05	-0.394181	5.7513887971011e-07
[truncated: 641 more rows]
