# Supplementary material for: Pseudomonas aeruginosa acyl-CoA dehydrogenases and structure-guided inversion of their substrate specificity
Source: Nat Commun. 2025 Mar 8;16:2334. doi: 10.1038/s41467-025-57532-z (PMC11890623; doi:10.1038/s41467-025-57532-z)
Supplement: Supplementary file 6 — Source Data [file 41467_2025_57532_MOESM6_ESM.xlsx]

## Sheet: Fig2_D
Raw data_Figure2D- β-galactosidase activity of PA14 reporters
	PfadE1-LacZ								PfadE2-LacZ
		Absorbance at 420 nm (A420)								Absorbance at 420 nm (A420)
	raw	Glucose	C8:0	C16:0	C18:1	buffer blank			raw	Glc	C8:0	C16:0	C18:1	buffer blank
	replicate 1	0.055	0.188	0.28	0.219	0.027			replicate1	0.049	0.34	0.239	0.205	0.029
	replicate 2	0.058	0.205	0.236	0.237	0.029			replicate2	0.069	0.347	0.252	0.214	0.033
	replicate 3	0.061	0.225	0.27	0.238	0.029			replicate3	0.051	0.351	0.238	0.216	0.038
	mean	0.058	0.206	0.262	0.231333	0.0283333			mean	0.0563333	0.346	0.243	0.211667	0.0333333
	SD	0.003	0.0185203	0.0230651	0.0106927				SD	0.0110151	0.00556776	0.00781025	0.00585947
	blank corrected								blank corrected
	1	0.0266667	0.159667	0.251667	0.190667				1	0.0156667	0.306667	0.205667	0.171667
	2	0.0296667	0.176667	0.207667	0.208667				2	0.0356667	0.313667	0.218667	0.180667
	3	0.0326667	0.196667	0.241667	0.209667				3	0.0176667	0.317667	0.204667	0.182667
	mean	0.0296667	0.177667	0.233667	0.203				mean	0.023	0.312667	0.209667	0.178333
	SD	0.003	0.0185203	0.0230651	0.0106927				SD	0.0110151	0.00556776	0.00781025	0.00585947
	Relative activity (correct highest mean as 100%)								Relative activity (highest sample as 100%)
	1	11.4123	68.331	107.703	81.5977				1	5.01066	98.081	65.7783	54.9041
	2	12.6961	75.6063	88.873	89.301				2	11.4072	100.32	69.936	57.7825
	3	13.98	84.1655	103.424	89.729				3	5.65032	101.599	65.4584	58.4222
	mean	12.6961	76.0342	100	86.8759				mean	7.35608	100	67.0576	57.0362
	SD	1.28388	7.92593	9.87095	4.57604				SD	3.52297	1.78073	2.49795	1.87403
	relative activity was plotted

## Sheet: Fig3
Raw data_Figure3-OD600 for the growth curves of FadE1 FadE2 mutants on different fatty acids
		OD600
	Glucose		WT PA14					ΔPA0506					ΔPA0508					ΔPA0506 ΔPA0508
	time (h)	replicate 1	replicate 2	replicate 3	mean	SD	replicate 1	replicate 2	replicate 3	mean	SD	replicate 1	replicate 2	replicate 3	mean	SD	replicate 1	replicate 2	replicate 3	mean	SD
	0	0.045	0.048	0.046	0.0463333	0.00152753	0.047	0.05	0.046	0.0476667	0.00208167	0.048	0.049	0.051	0.0493333	0.00152753	0.049	0.05	0.048	0.049	0.001
	1	0.054	0.046	0.047	0.049	0.0043589	0.053	0.05	0.054	0.0523333	0.00208167	0.057	0.057	0.054	0.056	0.00173205	0.054	0.054	0.054	0.054	0
	2	0.071	0.064	0.067	0.0673333	0.00351188	0.064	0.068	0.064	0.0653333	0.0023094	0.07	0.074	0.071	0.0716667	0.00208167	0.067	0.078	0.069	0.0713333	0.00585947
	3	0.13	0.114	0.127	0.123667	0.0085049	0.117	0.1	0.121	0.112667	0.0111505	0.126	0.13	0.129	0.128333	0.00208167	0.121	0.129	0.12	0.123333	0.00493288
	4	0.232	0.219	0.223	0.224667	0.00665833	0.242	0.223	0.228	0.231	0.00984886	0.23	0.227	0.21	0.222333	0.0107858	0.229	0.221	0.235	0.228333	0.00702377
	5	0.342	0.322	0.347	0.337	0.0132288	0.338	0.327	0.36	0.341667	0.0168028	0.349	0.353	0.348	0.35	0.00264575	0.368	0.369	0.353	0.363333	0.00896289
	6	0.58	0.553	0.56	0.564333	0.0140119	0.548	0.599	0.541	0.562667	0.0316596	0.581	0.54	0.593	0.571333	0.0277909	0.598	0.599	0.713	0.636667	0.0661085
	7	0.932	0.952	0.926	0.936667	0.0136137	0.886	0.97	0.903	0.919667	0.044411	0.956	0.912	0.979	0.949	0.0340441	0.989	1.133	0.925	1.01567	0.106533
	8	1.144	1.078	1.124	1.11533	0.0338428	1.046	1.11	1.112	1.08933	0.0375411	1.09	1.1	1.11	1.1	0.01	1.19	1.296	1.18	1.222	0.0642806
	9	1.308	1.428	1.4	1.37867	0.06278	1.344	1.424	1.448	1.40533	0.0544549	1.444	1.392	1.484	1.44	0.0461303	1.46	1.504	1.504	1.48933	0.0254034
	10	1.428	1.544	1.54	1.504	0.0658483	1.504	1.596	1.428	1.50933	0.0841269	1.528	1.524	1.576	1.54267	0.0289367	1.696	1.548	1.548	1.59733	0.0854478
		OD600
	C6:0		WT PA14					ΔPA0506					ΔPA0508					ΔPA0506 ΔPA0508
	time (h)	replicate 1	replicate 2	replicate 3	mean	SD	replicate 1	replicate 2	replicate 3	mean	SD	replicate 1	replicate 2	replicate 3	mean	SD	replicate 1	replicate 2	replicate 3	mean	SD
	0	0.063	0.061	0.062	0.062	0.001	0.064	0.063	0.064	0.0636667	0.00057735	0.059	0.057	0.064	0.06	0.00360555	0.06	0.061	0.059	0.06	0.001
	1	0.077	0.077	0.078	0.0773333	0.00057735	0.083	0.083	0.082	0.0826667	0.00057735	0.081	0.075	0.078	0.078	0.003	0.081	0.078	0.078	0.079	0.00173205
	2	0.098	0.102	0.102	0.100667	0.0023094	0.112	0.109	0.115	0.112	0.003	0.103	0.094	0.101	0.0993333	0.00472582	0.092	0.098	0.103	0.0976667	0.00550757
	3	0.171	0.164	0.161	0.165333	0.0051316	0.171	0.165	0.175	0.170333	0.00503322	0.152	0.152	0.146	0.15	0.0034641	0.153	0.159	0.155	0.155667	0.00305505
	4	0.265	0.276	0.24	0.260333	0.0184481	0.225	0.242	0.238	0.235	0.00888819	0.238	0.233	0.211	0.227333	0.0143643	0.233	0.233	0.22	0.228667	0.00750555
	5	0.385	0.379	0.38	0.381333	0.00321455	0.363	0.381	0.375	0.373	0.00916515	0.349	0.352	0.35	0.350333	0.00152753	0.34	0.346	0.335	0.340333	0.00550757
	6	0.584	0.553	0.609	0.582	0.0280535	0.598	0.62	0.614	0.610667	0.0113725	0.506	0.516	0.482	0.501333	0.0174738	0.491	0.497	0.471	0.486333	0.0136137
	7	0.912	0.934	0.935	0.927	0.013	0.921	0.929	0.94	0.93	0.00953939	0.753	0.754	0.775	0.760667	0.0124231	0.753	0.798	0.782	0.777667	0.0228108
	8	1.256	1.178	1.266	1.23333	0.0481802	1.196	1.214	1.174	1.19467	0.0200333	1.122	1.15	1.162	1.14467	0.0205264	1.07	1.074	1.084	1.076	0.0072111
	9	1.51	1.606	1.614	1.57667	0.0578734	1.492	1.488	1.526	1.502	0.0208806	1.478	1.386	1.484	1.44933	0.0549303	1.382	1.352	1.344	1.35933	0.0200333
	10	1.732	1.834	1.762	1.776	0.0524214	1.752	1.746	1.754	1.75067	0.00416333	1.75	1.742	1.698	1.73	0.028	1.704	1.7	1.73	1.71133	0.0162891
		OD600
	C8:0		WT PA14					ΔPA0506					ΔPA0508					ΔPA0506 ΔPA0508
	time (h)	replicate 1	replicate 2	replicate 3	mean	SD	replicate 1	replicate 2	replicate 3	mean	SD	replicate 1	replicate 2	replicate 3	mean	SD	replicate 1	replicate 2	replicate 3	mean	SD
	0	0.046	0.05	0.048	0.048	0.002	0.048	0.04	0.042	0.0433333	0.00416333	0.054	0.05	0.05	0.0513333	0.0023094	0.048	0.05	0.046	0.048	0.002
	1	0.062	0.062	0.066	0.0633333	0.0023094	0.062	0.06	0.062	0.0613333	0.0011547	0.062	0.064	0.064	0.0633333	0.0011547	0.058	0.056	0.06	0.058	0.002
	2	0.122	0.126	0.124	0.124	0.002	0.102	0.098	0.108	0.102667	0.00503322	0.108	0.11	0.102	0.106667	0.00416333	0.082	0.08	0.082	0.0813333	0.0011547
	3	0.226	0.24	0.256	0.240667	0.0150111	0.182	0.184	0.208	0.191333	0.0144684	0.188	0.172	0.19	0.183333	0.00986577	0.108	0.1	0.11	0.106	0.0052915
	4	0.516	0.474	0.514	0.501333	0.0236925	0.392	0.402	0.444	0.412667	0.0275923	0.286	0.284	0.3	0.29	0.0087178	0.148	0.16	0.16	0.156	0.0069282
	5	0.9	0.868	0.906	0.891333	0.0204287	0.78	0.826	0.776	0.794	0.0277849	0.624	0.574	0.624	0.607333	0.0288675	0.338	0.316	0.308	0.320667	0.0155349
	6	1.286	1.22	1.238	1.248	0.0341174	1.216	1.17	1.148	1.178	0.0346987	0.952	0.898	0.892	0.914	0.0330454	0.598	0.584	0.544	0.575333	0.0280238
	7	1.47	1.484	1.468	1.474	0.0087178	1.338	1.434	1.436	1.40267	0.0560119	1.258	1.282	1.206	1.24867	0.0388501	0.734	0.74	0.73	0.734667	0.00503322
	8	1.852	1.886	1.812	1.85	0.0370405	1.688	1.66	1.648	1.66533	0.0205264	1.526	1.544	1.566	1.54533	0.0200333	1.088	0.996	1.004	1.02933	0.050964
	9	1.834	1.784	1.792	1.80333	0.0268576	1.792	1.788	1.766	1.782	0.014	1.822	1.802	1.782	1.802	0.02	1.26	1.344	1.3	1.30133	0.0420159
	10	1.694	1.642	1.626	1.654	0.0355528	1.764	1.77	1.682	1.73867	0.0491664	1.684	1.724	1.704	1.704	0.02	1.728	1.568	1.658	1.65133	0.0802081
		OD600
	C10:0		WT PA14					ΔPA0506					ΔPA0508					ΔPA0506 ΔPA0508
	time (h)	replicate 1	replicate 2	replicate 3	mean	SD	replicate 1	replicate 2	replicate 3	mean	SD	replicate 1	replicate 2	replicate 3	mean	SD	replicate 1	replicate 2	replicate 3	mean	SD
	0	0.046	0.048	0.026	0.04	0.0121655	0.044	0.048	0.042	0.0446667	0.00305505	0.044	0.046	0.046	0.0453333	0.0011547	0.044	0.046	0.06	0.05	0.0087178
	1	0.06	0.06	0.06	0.06	0	0.058	0.06	0.07	0.0626667	0.0064291	0.056	0.064	0.058	0.0593333	0.00416333	0.058	0.054	0.058	0.0566667	0.0023094
	2	0.152	0.13	0.128	0.136667	0.0133167	0.1	0.1	0.094	0.098	0.0034641	0.114	0.112	0.108	0.111333	0.00305505	0.082	0.086	0.092	0.0866667	0.00503322
	3	0.342	0.346	0.314	0.334	0.0174356	0.21	0.214	0.216	0.213333	0.00305505	0.252	0.25	0.258	0.253333	0.00416333	0.152	0.144	0.152	0.149333	0.0046188
	4	0.634	0.648	0.696	0.659333	0.0325167	0.394	0.394	0.368	0.385333	0.0150111	0.464	0.446	0.476	0.462	0.0150997	0.236	0.228	0.238	0.234	0.0052915
	5	1.054	0.978	1.024	1.01867	0.0382797	0.778	0.742	0.756	0.758667	0.0181475	0.844	0.876	0.828	0.849333	0.0244404	0.464	0.466	0.462	0.464	0.002
	6	1.316	1.312	1.274	1.30067	0.0231805	1.142	1.098	1.024	1.088	0.0596322	1.104	1.09	1.16	1.118	0.0370405	0.694	0.716	0.738	0.716	0.022
	7	1.636	1.54	1.506	1.56067	0.0674191	1.396	1.354	1.286	1.34533	0.0555098	1.344	1.342	1.342	1.34267	0.0011547	0.912	0.91	0.98	0.934	0.0398497
	8	1.804	1.838	1.746	1.796	0.0465188	1.668	1.636	1.562	1.622	0.0543691	1.658	1.578	1.704	1.64667	0.06376	1.346	1.282	1.236	1.288	0.0552449
	9	1.874	2.026	1.918	1.93933	0.0782134	1.79	1.784	1.748	1.774	0.0227156	1.916	1.866	1.858	1.88	0.0314325	1.714	1.716	1.648	1.69267	0.0386954
	10	1.814	1.94	1.832	1.862	0.0681469	1.714	1.732	1.72	1.722	0.00916515	1.76	1.736	1.714	1.73667	0.0230072	1.708	1.702	1.65	1.68667	0.0318957
		OD600
	C12:0		WT PA14					ΔPA0506					ΔPA0508					ΔPA0506 ΔPA0508
	time (h)	replicate 1	replicate 2	replicate 3	mean	SD	replicate 1	replicate 2	replicate 3	mean	SD	replicate 1	replicate 2	replicate 3	mean	SD	replicate 1	replicate 2	replicate 3	mean	SD
	0	0.048	0.052	0.048	0.0493333	0.0023094	0.044	0.048	0.048	0.0466667	0.0023094	0.052	0.052	0.056	0.0533333	0.0023094	0.048	0.048	0.04	0.0453333	0.0046188
	1	0.072	0.064	0.064	0.0666667	0.0046188	0.06	0.068	0.056	0.0613333	0.0061101	0.06	0.06	0.064	0.0613333	0.0023094	0.068	0.056	0.056	0.06	0.0069282
	2	0.156	0.128	0.128	0.137333	0.0161658	0.092	0.112	0.092	0.0986667	0.011547	0.112	0.112	0.12	0.114667	0.0046188	0.084	0.076	0.076	0.0786667	0.0046188
	3	0.324	0.284	0.304	0.304	0.02	0.172	0.184	0.172	0.176	0.0069282	0.252	0.26	0.256	0.256	0.004	0.156	0.156	0.152	0.154667	0.0023094
	4.5	1.016	0.956	0.896	0.956	0.06	0.396	0.388	0.4	0.394667	0.0061101	0.648	0.68	0.712	0.68	0.032	0.304	0.296	0.3	0.3	0.004
	5.25	1.432	1.46	1.384	1.42533	0.0384361	0.536	0.512	0.52	0.522667	0.0122202	1.096	1.028	1.108	1.07733	0.0431432	0.4	0.384	0.396	0.393333	0.00832666
	6.25	1.976	1.976	1.7	1.884	0.159349	0.904	0.952	0.86	0.905333	0.0460145	1.424	1.58	1.512	1.50533	0.0782134	0.624	0.616	0.612	0.617333	0.0061101
	7	1.996	2.156	2.128	2.09333	0.0854478	1.4	1.36	1.28	1.34667	0.061101	1.828	1.832	1.768	1.80933	0.0358515	0.868	0.884	0.88	0.877333	0.00832666
	8	2.264	2.004	2.18	2.14933	0.132685	1.464	1.444	1.536	1.48133	0.0483873	2.048	2.008	2.02	2.02533	0.0205264	1.288	1.312	1.328	1.30933	0.0201329
	9	2.228	2.016	1.86	2.03467	0.184709	1.976	1.864	1.944	1.928	0.0576888	1.912	1.932	1.964	1.936	0.0262298	1.608	1.668	1.628	1.63467	0.0305505
	10	2.132	1.792	1.936	1.95333	0.170661	1.924	1.832	1.988	1.91467	0.0784177	1.82	1.864	1.796	1.82667	0.0344867	1.848	1.928	1.952	1.90933	0.0544549
		OD600
	C14:0		WT PA14					ΔPA0506					ΔPA0508					ΔPA0506 ΔPA0508
	time (h)	replicate 1	replicate 2	replicate 3	mean	SD	replicate 1	replicate 2	replicate 3	mean	SD	replicate 1	replicate 2	replicate 3	mean	SD	replicate 1	replicate 2	replicate 3	mean	SD
	0	0.06	0.056	0.056	0.0573333	0.0023094	0.052	0.064	0.052	0.056	0.0069282	0.06	0.056	0.068	0.0613333	0.0061101	0.06	0.064	0.056	0.06	0.004
	1	0.088	0.084	0.084	0.0853333	0.0023094	0.1	0.072	0.072	0.0813333	0.0161658	0.096	0.08	0.084	0.0866667	0.00832666	0.072	0.06	0.068	0.0666667	0.0061101
	2	0.226667	0.208	0.208	0.214222	0.0107772	0.08	0.088	0.117333	0.0951111	0.0196563	0.162667	0.186667	0.186667	0.178667	0.0138564	0.0853333	0.08	0.0853333	0.0835556	0.0030792
	3	0.344	0.352	0.376	0.357333	0.0166533	0.164	0.16	0.168	0.164	0.004	0.284	0.304	0.296	0.294667	0.0100664	0.164	0.156	0.156	0.158667	0.0046188
	4	0.688	0.776	0.768	0.744	0.0486621	0.208	0.192	0.208	0.202667	0.0092376	0.528	0.556	0.496	0.526667	0.0300222	0.172	0.176	0.164	0.170667	0.0061101
	5	1.308	1.244	1.252	1.268	0.0348712	0.376	0.352	0.34	0.356	0.0183303	1.144	1.02	1.112	1.092	0.0643739	0.292	0.3	0.292	0.294667	0.0046188
	6	1.724	1.728	1.708	1.72	0.010583	0.636	0.632	0.648	0.638667	0.00832666	1.508	1.516	1.48	1.50133	0.0189033	0.476	0.468	0.48	0.474667	0.0061101
	7	2.21257	2.05229	2.19057	2.15181	0.0868892	0.942857	0.974286	0.933429	0.95019	0.021393	1.89829	1.92971	1.92343	1.91714	0.0166304	0.678857	0.628571	0.682	0.663143	0.0299809
	8	2.02	2.056	1.964	2.01333	0.0463609	1.26	1.32	1.268	1.28267	0.0325781	1.912	1.908	2.112	1.97733	0.116642	1.012	0.956	0.928	0.965333	0.0427707
	9	1.86	1.864	1.928	1.884	0.0381576	1.592	1.56	1.608	1.58667	0.0244404	1.792	1.784	1.956	1.844	0.0970773	1.272	1.292	1.38	1.31467	0.0574572
	10	1.74	1.708	1.756	1.73467	0.0244404	1.836	1.864	1.736	1.812	0.0672904	1.688	1.88	1.72	1.76267	0.102866	1.52	1.532	1.44	1.49733	0.0500133
		OD600
	C16:0		WT PA14					ΔPA0506					ΔPA0508					ΔPA0506 ΔPA0508
	time (h)	replicate 1	replicate 2	replicate 3	mean	SD	replicate 1	replicate 2	replicate 3	mean	SD	replicate 1	replicate 2	replicate 3	mean	SD	replicate 1	replicate 2	replicate 3	mean	SD
	0	0.048	0.052	0.044	0.048	0.004	0.044	0.048	0.04	0.044	0.004	0.06	0.06	0.056	0.0586667	0.0023094	0.06	0.056	0.06	0.0586667	0.0023094
	1	0.108	0.08	0.084	0.0906667	0.0151438	0.1	0.092	0.108	0.1	0.008	0.096	0.108	0.116	0.106667	0.0100664	0.116	0.112	0.156	0.128	0.0243311
	2	0.172	0.148	0.136	0.152	0.0183303	0.116	0.084	0.076	0.092	0.021166	0.152	0.132	0.116	0.133333	0.018037	0.112	0.092	0.084	0.096	0.0144222
	3	0.32	0.276	0.26	0.285333	0.0310698	0.112	0.108	0.096	0.105333	0.00832666	0.224	0.244	0.232	0.233333	0.0100664	0.096	0.104	0.072	0.0906667	0.0166533
	4	0.704	0.56	0.564	0.609333	0.0820081	0.148	0.144	0.108	0.133333	0.0220303	0.42	0.424	0.428	0.424	0.004	0.108	0.136	0.092	0.112	0.0222711
	5	0.9	0.956	0.908	0.921333	0.0302875	0.2	0.212	0.196	0.202667	0.00832666	0.728	0.772	0.736	0.745333	0.0234379	0.192	0.192	0.168	0.184	0.0138564
	6	1.188	1.26	1.168	1.20533	0.0483873	0.296	0.268	0.256	0.273333	0.0205264	1.12	1.104	1.032	1.08533	0.0468757	0.288	0.252	0.248	0.262667	0.0220303
	7	1.364	1.436	1.408	1.40267	0.0362951	0.448	0.544	0.432	0.474667	0.060575	1.328	1.424	1.432	1.39467	0.0578734	0.468	0.504	0.528	0.5	0.0301993
	8	1.66	1.612	1.668	1.64667	0.0302875	0.66	0.624	0.624	0.636	0.0207846	1.568	1.556	1.56	1.56133	0.0061101	0.608	0.676	0.68	0.654667	0.040464
	9	1.952	2.04	1.96	1.984	0.0486621	0.856	0.836	0.88	0.857333	0.0220303	1.904	1.876	1.86	1.88	0.0222711	0.916	0.916	0.832	0.888	0.0484974
	10	2.02	2.084	2.044	2.04933	0.0323316	1.148	1.172	1.144	1.15467	0.0151438	2.072	2.02	2.16	2.084	0.0707672	1.016	1.084	1.072	1.05733	0.0362951
		OD600
	C18:1 Δ9		WT PA14					ΔPA0506					ΔPA0508					ΔPA0506 ΔPA0508
	time (h)	replicate 1	replicate 2	replicate 3	mean	SD	replicate 1	replicate 2	replicate 3	mean	SD	replicate 1	replicate 2	replicate 3	mean	SD	replicate 1	replicate 2	replicate 3	mean	SD
	0	0.04	0.056	0.048	0.048	0.008	0.044	0.06	0.052	0.052	0.008	0.048	0.052	0.048	0.0493333	0.0023094	0.048	0.052	0.04	0.0466667	0.0061101
	1	0.056	0.056	0.06	0.0573333	0.0023094	0.052	0.068	0.06	0.06	0.008	0.064	0.068	0.06	0.064	0.004	0.068	0.06	0.06	0.0626667	0.0046188
	2	0.108	0.132	0.116	0.118667	0.0122202	0.072	0.068	0.068	0.0693333	0.0023094	0.116	0.116	0.116	0.116	0	0.072	0.072	0.064	0.0693333	0.0046188
	3	0.256	0.256	0.24	0.250667	0.0092376	0.124	0.1	0.092	0.105333	0.0166533	0.224	0.228	0.228	0.226667	0.0023094	0.092	0.08	0.096	0.0893333	0.00832666
	4	0.588	0.572	0.604	0.588	0.016	0.136	0.14	0.14	0.138667	0.0023094	0.5	0.496	0.54	0.512	0.0243311	0.152	0.156	0.132	0.146667	0.0128582
	5	0.792	0.844	0.808	0.814667	0.0266333	0.208	0.188	0.184	0.193333	0.0128582	0.7	0.728	0.68	0.702667	0.0241109	0.164	0.184	0.184	0.177333	0.011547
	6	1.124	1.136	1.06	1.10667	0.0408575	0.276	0.264	0.248	0.262667	0.0140475	0.952	0.928	0.996	0.958667	0.0344867	0.248	0.24	0.236	0.241333	0.0061101
	7	1.36	1.312	1.28	1.31733	0.0402658	0.42	0.424	0.404	0.416	0.010583	1.184	1.228	1.228	1.21333	0.0254034	0.372	0.336	0.312	0.34	0.0301993
	8	1.424	1.416	1.48	1.44	0.0348712	0.588	0.552	0.568	0.569333	0.018037	1.396	1.432	1.368	1.39867	0.0320832	0.492	0.472	0.452	0.472	0.02
	9	1.68	1.576	1.632	1.62933	0.0520513	0.804	0.844	0.824	0.824	0.02	1.528	1.496	1.548	1.524	0.0262298	0.772	0.668	0.72	0.72	0.052
	10	1.824	1.768	1.888	1.82667	0.0600444	1.1	1.116	1.204	1.14	0.056	1.66	1.728	1.792	1.72667	0.0660101	0.988	0.972	0.956	0.972	0.016

## Sheet: Figure4
Raw data_Figure4- Virulence of PAO1 FadE mutants in G.mellonella infection model
Date	Treatment	Av Larval weight (mg)	Strain	Est CFU/injection (10ul)	Est CFU/ml	Counted CFU/plate (100ul)	No larvae injected	Survival 14hr	Survival 15hr	Survival 16hr	Survival 17hr	Survival 18hr	Survival 19hr	Survival 20hr	Survival 21hr	Survival 22hr	Survival 23hr	Survival 24hr
2024-12-05	PBS P1	380	PBS	0	0	0	10	10	10	10	10	10	10	10	10	10	10	10
2024-12-05	PBS P2	370	PBS				10	10	10	10	10	10	10	10	10	10	10	10
2024-12-05	PBS P3	360	PBS				10	10	10	10	10	10	10	10	10	10	10	10
2024-12-05	PBS P4	380	PBS				10	10	10	10	10	10	10	10	10	10	10	10
2024-12-05	PBS P5	330	PBS				10	10	10	10	10	10	10	10	10	10	10	10
2024-12-05	PBS P6	360	PBS				10	10	10	10	10	10	10	10	10	10	10	10
				Average		0	60	60	60	60	60	60	60	60	60	60	60	60
2024-12-05	PA01 "WT" P1	360	PA01 "WT"	20	2000	192	10	10	10	10	10	8	4	4	2	1	1	0
2024-12-05	PA01 "WT" P2	360	PA01 "WT"				10	10	10	10	7	7	5	3	3	1	1	0
2024-12-05	PA01 "WT" P3	380	PA01 "WT"				10	10	10	10	10	8	5	5	4	2	2	2
2024-12-05	PA01 "WT" P4	340	PA01 "WT"				10	10	10	10	9	8	7	5	4	3	1	0
2024-12-05	PA01 "WT" P5	340	PA01 "WT"				10	10	10	9	6	4	3	3	2	1	1	1
2024-12-05	PA01 "WT" P6	380	PA01 "WT"				10	10	10	10	5	3	3	3	2	1	1	0
				Average		192	60	60	60	59	47	38	27	23	17	9	7	3
2024-12-05	∆1 PA01 P1	370	PA01 FADE ∆1	20	2000	187	10	10	10	10	9	9	9	8	6	4	3	2
2024-12-05	∆1 PA01 P2	380	PA01 FADE ∆1				10	10	10	10	10	10	9	8	6	4	3	3
2024-12-05	∆1 PA01 P3	380	PA01 FADE ∆1				10	10	10	10	10	8	8	6	3	3	3	2
2024-12-05	∆1 PA01 P4	365	PA01 FADE ∆1				10	10	10	10	10	10	10	10	6	5	5	2
2024-12-05	∆1 PA01 P5	350	PA01 FADE ∆1				10	10	10	10	10	9	9	7	4	4	2	0
2024-12-05	∆1 PA01 P6	345	PA01 FADE ∆1				10	10	10	10	9	9	8	8	7	4	3	2
				Average		187	60	60	60	60	58	55	53	47	32	24	19	11
2024-12-05	∆2 PA01 P1	355	PA01 FADE ∆2	20	2000	254	10	10	10	10	10	7	5	4	3	1	1	0
2024-12-05	∆2 PA01 P2	375	PA01 FADE ∆2				10	10	10	10	10	7	5	4	3	1	0	0
2024-12-05	∆2 PA01 P3	350	PA01 FADE ∆2				10	10	10	10	10	9	8	7	6	2	0	0
2024-12-05	∆2 PA01 P4	360	PA01 FADE ∆2				10	10	10	10	9	9	6	4	3	2	1	1
2024-12-05	∆2 PA01 P5	360	PA01 FADE ∆2				10	10	10	9	7	7	6	6	2	2	2	2
2024-12-05	∆2 PA01 P6	360	PA01 FADE ∆2				10	10	10	10	9	7	4	2	2	1	1	0
				Average		254	60	60	60	59	55	46	34	27	19	9	5	3
2024-12-05	∆1&2 PA01 P1	350	PA01 FADE ∆1&2	20	2000	195	10	10	10	10	10	10	10	9	7	6	6	4
2024-12-05	∆1&2 PA01 P2	365	PA01 FADE ∆1&2				10	10	10	10	10	10	9	9	7	5	3	2
2024-12-05	∆1&2 PA01 P3	370	PA01 FADE ∆1&2				10	10	10	10	10	10	9	9	8	5	3	1
2024-12-05	∆1&2 PA01 P4	370	PA01 FADE ∆1&2				10	10	10	10	10	10	10	10	7	5	5	5
2024-12-05	∆1&2 PA01 P5	345	PA01 FADE ∆1&2				10	10	10	10	10	10	10	8	6	5	5	3
2024-12-05	∆1&2 PA01 P6	355	PA01 FADE ∆1&2				10	10	10	10	10	10	10	8	4	4	4	3
				Average		195	60	60	60	60	60	60	58	53	39	30	26	18

## Sheet: Table 1
Raw data_Table1-kinetics parameters for substrates oxidized by FadE1 and FadE2
	FadE1 + C16CoA					FadE1+C8CoA						FadE1+C18CoA						FadE1+C6CoA					FadE2+C8CoA						FadE2+C6CoA						FadE2+C4CoA
	measured by Eppendorf BioSpectrometer Kinetic
			dA/dt, [1/min]					dA/dt, [1/min]						dA/dt, [1/min]						dA/dt, [1/min]					dA/dt, [1/min]						dA/dt, [1/min]						dA/dt, [1/min]
	c, [μM]	replicate 1	replicate 2	replicate 3		c, [μM]	replicate 1	replicate 2	replicate 3	additional		c, [μM]	replicate 1	replicate 2	replicate 3	additional		c, [μM]	replicate 1	replicate 2	replicate 3		c, [μM]	replicate 1	replicate 2	replicate 3	additional		c, [μM]	replicate 1	replicate 2	replicate 3	additional		c, [μM]	replicate 1	replicate 2	replicate 3	additional
	0	0	0	0		0	0	0	0	0		0	0	0	0	0		0	0	0	0		0	0	0	0	N/A		0	0	0	0	N/A		0	0	0	0	0
	5	0.037	0.023	0.035		5	0.022	0.013	0.011	N/A		5	0.025	0.017	0.026	0.017		10	0.009	0.008	0.009		5	0.018	0.015	0.018	N/A		5	0.023	0.022	0.033	N/A		5	0.032	0.026	0.024	0.024
	10	0.039	0.029	0.026		10	0.031	0.027	0.04	0.031		10	0.027	0.033	0.033	0.032		20	0.014	0.011	0.013		10	0.028	0.026	0.022	N/A		10	0.035	0.034	0.038	N/A		10	0.026	0.032	0.031	0.027
	20	0.042	0.059	0.048		15	0.048	0.037	0.039	0.022		15	0.044	0.051	0.041	0.039		30	0.017	0.022	0.023		15	0.037	0.039	0.036	N/A		15	0.041	0.044	0.043	0.03		15	0.042	0.035	0.039	0.038
	30	0.068	0.055	0.06		20	0.043	0.047	0.04	0.035		20	0.048	0.051	0.045	0.047		35	0.023	0.021	0.022		20	0.045	0.039	0.038	0.043		20	0.041	0.048	0.047	N/A		20	0.047	0.041	0.036	N/A
	40	0.073	0.072	0.058		25	0.044	0.049	0.05	N/A		30	0.065	0.058	0.052	0.051		40	0.03	0.024	0.028		25	0.051	0.044	0.05	0.054		25	0.049	0.054	0.053	0.042		25	0.045	0.045	0.055	0.051
	50	0.072	0.089	0.074		30	0.049	0.046	0.048	N/A		40	0.068	0.067	0.061	0.064		45	0.016	0.023	0.026		30	0.052	0.044	0.055	N/A		30	0.051	0.049	0.051	N/A		30	0.039	0.052	0.049	0.049
	100	0.088	0.088	0.08		40	0.053	0.053	0.053	N/A		50	0.069	0.069	0.066	N/A		50	0.029	0.03	0.027		40	0.06	0.06	0.057	N/A		40	0.057	0.054	0.062	N/A		40	0.049	0.052	0.056	0.056
	200	0.093	0.095	0.09		50	0.054	0.055	0.052	0.053		100	0.065	0.07	0.071	N/A		100	0.04	0.039	0.033		50	0.061	0.063	0.06	N/A		50	0.064	0.061	0.064	N/A		50	0.054	0.053	0.05	N/A
	300	0.091	0.089	0.081		100	0.063	0.055	0.061	N/A		200	0.06	0.065	0.07	N/A		200	0.055	0.061	0.053		100	0.072	0.076	0.07	N/A		100	0.074	0.072	0.065	0.083		100	0.056	0.06	0.061	N/A
						200	0.06	0.064	0.064	N/A								300	0.058	0.058	0.059		200	0.08	0.081	0.077	N/A		200	0.073	0.076	0.075	N/A		200	0.064	0.067	0.064	N/A
	reaction velocity transformed from above data
			dc/dt, [μM/min]					dc/dt, [μM/min]						dc/dt, [μM/min]						dc/dt, [μM/min]					dc/dt, [μM/min]						dc/dt, [μM/min]						μM
	c, [μM]	replicat 1	replicat 2	replicat 3		c, [μM]	replicat 1	replicat 2	replicat 3	replicat 4		c, [μM]	replicate 1	replicate 2	replicate 3	additional		c, [μM]	replicate 1	replicate 2	replicate 3		c, [μM]	replicate 1	replicate 2	replicate 3	additional		c, [μM]	replicate 1	replicate 2	replicate 3	additional		c, [μM]	1	2	3	4
	0	0	0	0		0	0	0	0	0		0	0	0	0	0		0	0	0	0		0	0	0	0	N/A		0	0	0	0	N/A		0	0	0	0	N/A
	5	8.60465	5.34884	8.13953		5	5.11628	3.02326	2.55814	N/A		5	5.81395	3.95349	6.04651	3.95349		10	2.09302	1.86047	2.09302		5	4.18605	3.48837	4.18605	N/A		5	5.34884	5.11628	7.67442	N/A		5	7.44186	6.04651	5.5814	5.5814
	10	9.06977	6.74419	6.04651		10	7.2093	6.27907	9.30233	7.2093		10	6.27907	7.67442	7.67442	7.44186		20	3.25581	2.55814	3.02326		10	6.51163	6.04651	5.11628	N/A		10	8.13953	7.90698	8.83721	N/A		10	6.04651	7.44186	7.2093	6.27907
	20	9.76744	13.7209	11.1628		15	11.1628	8.60465	9.06977	5.11628		15	10.2326	11.8605	9.53488	9.06977		30	3.95349	5.11628	5.34884		15	8.60465	9.06977	8.37209	N/A		15	9.53488	10.2326	10	6.97674		15	9.76744	8.13953	9.06977	8.83721
	30	15.814	12.7907	13.9535		20	10	10.9302	9.30233	8.13953		20	11.1628	11.8605	10.4651	10.9302		35	5.34884	4.88372	5.11628		20	10.4651	9.06977	8.83721	10		20	9.53488	11.1628	10.9302	N/A		20	10.9302	9.53488	8.37209	N/A
	40	16.9767	16.7442	13.4884		25	10.2326	11.3953	11.6279	N/A		30	15.1163	13.4884	12.093	11.8605		40	6.97674	5.5814	6.51163		25	11.8605	10.2326	11.6279	12.5581		25	11.3953	12.5581	12.3256	9.76744		25	10.4651	10.4651	12.7907	11.8605
	50	16.7442	20.6977	17.2093		30	11.3953	10.6977	11.1628	N/A		40	15.814	15.5814	14.186	14.8837		45	3.72093	5.34884	6.04651		30	12.093	10.2326	12.7907	N/A		30	11.8605	11.3953	11.8605	N/A		30	9.06977	12.093	11.3953	11.3953
	100	20.4651	20.4651	18.6047		40	12.3256	12.3256	12.3256	N/A		50	16.0465	16.0465	15.3488	N/A		50	6.74419	6.97674	6.27907		40	13.9535	13.9535	13.2558	N/A		40	13.2558	12.5581	14.4186	N/A		40	11.3953	12.093	13.0233	13.0233
	200	21.6279	22.093	20.9302		50	12.5581	12.7907	12.093	N/A		100	15.1163	16.2791	16.5116	N/A		100	9.30233	9.06977	7.67442		50	14.186	14.6512	13.9535	N/A		50	14.8837	14.186	14.8837	N/A		50	12.5581	12.3256	11.6279	N/A
	300	21.1628	20.6977	18.8372		100	14.6512	12.7907	14.186	N/A		200	13.9535	15.1163	16.2791	N/A		200	12.7907	14.186	12.3256		100	16.7442	17.6744	16.2791	N/A		100	17.2093	16.7442	15.1163	19.3023		100	13.0233	13.9535	14.186	N/A
						200	13.9535	14.8837	14.8837	N/A								300	13.4884	13.4884	13.7209		200	18.6047	18.8372	17.907	N/A		200	16.9767	17.6744	17.4419	N/A		200	14.8837	15.5814	14.8837	N/A
	Fit (with Graphpad Prism)					Fit (with Graphpad Prism)						Fit (with Graphpad Prism)						Fit (with Graphpad Prism)					Fit (with Graphpad Prism)						Fit (with Graphpad Prism)						Michaelis-Menten
	Michaelis-Menten					Michaelis-Menten						Michaelis-Menten						Michaelis-Menten					Michaelis-Menten						Michaelis-Menten						Best-fit values
	Best-fit values					Best-fit values						Best-fit values						Best-fit values					Best-fit values						Best-fit values						Vmax	15.3
	Vmax	22.54				Vmax	15.69					Vmax	17.91					Vmax	18				Vmax	20.57					Vmax	18.74					Km	10.35
	Km	16.36				Km	12.29					Km	11.71					Km	90.51				Km	21.59					Km	14.6					Std. Error
	Std. Error					Std. Error						Std. Error						Std. Error					Std. Error						Std. Error						Vmax	0.4252
	Vmax	0.7441				Vmax	0.5344					Vmax	0.5656					Vmax	0.7783				Vmax	0.4204					Vmax	0.5541					Km	1.056
	Km	2.088				Km	1.427					Km	1.293					Km	8.507				Km	1.232					Km	1.43					95% CI (profile likelihood)
	95% CI (profile likelihood)					95% CI (profile likelihood)						95% CI (profile likelihood)						95% CI (profile likelihood)					95% CI (profile likelihood)						95% CI (profile likelihood)						Vmax	14.44 to 16.22
	Vmax	21.06 to 24.13				Vmax	14.66 to 16.80					Vmax	16.84 to 19.05					Vmax	16.50 to 19.71				Vmax	19.74 to 21.44					Vmax	17.61 to 19.94					Km	8.281 to 12.74
	Km	12.45 to 21.14				Km	9.676 to 15.36					Km	9.414 to 14.38					Km	74.68 to 110.0				Km	19.21 to 24.19					Km	11.77 to 17.87					Goodness of Fit
	Goodness of Fit					Goodness of Fit						Goodness of Fit						Goodness of Fit					Goodness of Fit						Goodness of Fit						Degrees of Freedom	37
	Degrees of Freedom	28				Degrees of Freedom	34					Degrees of Freedom	34					Degrees of Freedom	31				Degrees of Freedom	33					Degrees of Freedom	34					R squared	0.9434
	R squared	0.9428				R squared	0.9351					R squared	0.9431					R squared	0.9665				R squared	0.9838					R squared	0.9504					Sum of Squares	33.51
	Sum of Squares	78.27				Sum of Squares	41.02					Sum of Squares	49.54					Sum of Squares	18.31				Sum of Squares	15.28					Sum of Squares	41.25					Sy.x	0.9517
	Sy.x	1.672				Sy.x	1.098					Sy.x	1.207					Sy.x	0.7686				Sy.x	0.6804					Sy.x	1.102					Constraints
	Constraints					Constraints						Constraints						Constraints					Constraints						Constraints						Km	Km > 0
	Km	Km > 0				Km	Km > 0					Km	Km > 0					Km	Km > 0				Km	Km > 0					Km	Km > 0
																																			Number of points
	Number of points					Number of points						Number of points						Number of points					Number of points						Number of points						# of X values	44
	# of X values	30				# of X values	44					# of X values	40					# of X values	33				# of X values	44					# of X values	44					# Y values analyzed	39
	# Y values analyzed	30				# Y values analyzed	36					# Y values analyzed	36					# Y values analyzed	33				# Y values analyzed	35					# Y values analyzed	36
	protein & kcat					protein & kcat						protein & kcat						protein & kcat					protein & kcat						protein & kcat						protein & kcat
	A280		0.119			A280		0.103275				A280		0.109				A280		0.629			A280		0.149889				A280		0.135889				A280		0.13075
	ε		64330			ε		64330				ε		64330				ε		64330			ε		75665				ε		75665				ε (M-1cm-1)		75665
	MW		65552.9			MW		65552.9				MW		65552.9				MW		65552.9			MW		63822				MW		63822				MW		63822
	Conc. (μmol/L)		1.84984			Conc. (μmol/L)		1.60539				Conc. (μmol/L)		1.69439				Conc. (μmol/L)		9.77771			Conc. (μmol/L)		1.98095e-06				Conc. (μmol/L)		1.79593e-06				Conc. (umol/uL)		1.72801e-06
	Et(μM)		0.0184984	error		Et(μM)		0.0160539	error			Et(μM)		0.0169439	error			Et(μM)		0.0977771	error		Et(μM)		0.0198095	error			Et(μM)		0.0179593	error			Et(uM)		0.0172801	error
	kcat(min-1)		1218.49	40.2252		kcat(min-1)		977.33	33.2878			kcat(min-1)		1057.02	33.3808			kcat(min-1)		184.092	7.95994		kcat(min-1)		1038.39	21.2221			kcat(min-1)		1043.47	30.8531			kcat(min-1)		885.411	24.6063
	kcat/KM (uM-1min-1)		74.4796			kcat/KM (uM-1min-1)		79.5224				kcat/KM (uM-1min-1)		90.2663				kcat/KM (uM-1min-1)		2.03394			kcat/KM (uM-1min-1)		48.0958				kcat/KM (uM-1min-1)		71.4707				kcat/KM (uM-1min-1)		85.5469
						protein concentration
						1/100	0.098																protein concentration						protein concentration						protein concentration
						1/100	0.111																1/300	0.146	0.153				1/300	0.138	0.129				1/300	0.136
						1/100	0.103																1/100	0.452					1/100	0.422					1/200	0.195
						1/10	1.011																												1/40	0.96
																																			1/20	1.935

## Sheet: Fig6_E,F
Raw data -Figure 6E and Figure 6F-activity of the FadE1 mutant and FadE2 mutant
FadE1 (PA0506) and the mutants
	C16CoA	0.2 mM
			dA/dt, [1/min]		dc/dt, [μM min-1]
		replicate 1	replicate 2	replicate 3	1	2	3	mean	SD
	WT	0.104	0.1	0.111	24.186	23.2558	25.814	24.4186	1.29483
	G129M	0.077	0.081	0.078	17.907	18.8372	18.1395	18.2946	0.484108
	A295E	0.021	0.017	0.023	4.88372	3.95349	5.34884	4.72868	0.710477
	G129MA295E	0	0	0	0	0	0	0	0
	C8CoA	0.2 mM
			dA/dt, [1/min]		dc/dt, [μM min-1]
		replicate 1	replicate 2	replicate 3	replicate 1	replicate 2	replicate 3	mean	SD
	WT	0.051	0.057	0.055	11.8605	13.2558	12.7907	12.6357	0.710477
	G129M	0.033	0.028	0.031	7.67442	6.51163	7.2093	7.13178	0.585258
	A295E	0.03	0.029	0.028	6.97674	6.74419	6.51163	6.74419	0.232558
	G129MA295E	0.004	0.008	0.009	0.930233	1.86047	2.09302	1.62791	0.615291
FadE2 (PA0508) and the mutant
	C8CoA	0.2 mM
			dA/dt, [1/min]		dc/dt, [μM min-1]
		replicate 1	replicate 2	replicate 3	replicate 1	replicate 2	replicate 3	mean	SD
	WT	0.071	0.067	0.058	16.5116	15.5814	13.4884	15.1938	1.54845
	M130G E296A Q303A	0.02	0.023	0.023	4.65116	5.34884	5.34884	5.11628	0.402803
	C16CoA	0.2 mM
			dA/dt, [1/min]		dc/dt, [μM min-1]
		replicate 1	replicate 2	replicate 3	replicate 1	replicate 2	replicate 3	mean	SD
	WT	0	0	0	0	0	0	0	0
	M130G E296A Q303A	0.009	0.009	0.009	2.09302	2.09302	2.09302	2.09302	0

## Sheet: Fig7_A
Raw data -Figure 7A - inhibition (MIC) of compound H to FadE1 and FadE2 with C8CoA as substrate
		compound H (μM)		FadE1	C8CoA 50uM						compound H (μM)		FadE2	C8CoA 50uM
				dA/dt, [1/min]			dc/dt, [μM min-1]			inhibitor (10 μL stock to 100 μL reaction)			dA/dt, [1/min]			dc/dt, [μM min-1]
	Stock (mM)	final (μM)	1	2	3	1	2	3		Stock (mM)	final (μM)	1	2	3	1	2	3
	H2O	0	0.09	0.109	0.101	20.9302	25.3488	23.4884		H2O	0	0.095	0.098	0.103	22.093	22.7907	23.9535
	0.001	0.1	0.098	0.096	0.093	22.7907	22.3256	21.6279		0.001	0.1	0.096	0.097	0.08	22.3256	22.5581	18.6047
	0.002	0.2	0.093	0.085	0.091	21.6279	19.7674	21.1628		0.002	0.2	0.102	0.099	0.089	23.7209	23.0233	20.6977
	0.005	0.5	0.069	0.069	0.069	16.0465	16.0465	16.0465		0.005	0.5	0.085	0.087	0.083	19.7674	20.2326	19.3023
	0.01	1	0.06	0.061	0.058	13.9535	14.186	13.4884		0.01	1	0.073	0.074	0.074	16.9767	17.2093	17.2093
	0.02	2	0.044	0.056	0.045	10.2326	13.0233	10.4651		0.02	2	0.059	0.056	0.063	13.7209	13.0233	14.6512
	0.03	3	0.03	0.032	0.03	6.97674	7.44186	6.97674		0.03	3	0.031	0.034	0.026	7.2093	7.90698	6.04651
	0.04	4	0.024	0.027	0.018	5.5814	6.27907	4.18605		0.04	4	0.025	0.025	0.023	5.81395	5.81395	5.34884
	0.05	5	0.023	0.021	0.021	5.34884	4.88372	4.88372		0.05	5	0.012	0.018	0.015	2.7907	4.18605	3.48837
	0.1	10	0.014	0.011	0.01	3.25581	2.55814	2.32558		0.1	10	0.002	0.003	0.004	0.465116	0.697674	0.930233
	0.2	20	0.007	0.005	0.007	1.62791	1.16279	1.62791		0.2	20	0.003	0	0	0.697674	0	0
							wavelength 300nm, ε=4300									wavelength 300nm, ε=4300
	log(inhibitor) vs. normalized response -- Variable slope
	Best-fit values		FadE1		FadE2
	LogIC50		0.157		0.3114
	HillSlope		-1.019		-1.699
	IC50		1.435		2.048
	95% CI (profile likelihood)
	LogIC50		0.1123 to 0.2004		0.2693 to 0.3512
	HillSlope		-1.126 to -0.9237		-1.998 to -1.458
	IC50		1.295 to 1.586		1.859 to 2.245
	Goodness of Fit
	Degrees of Freedom		31		31
	R squared		0.9816		0.9779
	Sum of Squares		662.2		1025
	Sy.x		4.622		5.752
	Number of points
	# of X values		33		33
	# Y values analyzed		33		33

## Sheet: Fig7_B,C
Raw data -Figure 7B & Figure 7C - inhibition of compound H to FadE1 and FadE2 with C8CoA as substrate
	FadE2
	raw reading		C8CoA			C6CoA			C4CoA
	dA/dt, [1/min]	0 μM	2 μM	5 μM	0 μM	2 μM	5 μM	0 μM	2 μM	5 μM
	1	0.095	0.059	0.012	0.076	0.053	0.016	0.077	0.036	0.009
	2	0.098	0.056	0.018	0.081	0.049	0.016	0.079	0.04	0.008
	3	0.103	0.063	0.015	0.077	0.054	0.024	0.075	0.03	0.005
	transformed data		C8CoA			C6CoA			C4CoA
	dc/dt, [μM min-1]	0 μM	2 μM	5 μM	0 μM	2 μM	5 μM	0 μM	2 μM	5 μM
	1	22.093	13.7209	2.7907	17.6744	12.3256	3.72093	17.907	8.37209	2.09302
	2	22.7907	13.0233	4.18605	18.8372	11.3953	3.72093	18.3721	9.30233	1.86047
	3	23.9535	14.6512	3.48837	17.907	12.5581	5.5814	17.4419	6.97674	1.16279
	FadE1
	raw reading		C16CoA			C8CoA			C6CoA
	dA/dt, [1/min]	0 μM	2 μM	5 μM	0 μM	2 μM	5 μM	0 μM	2 μM
	1	0.11	0.125	0.113	0.09	0.044	0.023	0.043	0.002
	2	0.105	0.105	0.092	0.109	0.056	0.021	0.039	0.003
	3	0.105	0.122	0.107	0.101	0.045	0.021	0.041	0.003
	transformed data		C16CoA			C8CoA			C6CoA
	dc/dt, [μM min-1]	0 μM	2 μM	5 μM	0 μM	2 μM	5 μM	0 μM	2 μM
	1	25.5814	29.0698	26.2791	20.9302	10.2326	5.34884	10	0.465116
	2	24.4186	24.4186	21.3953	25.3488	13.0233	4.88372	9.06977	0.697674
	3	24.4186	28.3721	24.8837	23.4884	10.4651	4.88372	9.53488	0.697674

## Sheet: FigS1
Figure S1 A		OD600 of PA10348 growth on different carbon sources
	OD600		C16:0					C8:0					Glucose					C18:1
	time (h)	replicate 1	replicate 2	replicate 3	mean	SD	replicate 1	replicate 2	replicate 3	mean	SD	replicate 1	replicate 2	replicate 3	mean	SD	replicate 1	replicate 2	replicate 3	mean	SD
	0	0.048	0.052	0.048	0.0493333	0.0023094	0.04	0.04	0.044	0.0413333	0.0023094	0.053	0.051	0.051	0.0516667	0.0011547	0.048	0.048	0.056	0.0506667	0.0046188
	1	0.064	0.06	0.064	0.0626667	0.0023094	0.06	0.06	0.048	0.056	0.0069282	0.059	0.057	0.057	0.0576667	0.0011547	0.048	0.052	0.048	0.0493333	0.0023094
	2	0.084	0.084	0.084	0.084	0	0.088	0.088	0.08	0.0853333	0.0046188	0.077	0.076	0.076	0.0763333	0.00057735	0.088	0.076	0.084	0.0826667	0.0061101
	3	0.136	0.124	0.124	0.128	0.0069282	0.136	0.132	0.124	0.130667	0.0061101	0.123	0.124	0.124	0.123667	0.00057735	0.108	0.104	0.112	0.108	0.004
	4	0.216	0.204	0.22	0.213333	0.00832666	0.216	0.212	0.224	0.217333	0.0061101	0.199	0.198	0.2	0.199	0.001	0.18	0.176	0.172	0.176	0.004
	5	0.336	0.324	0.308	0.322667	0.0140475	0.376	0.364	0.376	0.372	0.0069282	0.324	0.319	0.321	0.321333	0.00251661	0.312	0.296	0.304	0.304	0.008
	6	0.516	0.484	0.724	0.574667	0.130312	0.608	0.608	0.62	0.612	0.0069282	0.456	0.458	0.453	0.455667	0.00251661	0.496	0.468	0.484	0.482667	0.0140475
	7	0.78	0.752	0.728	0.753333	0.0260256	0.972	0.956	1.06	0.996	0.056	0.662	0.666	0.653	0.660333	0.00665833	0.756	0.724	0.724	0.734667	0.0184752
	8	1.08	1.012	1.04	1.044	0.034176	1.304	1.336	1.356	1.332	0.0262298	0.949	0.941	0.945	0.945	0.004	1.112	1.06	1.068	1.08	0.028
	9	1.316	1.244	1.292	1.284	0.0366606	1.496	1.564	1.584	1.548	0.0461303	1.318	1.3	1.302	1.30667	0.00986577	1.356	1.32	1.364	1.34667	0.0234379
	10	1.476	1.424	1.46	1.45333	0.0266333	1.788	1.824	1.76	1.79067	0.0320832	1.606	1.578	1.534	1.57267	0.0362951	1.516	1.472	1.512	1.5	0.0243311
	11	1.792	1.664	1.72	1.72533	0.0641665	1.672	1.696	1.668	1.67867	0.0151438	1.566	1.512	1.51	1.52933	0.03177	1.672	1.788	1.772	1.744	0.0628649
Figure S1 B		ΔfadE2 complementation assay, OD600 of the strains grown on C8:0
	OD600		Wild type PA14					ΔfadE2					ΔfadE2 (pUCP20)					ΔfadE2 (pUCP20 fadE2)
	time (h)	replicate 1	replicate 2	replicate 3	mean	SD	replicate 1	replicate 2	replicate 3	mean	SD	replicate 1	replicate 2	replicate 3	mean	SD	replicate 1	replicate 2	replicate 3	mean	SD
	0	0.055	0.051	0.062	0.056	0.00556776	0.056	0.053	0.053	0.054	0.00173205	0.052	0.052	0.053	0.0523333	0.00057735	0.051	0.05	0.053	0.0513333	0.00152753
	1	0.077	0.077	0.08	0.078	0.00173205	0.078	0.071	0.071	0.0733333	0.00404145	0.072	0.08	0.078	0.0766667	0.00416333	N/A	0.081	0.078	0.0795	0.00212132
	2	0.124	0.129	0.131	0.128	0.00360555	0.109	0.106	0.111	0.108667	0.00251661	0.122	0.125	0.117	0.121333	0.00404145	N/A	0.143	0.144	0.1435	0.000707107
	3	0.249	0.269	0.248	0.255333	0.0118462	0.191	0.172	0.185	0.182667	0.00971253	0.195	0.183	0.186	0.188	0.006245	N/A	0.26	0.281	0.2705	0.0148492
	4	0.509	0.509	0.537	0.518333	0.0161658	0.301	0.32	0.317	0.312667	0.0102144	0.329	0.369	0.333	0.343667	0.0220303	N/A	0.52	0.582	0.551	0.0438406
	5	0.954	0.957	0.973	0.961333	0.0102144	0.535	0.556	0.494	0.528333	0.0315331	0.519	0.609	0.605	0.577667	0.0508462	N/A	0.999	0.935	0.967	0.0452548
	6	1.326	1.35	1.338	1.338	0.012	0.898	0.934	0.87	0.900667	0.0320832	0.942	1.006	0.91	0.952667	0.0488808	N/A	1.432	1.308	1.37	0.0876812
	7	1.722	1.674	1.74	1.712	0.0341174	1.262	1.278	1.358	1.29933	0.0514328	1.398	1.454	1.356	1.40267	0.0491664	N/A	1.786	1.658	1.722	0.0905097
	8	1.996	2.008	2.028	2.01067	0.0161658	1.624	1.628	1.668	1.64	0.0243311	1.732	1.8	1.732	1.75467	0.0392598	N/A	2.16	2.028	2.094	0.0933381
	9	1.912	1.996	2.052	1.98667	0.0704651	1.872	1.628	1.668	1.72267	0.130864	1.972	1.932	1.956	1.95333	0.0201329	N/A	2.164	2.152	2.158	0.00848528
	10	1.872	2.004	1.896	1.924	0.0703136	1.852	1.932	1.944	1.90933	0.0500133	1.9	1.9	1.876	1.892	0.0138564	N/A	2.28	2.024	2.152	0.181019
Raw data	Figure S1 C -OD600 measurement for growth curves of the FadE1 and FadE2 complementary assay
		ΔfadE1 complementation assay, OD600 of the strains grown on C16:0
	OD600		Wild type PA14					ΔfadE1					ΔfadE1 (pUCP20)					ΔfadE1 (pUCP20 fadE1)
	time (h)	replicate 1	replicate 2	replicate 3	mean	SD	replicate 1	replicate 2	replicate 3	mean	SD	replicate 1	replicate 2	replicate 3	mean	SD	replicate 1	replicate 2	replicate 3	mean	SD
	0	0.072	0.064	0.036	0.0573333	0.0189033	0.104	0.092	0.028	0.0746667	0.0408575	0.08	0.064	0.068	0.0706667	0.00832666	0.052	0.052	0.036	0.0466667	0.0092376
	1	0.096	0.08	0.088	0.088	0.008	0.064	0.056	0.072	0.064	0.008	0.056	0.06	0.088	0.068	0.0174356	0.108	0.064	0.044	0.072	0.0327414
	2	0.14	0.148	0.148	0.145333	0.0046188	0.076	0.08	0.112	0.0893333	0.0197315	0.072	0.06	0.08	0.0706667	0.0100664	0.088	0.076	0.076	0.08	0.0069282
	3	0.38	0.372	0.368	0.373333	0.0061101	0.14	0.152	0.128	0.14	0.012	0.12	0.144	0.124	0.129333	0.0128582	0.22	0.192	0.208	0.206667	0.0140475
	4	0.636	0.596	0.58	0.604	0.0288444	0.188	0.18	0.14	0.169333	0.0257164	0.144	0.152	0.172	0.156	0.0144222	0.344	0.308	0.32	0.324	0.0183303
	5	0.848	0.864	0.876	0.862667	0.0140475	0.236	0.184	0.184	0.201333	0.0300222	0.172	0.168	0.16	0.166667	0.0061101	0.5	0.492	0.468	0.486667	0.0166533
	6	1.164	1.176	1.136	1.15867	0.0205264	0.312	0.28	0.312	0.301333	0.0184752	0.3	0.3	0.248	0.282667	0.0300222	0.864	0.796	0.772	0.810667	0.0477214
	7	1.392	1.428	1.456	1.42533	0.0320832	0.416	0.404	0.388	0.402667	0.0140475	0.392	0.372	0.376	0.38	0.010583	1.152	1.136	1.172	1.15333	0.018037
	8	1.68	1.648	1.688	1.672	0.021166	0.624	0.612	0.612	0.616	0.0069282	0.588	0.64	0.6	0.609333	0.0272274	1.232	1.408	1.456	1.36533	0.117938
	9	2.068	1.936	2.12	2.04133	0.0948543	0.872	0.812	0.872	0.852	0.034641	0.82	0.784	0.856	0.82	0.036	1.496	1.548	1.556	1.53333	0.0325781
	10	2.588	2.364	2.456	2.46933	0.112594	1.324	1.348	1.384	1.352	0.0301993	1.304	1.336	1.344	1.328	0.021166	2.16	2.236	2.344	2.24667	0.0924626

## Sheet: FigS3
Figure S3	uncropped gel _original image
	Different loading volumes of purified FadE1 and FadE2
	Figure S3 was from the middle lanes
	original images without labels is at right

## Sheet: FigS13_ BCD
Raw data	PA0507 mutant doesn't affect growth on C8 C16 and C18
growth on C8:0
OD600
Time (h)	WT	∆PA0506	∆PA0507	∆PA0508
0	0.052	0.052	0.056	0.056
1	0.064	0.06	0.056	0.056
2	0.124	0.096	0.112	0.092
3	0.296	0.196	0.24	0.164
4.16	0.612	0.468	0.568	0.284
5.16	0.868	0.764	0.744	0.464
6	1.156	1.108	1.06	0.772
7.5	1.408	1.264	1.312	1.132
8.32	1.556	1.408	1.524	1.256
9.16	1.588	1.58	1.572	1.372
10.2	1.496	1.556	1.536	1.504
growth on C16:0
OD600
Time (h)	WT	∆PA0506	∆PA0507	∆PA0508
0	0.208	0.208	0.224	0.224
1	0.256	0.24	0.224	0.224
2	0.496	0.384	0.448	0.368
3	1.184	0.784	0.96	0.656
4.16	2.448	1.872	2.272	1.136
5.16	3.472	3.056	2.976	1.856
6	4.624	4.432	4.24	3.088
7.5	5.632	5.056	5.248	4.528
8.32	6.224	5.632	6.096	5.024
9.16	6.352	6.32	6.288	5.488
10.2	5.984	6.224	6.144	6.016
growth on C18:1
OD600
Time (h)	WT	∆PA0506	∆PA0507	∆PA0508
0	0.056	0.056	0.06	0.056
1	0.068	0.048	0.06	0.072
2	0.136	0.06	0.116	0.104
3	0.276	0.072	0.248	0.216
4.16	0.668	0.096	0.536	0.42
5.16	0.9	0.164	0.884	0.72
6	1.072	0.26	1.124	1
7.5	1.328	0.356	1.384	1.292
8.32	1.528	0.608	1.56	1.476
9.16	1.764	0.7	1.74	1.632
10.2	1.8	1.06	1.72	1.876
